# Supplementary material for: An Organ‐on‐Chip Platform for Strain‐Controlled, Tissue‐Specific Compression of Cartilage and Mineralized Osteochondral Interface to Study Mechanical Overloading in Osteoarthritis
Source: Adv Healthc Mater. 2025 Jun 25;14(23):2501588. doi: 10.1002/adhm.202501588 (PMC12417778; doi:10.1002/adhm.202501588)
Supplement: Supplementary file 2 — Supplemental Data 1 [file ADHM-14-0-s004.xlsx]

## Sheet: PC1
proj	cor	proj.z	gene_id	SYMBOL
-17.6785	-0.965668	-18.0388	ENSG00000029559	IBSP
-15.1544	-0.917159	-15.4632	ENSG00000118785	SPP1
-13.7632	-0.902518	-14.0437	ENSG00000139219	COL2A1
-12.309	-0.943669	-12.5599	ENSG00000112280	COL9A1
-12.1106	-0.891009	-12.3574	ENSG00000182600	SNORC
-11.1429	-0.926075	-11.37	ENSG00000206013	IFITM5
-10.8377	-0.927699	-11.0585	ENSG00000166509	CLEC3A
-10.8257	-0.950259	-11.0464	ENSG00000154143	PANX3
-10.7023	-0.898219	-10.9205	ENSG00000092758	COL9A3
-10.5388	-0.898834	-10.7536	LRG_1253	COL9A3
-10.5023	-0.892255	-10.7163	ENSG00000137441	FGFBP2
-9.59373	-0.938692	-9.78926	ENSG00000173868	PHOSPHO1
-9.52291	-0.891776	-9.717	ENSG00000123500	COL10A1
-9.50999	-0.803284	-9.70382	ENSG00000136110	CNMD
-8.89962	-0.908568	-9.081	ENSG00000163993	S100P
-8.89112	-0.935165	-9.07234	ENSG00000204248	COL11A2
-8.73814	-0.878641	-8.91623	ENSG00000145824	CXCL14
-8.44777	-0.951741	-8.61994	ENSG00000170374	SP7
-8.13081	-0.901408	-8.29653	ENSG00000152592	DMP1
-7.82978	-0.913559	-7.98936	ENSG00000116985	BMP8B
-7.80124	-0.945964	-7.96024	ENSG00000152785	BMP3
-7.72186	-0.887645	-7.87925	ENSG00000163501	IHH
-7.57091	-0.859171	-7.72521	ENSG00000104267	CA2
-7.40622	-0.846139	-7.55717	ENSG00000083782	EPYC
-7.36505	-0.852422	-7.51516	ENSG00000127743	IL17B
-7.3093	-0.870115	-7.45827	ENSG00000006747	SCIN
-7.3041	-0.930929	-7.45296	ENSG00000167244	IGF2
-7.28832	-0.781604	-7.43686	ENSG00000136457	CHAD
-6.96059	-0.933057	-7.10246	ENSG00000131480	AOC2
-6.92903	-0.968798	-7.07025	ENSG00000224982	TMEM233
-6.88674	-0.959241	-7.0271	ENSG00000205809	KLRC2
-6.78693	-0.795637	-6.92526	ENSG00000160678	S100A1
-6.41702	-0.934275	-6.5478	ENSG00000160801	PTH1R
-6.36979	-0.956132	-6.49961	ENSG00000185920	PTCH1
-6.20253	-0.854399	-6.32894	ENSG00000183682	BMP8A
-6.12005	-0.931021	-6.24478	ENSG00000168913	ENHO
-6.0045	-0.8428	-6.12688	ENSG00000049089	COL9A2
-5.99615	-0.958389	-6.11836	LRG_515	PTCH1
-5.87676	-0.941302	-5.99653	ENSG00000185477	GPRIN3
-5.73755	-0.92992	-5.85448	ENSG00000144331	ZNF385B
-5.67664	-0.949576	-5.79233	ENSG00000175264	CHST1
-5.65774	-0.938822	-5.77306	ENSG00000163235	TGFA
-5.63163	-0.889732	-5.7464	ENSG00000156076	WIF1
-5.63123	-0.912016	-5.746	ENSG00000091409	ITGA6
-5.59203	-0.896549	-5.706	ENSG00000141469	SLC14A1
-5.5881	-0.934659	-5.70199	ENSG00000204291	COL15A1
-5.45876	-0.548063	-5.57001	ENSG00000188257	PLA2G2A
-5.44603	-0.88495	-5.55703	ENSG00000141485	SLC13A5
-5.42436	-0.923788	-5.53492	ENSG00000125798	FOXA2
-5.1671	-0.779251	-5.27241	ENSG00000242252	BGLAP
-5.12964	-0.75109	-5.23419	ENSG00000170290	SLN
-5.10528	-0.878901	-5.20934	ENSG00000237512	UNC5B-AS1
-5.07895	-0.86713	-5.18246	ENSG00000169583	CLIC3
-5.05706	-0.908041	-5.16013	ENSG00000131242	RAB11FIP4
-4.99118	-0.90401	-5.0929	ENSG00000179772	FOXS1
-4.96289	-0.904224	-5.06404	ENSG00000068078	FGFR3
-4.92886	-0.902248	-5.02931	LRG_1021	FGFR3
-4.88453	-0.878031	-4.98409	ENSG00000135069	PSAT1
-4.87018	-0.632844	-4.96943	ENSG00000178934	LGALS7B
-4.86456	-0.846918	-4.96371	ENSG00000124491	F13A1
-4.86314	-0.73446	-4.96225	ENSG00000152595	MEPE
-4.8233	-0.940129	-4.9216	ENSG00000116183	PAPPA2
-4.7521	-0.914259	-4.84895	ENSG00000138669	PRKG2
-4.75055	-0.894586	-4.84738	ENSG00000173198	CYSLTR1
-4.72005	-0.825808	-4.81625	ENSG00000005513	SOX8
-4.68592	-0.895468	-4.78142	ENSG00000132031	MATN3
-4.66833	-0.901877	-4.76347	ENSG00000070669	ASNS
-4.64079	-0.880967	-4.73537	LRG_1020	SLC13A5
-4.63796	-0.953886	-4.73249	ENSG00000104783	KCNN4
-4.58824	-0.795851	-4.68176	ENSG00000168546	GFRA2
-4.57989	-0.914707	-4.67324	ENSG00000243509	TNFRSF6B
-4.57713	-0.612312	-4.67042	ENSG00000168081	PNOC
-4.56567	-0.882064	-4.65872	ENSG00000103056	SMPD3
-4.54256	-0.817214	-4.63515	ENSG00000146374	RSPO3
-4.52585	-0.816917	-4.61809	ENSG00000184292	TACSTD2
-4.48366	-0.839189	-4.57505	ENSG00000186188	FFAR4
-4.42355	-0.86752	-4.51371	ENSG00000100678	SLC8A3
-4.40805	-0.963507	-4.49789	ENSG00000168453	HR
-4.39164	-0.908519	-4.48115	ENSG00000077092	RARB
-4.38283	-0.441234	-4.47216	ENSG00000173432	SAA1
-4.35296	-0.895996	-4.44167	ENSG00000102313	ITIH6
-4.33984	-0.78303	-4.42829	ENSG00000198729	PPP1R14C
-4.31379	-0.546417	-4.40171	ENSG00000276368	H2AC14
-4.30275	-0.633961	-4.39045	ENSG00000076554	TPD52
-4.30246	-0.904813	-4.39015	ENSG00000111087	GLI1
-4.26655	-0.927094	-4.3535	ENSG00000120875	DUSP4
-4.23483	-0.832666	-4.32114	ENSG00000101255	TRIB3
-4.22236	-0.810745	-4.30842	ENSG00000232679	LINC01705
-4.15711	-0.740054	-4.24183	ENSG00000175899	A2M
-4.14165	-0.668541	-4.22606	ENSG00000286522	H3C2
-4.13352	-0.817104	-4.21777	ENSG00000104369	JPH1
-4.13267	-0.792374	-4.2169	LRG_549	F13A1
-4.11703	-0.918155	-4.20094	ENSG00000020633	RUNX3
-4.10972	-0.827645	-4.19348	ENSG00000184588	PDE4B
-4.10854	-0.890994	-4.19228	ENSG00000131471	AOC3
-4.1049	-0.86615	-4.18856	ENSG00000183691	NOG
-4.10454	-0.600242	-4.1882	ENSG00000187689	AMTN
-4.09848	-0.75703	-4.18201	ENSG00000162551	ALPL
-4.04332	-0.842181	-4.12573	ENSG00000164056	SPRY1
-4.03372	-0.903013	-4.11593	ENSG00000273132
-4.03307	-0.839292	-4.11527	ENSG00000139209	SLC38A4
-4.03281	-0.871939	-4.11501	ENSG00000180730	SHISA2
-4.00213	-0.631346	-4.0837	ENSG00000130303	BST2
-3.98429	-0.894729	-4.0655	ENSG00000284707
-3.9749	-0.930191	-4.05591	ENSG00000140284	SLC27A2
-3.9644	-0.806378	-4.0452	ENSG00000071991	CDH19
-3.94524	-0.788149	-4.02564	ENSG00000146197	SCUBE3
-3.91776	-0.889052	-3.99761	ENSG00000158008	EXTL1
-3.89629	-0.79107	-3.97571	ENSG00000111057	KRT18
-3.86874	-0.771359	-3.94759	ENSG00000134830	C5AR2
-3.84087	-0.846836	-3.91915	ENSG00000226806	LCT-AS1
-3.83006	-0.877706	-3.90812	ENSG00000284779
-3.80159	-0.908386	-3.87907	ENSG00000006611	USH1C
-3.79204	-0.758069	-3.86933	ENSG00000101188	NTSR1
-3.78977	-0.872229	-3.86701	ENSG00000026036	RTEL1-TNFRSF6B
-3.76653	-0.888004	-3.84329	ENSG00000173227	SYT12
-3.75845	-0.620816	-3.83505	ENSG00000130600	H19
-3.7558	-0.637533	-3.83235	ENSG00000186832	KRT16
-3.73959	-0.892352	-3.81581	ENSG00000070031	SCT
-3.72472	-0.909804	-3.80064	ENSG00000112759	SLC29A1
-3.72114	-0.905539	-3.79698	ENSG00000138207	RBP4
-3.69475	-0.81751	-3.77006	ENSG00000169508	GPR183
-3.68248	-0.942063	-3.75754	ENSG00000161544	CYGB
-3.67246	-0.706594	-3.74731	ENSG00000203852	H3C15
-3.67246	-0.706594	-3.74731	ENSG00000203811	H3C14
-3.67078	-0.714384	-3.74559	ENSG00000273259
-3.66157	-0.819604	-3.7362	ENSG00000151012	SLC7A11
-3.62359	-0.928679	-3.69744	ENSG00000133067	LGR6
-3.60942	-0.867359	-3.68299	ENSG00000187773	DIPK1C
-3.60622	-0.861394	-3.67972	ENSG00000185112	FAM43A
-3.6051	-0.824769	-3.67858	ENSG00000148344	PTGES
-3.58722	-0.833692	-3.66033	ENSG00000188487	INSC
-3.58423	-0.94309	-3.65728	ENSG00000113578	FGF1
-3.58314	-0.825754	-3.65617	ENSG00000092621	PHGDH
-3.57494	-0.915593	-3.6478	ENSG00000109265	CRACD
-3.57038	-0.757772	-3.64315	ENSG00000222022
-3.53911	-0.896463	-3.61124	ENSG00000115339	GALNT3
-3.5113	-0.847227	-3.58286	ENSG00000109472	CPE
-3.50045	-0.686266	-3.57179	ENSG00000259974	LINC00261
-3.47149	-0.875226	-3.54224	ENSG00000225684	FAM225B
-3.44951	-0.827837	-3.51981	ENSG00000164161	HHIP
-3.43964	-0.702694	-3.50974	ENSG00000107984	DKK1
-3.43384	-0.584809	-3.50383	ENSG00000122585	NPY
-3.43127	-0.862848	-3.5012	ENSG00000143167	GPA33
-3.42552	-0.906205	-3.49534	ENSG00000234840	LINC01239
-3.42522	-0.754803	-3.49503	ENSG00000154856	APCDD1
-3.42244	-0.833924	-3.49219	ENSG00000148671	ADIRF
-3.41897	-0.872236	-3.48865	ENSG00000180767	CHST13
-3.41837	-0.87586	-3.48804	ENSG00000237396	LNCNEF
-3.39033	-0.79166	-3.45943	ENSG00000187634	SAMD11
-3.37142	-0.901736	-3.44014	ENSG00000210196	MT-TP
-3.36315	-0.758402	-3.4317	ENSG00000133134	BEX2
-3.35843	-0.960734	-3.42688	ENSG00000260944	FOXC2-AS1
-3.35838	-0.944537	-3.42683	ENSG00000132329	RAMP1
-3.35152	-0.670152	-3.41983	ENSG00000196136	SERPINA3
-3.33984	-0.804144	-3.40791	ENSG00000090530	P3H2
-3.32185	-0.830259	-3.38956	ENSG00000134215	VAV3
-3.312	-0.714403	-3.3795	ENSG00000128422	KRT17
-3.30172	-0.892996	-3.36901	ENSG00000176842	IRX5
-3.27958	-0.855371	-3.34642	ENSG00000188338	SLC38A3
-3.27635	-0.655169	-3.34312	ENSG00000184471	C1QTNF8
-3.24704	-0.588107	-3.31322	ENSG00000138678	GPAT3
-3.23274	-0.438543	-3.29863	ENSG00000205076	LGALS7
-3.2283	-0.768561	-3.29409	ENSG00000179431	FJX1
-3.22106	-0.855931	-3.28671	ENSG00000260807	CEROX1
-3.21758	-0.849049	-3.28315	ENSG00000206549
-3.20617	-0.853737	-3.27151	ENSG00000283706	PRSS50
-3.20392	-0.622527	-3.26922	ENSG00000140379	BCL2A1
-3.20382	-0.452287	-3.26912	ENSG00000258183	LINC02392
-3.1813	-0.79855	-3.24614	ENSG00000166546	BEAN1
-3.17975	-0.880318	-3.24456	ENSG00000231528	FAM225A
-3.16383	-0.854686	-3.22831	ENSG00000275830
-3.16129	-0.709388	-3.22572	ENSG00000203756	TMEM244
-3.15613	-0.882086	-3.22046	ENSG00000188517	COL25A1
-3.1524	-0.739005	-3.21665	ENSG00000168952	STXBP6
-3.14571	-0.866508	-3.20982	ENSG00000210184	MT-TS2
-3.14292	-0.86393	-3.20697	ENSG00000003249	DBNDD1
-3.13623	-0.823615	-3.20015	ENSG00000185634	SHC4
-3.13532	-0.854591	-3.19923	ENSG00000172927	MYEOV
-3.12282	-0.959087	-3.18646	ENSG00000127074	RGS13
-3.1179	-0.832781	-3.18144	ENSG00000114270	COL7A1
-3.11055	-0.906994	-3.17394	ENSG00000100558	PLEK2
-3.10979	-0.807147	-3.17317	ENSG00000180875	GREM2
-3.10189	-0.803205	-3.16511	ENSG00000170608	FOXA3
-3.09489	-0.644694	-3.15796	ENSG00000093009	CDC45
-3.09281	-0.69694	-3.15585	ENSG00000143195	ILDR2
-3.09155	-0.625871	-3.15456	ENSG00000179750	APOBEC3B
-3.09113	-0.871968	-3.15413	ENSG00000114251	WNT5A
-3.07864	-0.82397	-3.14138	LRG_286	COL7A1
-3.06261	-0.90878	-3.12503	ENSG00000111199	TRPV4
-3.05231	-0.579884	-3.11452	ENSG00000273983	H3C8
-3.04985	-0.774133	-3.11201	ENSG00000121552	CSTA
-3.04484	-0.543057	-3.10689	ENSG00000179344	HLA-DQB1
-3.03831	-0.832921	-3.10023	ENSG00000233384	CNIH3-AS2
-3.02451	-0.662948	-3.08616	ENSG00000170891	CYTL1
-3.02388	-0.527624	-3.08552	ENSG00000166396	SERPINB7
-3.02338	-0.689699	-3.085	ENSG00000150556	LYPD6B
-3.02117	-0.892125	-3.08274	ENSG00000197594	ENPP1
-3.01485	-0.792721	-3.0763	ENSG00000204323	SMIM5
-3.00578	-0.752514	-3.06705	ENSG00000249364
-2.99612	-0.858334	-3.05718	ENSG00000137573	SULF1
-2.99506	-0.901065	-3.0561	LRG_372	TRPV4
-2.99347	-0.915238	-3.05448	ENSG00000169933	FRMPD4
-2.99037	-0.548364	-3.05131	ENSG00000166803	PCLAF
-2.98782	-0.886597	-3.04872	ENSG00000115756	HPCAL1
-2.9829	-0.888622	-3.04369	ENSG00000142765	SYTL1
-2.96465	-0.632399	-3.02507	ENSG00000136231	IGF2BP3
-2.96153	-0.83214	-3.02189	ENSG00000169884	WNT10B
-2.95961	-0.937777	-3.01993	ENSG00000173546	CSPG4
-2.95114	-0.831081	-3.01129	ENSG00000164695	CHMP4C
-2.94258	-0.892922	-3.00255	ENSG00000147145	LPAR4
-2.93269	-0.821753	-2.99246	ENSG00000182870	GALNT9
-2.91702	-0.632522	-2.97648	ENSG00000159307	SCUBE1
-2.91497	-0.80815	-2.97438	ENSG00000111981	ULBP1
-2.91432	-0.67054	-2.97372	ENSG00000103175	WFDC1
-2.90396	-0.84756	-2.96315	ENSG00000100889	PCK2
-2.90355	-0.876404	-2.96273	ENSG00000155961	RAB39B
-2.90028	-0.844111	-2.95939	ENSG00000026559	KCNG1
-2.86857	-0.846444	-2.92703	ENSG00000108639	SYNGR2
-2.86273	-0.941163	-2.92108	ENSG00000267279
-2.85941	-0.949585	-2.91769	ENSG00000197461	PDGFA
-2.85475	-0.884882	-2.91293	ENSG00000125398	SOX9
-2.84485	-0.815658	-2.90283	ENSG00000158315	RHBDL2
-2.8446	-0.710699	-2.90258	ENSG00000188763	FZD9
-2.82681	-0.811018	-2.88442	ENSG00000162490	DRAXIN
-2.82359	-0.759204	-2.88114	ENSG00000185269	NOTUM
-2.82206	-0.570237	-2.87958	ENSG00000171848	RRM2
-2.81904	-0.860628	-2.8765	ENSG00000153898	MCOLN2
-2.81588	-0.887008	-2.87327	ENSG00000279901
-2.79748	-0.814478	-2.8545	ENSG00000106236	NPTX2
-2.79107	-0.828276	-2.84796	ENSG00000145832	SLC25A48
-2.79063	-0.926927	-2.84751	ENSG00000153531	ADPRHL1
-2.78396	-0.86816	-2.8407	ENSG00000237181	PRKAR1B-AS1
-2.7752	-0.829083	-2.83176	ENSG00000172349	IL16
-2.77295	-0.742886	-2.82946	ENSG00000128045	RASL11B
-2.77057	-0.866041	-2.82703	ENSG00000227053	MUC12-AS1
-2.76983	-0.512628	-2.82628	ENSG00000168078	PBK
-2.75911	-0.504431	-2.81535	ENSG00000131747	TOP2A
-2.75604	-0.529381	-2.81221	ENSG00000124159	MATN4
-2.75449	-0.907018	-2.81063	ENSG00000259146
-2.75294	-0.685417	-2.80905	ENSG00000146352	CLVS2
-2.75095	-0.749424	-2.80702	ENSG00000137825	ITPKA
-2.73928	-0.840925	-2.79511	ENSG00000133135	RNF128
-2.73389	-0.51548	-2.78961	ENSG00000171320	ESCO2
-2.72373	-0.784335	-2.77924	ENSG00000255641
-2.72314	-0.794676	-2.77864	ENSG00000128165	ADM2
-2.72106	-0.905939	-2.77652	ENSG00000198695	MT-ND6
-2.71107	-0.604338	-2.76632	ENSG00000266524	GDF10
-2.7065	-0.536504	-2.76166	ENSG00000178999	AURKB
-2.69902	-0.847441	-2.75402	ENSG00000107731	UNC5B
-2.69702	-0.746425	-2.75199	ENSG00000124479	NDP
-2.69572	-0.829208	-2.75066	ENSG00000184669	OR7E14P
-2.6899	-0.552743	-2.74472	ENSG00000127564	PKMYT1
-2.68636	-0.915253	-2.74111	ENSG00000157514	TSC22D3
-2.6842	-0.835193	-2.7389	ENSG00000160200	CBS
-2.67433	-0.886922	-2.72884	ENSG00000106436	MYL10
-2.66305	-0.824306	-2.71733	ENSG00000162512	SDC3
-2.65989	-0.906763	-2.71411	ENSG00000129353	SLC44A2
-2.65651	-0.573467	-2.71065	ENSG00000101412	E2F1
-2.64978	-0.69011	-2.70379	ENSG00000108576	SLC6A4
-2.63406	-0.788918	-2.68774	ENSG00000135625	EGR4
-2.63399	-0.849493	-2.68767	LRG_777	CBS
-2.63176	-0.843886	-2.6854	ENSG00000274276	CBSL
-2.62153	-0.75412	-2.67496	ENSG00000229989	MIR181A1HG
-2.61602	-0.385893	-2.66934	ENSG00000134339	SAA2
-2.61516	-0.822066	-2.66846	ENSG00000181585	TMIE
-2.61021	-0.812246	-2.66341	ENSG00000135363	LMO2
-2.60912	-0.799505	-2.66229	ENSG00000120278	PLEKHG1
-2.60323	-0.922433	-2.65629	ENSG00000144136	SLC20A1
-2.60088	-0.636561	-2.65389	ENSG00000222032
-2.60037	-0.888074	-2.65337	LRG_207	SGCG
-2.60037	-0.888074	-2.65337	ENSG00000102683	SGCG
-2.59942	-0.816665	-2.6524	ENSG00000196557	CACNA1H
-2.59633	-0.562127	-2.64925	ENSG00000130595	TNNT3
-2.59619	-0.745669	-2.64911	ENSG00000145777	TSLP
-2.59501	-0.686576	-2.6479	ENSG00000113749	HRH2
-2.58979	-0.356776	-2.64257	ENSG00000107438	PDLIM1
-2.58795	-0.713853	-2.64069	ENSG00000130035	GALNT8
-2.5842	-0.789379	-2.63687	ENSG00000175600	SUGCT
-2.58314	-0.601768	-2.63579	ENSG00000137673	MMP7
-2.58295	-0.642839	-2.63559	ENSG00000276903	H2AC16
-2.58276	-0.801825	-2.6354	ENSG00000111319	SCNN1A
-2.58244	-0.589015	-2.63507	ENSG00000278677	H2AC17
-2.57513	-0.762108	-2.62762	ENSG00000099958	DERL3
-2.54735	-0.919521	-2.59927	ENSG00000153993	SEMA3D
-2.54528	-0.802847	-2.59716	ENSG00000205426	KRT81
-2.52977	-0.866784	-2.58133	ENSG00000068615	REEP1
-2.52766	-0.620375	-2.57918	ENSG00000092853	CLSPN
-2.52662	-0.545865	-2.57811	ENSG00000006128	TAC1
-2.51954	-0.761864	-2.57089	ENSG00000225649
-2.5166	-0.779289	-2.56789	ENSG00000139211	AMIGO2
-2.50447	-0.896563	-2.55552	ENSG00000115468	EFHD1
-2.50291	-0.893689	-2.55392	ENSG00000065911	MTHFD2
-2.49973	-0.800324	-2.55068	ENSG00000144354	CDCA7
-2.49011	-0.917415	-2.54086	ENSG00000270412
-2.48731	-0.617697	-2.53801	ENSG00000229314	ORM1
-2.4778	-0.592632	-2.5283	ENSG00000135547	HEY2
-2.47662	-0.650336	-2.5271	ENSG00000105048	TNNT1
-2.47257	-0.468818	-2.52296	ENSG00000147655	RSPO2
-2.47172	-0.870872	-2.52209	ENSG00000253073	RN7SKP295
-2.46944	-0.917981	-2.51977	ENSG00000049192	ADAMTS6
-2.45668	-0.614438	-2.50675	ENSG00000095596	CYP26A1
-2.45513	-0.928802	-2.50516	ENSG00000125089	SH3TC1
-2.4498	-0.619838	-2.49973	ENSG00000163808	KIF15
-2.4452	-0.680169	-2.49503	ENSG00000185633	NDUFA4L2
-2.4449	-0.663899	-2.49473	ENSG00000119630	PGF
-2.44096	-0.677155	-2.49071	ENSG00000176890	TYMS
-2.43511	-0.537362	-2.48474	ENSG00000186827	TNFRSF4
-2.43301	-0.920314	-2.4826	ENSG00000081189	MEF2C
-2.42336	-0.383968	-2.47275	ENSG00000181195	PENK
-2.41847	-0.525122	-2.46776	ENSG00000189057	FAM111B
-2.41484	-0.633864	-2.46406	ENSG00000261857	MIA
-2.41069	-0.525713	-2.45982	ENSG00000143228	NUF2
-2.40433	-0.826325	-2.45333	ENSG00000116741	RGS2
-2.39838	-0.754249	-2.44726	ENSG00000210194	MT-TE
-2.39725	-0.731217	-2.44611	ENSG00000145794	MEGF10
-2.39632	-0.605032	-2.44516	ENSG00000120659	TNFSF11
-2.39185	-0.571542	-2.44059	ENSG00000175315	CST6
-2.38533	-0.784467	-2.43394	ENSG00000284930
-2.38325	-0.968282	-2.43182	ENSG00000187091	PLCD1
-2.37985	-0.710823	-2.42835	ENSG00000236404	VLDLR-AS1
-2.37452	-0.891293	-2.42292	ENSG00000248771	SMIM31
-2.36223	-0.814937	-2.41037	LRG_713	REEP1
-2.36126	-0.425928	-2.40939	ENSG00000117399	CDC20
-2.35521	-0.750123	-2.40321	ENSG00000226887	ERVMER34-1
-2.34935	-0.677876	-2.39723	ENSG00000064195	DLX3
-2.34614	-0.554109	-2.39396	ENSG00000066248	NGEF
-2.34487	-0.816785	-2.39266	ENSG00000105255	FSD1
-2.34343	-0.455753	-2.39119	ENSG00000122862	SRGN
-2.34116	-0.886202	-2.38887	ENSG00000100092	SH3BP1
-2.341	-0.916135	-2.38872	ENSG00000146733	PSPH
-2.34032	-0.636754	-2.38801	ENSG00000128383	APOBEC3A
-2.32677	-0.79045	-2.37419	ENSG00000189056	RELN
-2.32522	-0.898572	-2.37261	ENSG00000187583	PLEKHN1
-2.32423	-0.526223	-2.3716	ENSG00000065328	MCM10
-2.32272	-0.860959	-2.37006	ENSG00000070371	CLTCL1
-2.31845	-0.292281	-2.3657	ENSG00000226856	THORLNC
-2.31242	-0.511527	-2.35955	ENSG00000172543	CTSW
-2.31	-0.890263	-2.35708	ENSG00000187678	SPRY4
-2.30853	-0.900692	-2.35558	ENSG00000102172	SMS
-2.30803	-0.66731	-2.35507	ENSG00000149043	SYT8
-2.308	-0.231242	-2.35504	ENSG00000198692	EIF1AY
-2.30248	-0.587798	-2.3494	ENSG00000151725	CENPU
-2.30188	-0.732877	-2.3488	ENSG00000250302	LINC01618
-2.2993	-0.666731	-2.34616	ENSG00000274012	RN7SL2
-2.2981	-0.709117	-2.34494	ENSG00000203760	CENPW
-2.29652	-0.811061	-2.34332	ENSG00000225194	LINC00092
-2.29424	-0.494205	-2.341	ENSG00000175426	PCSK1
-2.29268	-0.828029	-2.33941	ENSG00000226472
-2.29153	-0.901475	-2.33823	ENSG00000095739	BAMBI
-2.29062	-0.832809	-2.33731	ENSG00000274383
-2.28973	-0.916321	-2.3364	ENSG00000103257	SLC7A5
-2.28881	-0.727717	-2.33546	ENSG00000154188	ANGPT1
-2.28437	-0.662757	-2.33093	ENSG00000196747	H2AC13
-2.27848	-0.540215	-2.32491	ENSG00000069431	ABCC9
-2.27463	-0.348394	-2.32099	ENSG00000175063	UBE2C
-2.27424	-0.918883	-2.32059	ENSG00000265778	ZNF516-AS1
-2.26987	-0.432131	-2.31614	ENSG00000086289	EPDR1
-2.26838	-0.733001	-2.31462	ENSG00000261713	SSTR5-AS1
-2.26712	-0.820877	-2.31332	ENSG00000277199	LINC01632
-2.26283	-0.668526	-2.30895	ENSG00000077984	CST7
-2.25807	-0.817752	-2.30409	ENSG00000123095	BHLHE41
-2.25629	-0.757074	-2.30228	ENSG00000171714	ANO5
-2.25431	-0.765964	-2.30025	ENSG00000267280	TBX2-AS1
-2.24369	-0.571397	-2.28941	ENSG00000162552	WNT4
-2.24309	-0.872232	-2.28881	ENSG00000149948	HMGA2
-2.24059	-0.416797	-2.28626	ENSG00000152253	SPC25
-2.23929	-0.638717	-2.28493	ENSG00000184357	H1-5
-2.23718	-0.731619	-2.28278	ENSG00000174946	GPR171
-2.23698	-0.440554	-2.28257	ENSG00000117650	NEK2
-2.23298	-0.638952	-2.2785	ENSG00000137880	GCHFR
-2.23034	-0.853299	-2.2758	ENSG00000287200
-2.22481	-0.608916	-2.27015	ENSG00000137642	SORL1
-2.2222	-0.684162	-2.26749	LRG_783	TYMS
-2.21682	-0.815207	-2.262	ENSG00000203727	SAMD5
-2.21253	-0.572465	-2.25763	ENSG00000170381	SEMA3E
-2.20991	-0.708854	-2.25495	ENSG00000138795	LEF1
-2.20388	-0.779794	-2.2488	ENSG00000244242	IFITM10
-2.20052	-0.820521	-2.24537	ENSG00000182621	PLCB1
-2.19847	-0.560258	-2.24328	ENSG00000170745	KCNS3
-2.19574	-0.572605	-2.24049	LRG_1287	SEMA3E
-2.19338	-0.744108	-2.23808	ENSG00000171227	TMEM37
-2.19312	-0.585383	-2.23782	ENSG00000136244	IL6
-2.19146	-0.770095	-2.23612	ENSG00000231764	DLX6-AS1
-2.19051	-0.748596	-2.23516	ENSG00000091428	RAPGEF4
-2.18567	-0.90513	-2.23021	ENSG00000141526	SLC16A3
-2.18563	-0.806548	-2.23018	ENSG00000120658	ENOX1
-2.17988	-0.674812	-2.22431	ENSG00000128833	MYO5C
-2.17474	-0.840723	-2.21906	ENSG00000268941	LINC01711
-2.17104	-0.725197	-2.21529	ENSG00000183018	SPNS2
-2.16804	-0.825267	-2.21222	ENSG00000149177	PTPRJ
-2.16692	-0.599129	-2.21108	ENSG00000167641	PPP1R14A
-2.16673	-0.715965	-2.21089	ENSG00000139269	INHBE
-2.16506	-0.862534	-2.20918	ENSG00000105281	SLC1A5
-2.16214	-0.716906	-2.20621	ENSG00000272398	CD24
-2.15777	-0.581247	-2.20175	ENSG00000170312	CDK1
-2.15703	-0.552923	-2.20099	ENSG00000186007	LEMD1
-2.15589	-0.778685	-2.19983	ENSG00000206432	TMEM200C
-2.15364	-0.675921	-2.19753	ENSG00000131153	GINS2
-2.15307	-0.501105	-2.19695	LRG_1319	TNFRSF4
-2.14686	-0.804003	-2.19062	ENSG00000205810	KLRC3
-2.13923	-0.698011	-2.18283	ENSG00000136404	TM6SF1
-2.13741	-0.448901	-2.18098	ENSG00000169607	CKAP2L
-2.13669	-0.746067	-2.18024	ENSG00000132854	KANK4
-2.13445	-0.813632	-2.17796	ENSG00000008277	ADAM22
-2.13181	-0.810024	-2.17526	ENSG00000244586	WNT5A-AS1
-2.13065	-0.733539	-2.17408	ENSG00000185338	SOCS1
-2.12907	-0.864797	-2.17246	ENSG00000256576	LINC02361
-2.12585	-0.959863	-2.16918	ENSG00000109917	ZPR1
-2.12178	-0.860377	-2.16503	ENSG00000198373	WWP2
-2.11783	-0.843585	-2.16099	ENSG00000256268	LINC02454
-2.11752	-0.949942	-2.16068	ENSG00000083454	P2RX5
-2.11724	-0.715669	-2.16039	ENSG00000078081	LAMP3
-2.11427	-0.177917	-2.15736	ENSG00000129824	RPS4Y1
-2.11044	-0.824003	-2.15346	ENSG00000108509	CAMTA2
-2.10799	-0.869882	-2.15096	LRG_1154	SH3BP1
-2.10246	-0.690809	-2.14531	ENSG00000125148	MT2A
-2.10204	-0.466742	-2.14488	ENSG00000215861
-2.10131	-0.771854	-2.14414	ENSG00000006377	DLX6
-2.09642	-0.704214	-2.13915	ENSG00000241749	RPSAP52
-2.09374	-0.42235	-2.13641	ENSG00000120057	SFRP5
-2.09361	-0.969032	-2.13628	ENSG00000189171	S100A13
-2.09253	-0.636196	-2.13518	ENSG00000235750	KIAA0040
-2.08476	-0.756538	-2.12725	ENSG00000258545	RHOXF1-AS1
-2.08184	-0.817129	-2.12427	ENSG00000232422	KNOP1P4
-2.08003	-0.610572	-2.12242	ENSG00000224963	ECMXP
-2.07652	-0.934882	-2.11884	ENSG00000067057	PFKP
-2.07439	-0.462783	-2.11666	ENSG00000182667	NTM
-2.07406	-0.749436	-2.11633	ENSG00000124134	KCNS1
-2.07245	-0.832625	-2.11469	ENSG00000129965	INS-IGF2
-2.07146	-0.810427	-2.11368	ENSG00000223764	LINC02593
-2.06929	-0.83423	-2.11146	ENSG00000286811
-2.06505	-0.514517	-2.10714	ENSG00000154839	SKA1
-2.06157	-0.681515	-2.10358	ENSG00000162511	LAPTM5
-2.05823	-0.932275	-2.10018	ENSG00000097021	ACOT7
-2.05716	-0.43429	-2.09909	ENSG00000024526	DEPDC1
-2.05155	-0.533062	-2.09336	ENSG00000186891	TNFRSF18
-2.04847	-0.552767	-2.09022	ENSG00000205277	MUC12
-2.04052	-0.735773	-2.08211	ENSG00000124610	H1-1
-2.03767	-0.596991	-2.0792	ENSG00000105011	ASF1B
-2.03495	-0.816884	-2.07643	ENSG00000157734	SNX22
-2.03325	-0.832841	-2.07469	ENSG00000184307	ZDHHC23
-2.03283	-0.910359	-2.07426	ENSG00000031698	SARS1
-2.03227	-0.181752	-2.07369	ENSG00000229344	MTCO2P12
-2.0313	-0.684117	-2.0727	ENSG00000210135	MT-TN
-2.02863	-0.773173	-2.06997	ENSG00000286473
-2.0278	-0.807049	-2.06913	ENSG00000184828	ZBTB7C
-2.02751	-0.889745	-2.06883	ENSG00000021762	OSBPL5
-2.02416	-0.726128	-2.06542	ENSG00000244694	PTCHD4
-2.02395	-0.896505	-2.0652	ENSG00000145287	PLAC8
-2.02239	-0.481618	-2.06361	ENSG00000198901	PRC1
-2.02075	-0.815388	-2.06194	ENSG00000145681	HAPLN1
-2.01808	-0.889854	-2.05921	ENSG00000150967	ABCB9
-2.0175	-0.709243	-2.05861	ENSG00000166165	CKB
-2.01396	-0.698669	-2.05501	ENSG00000279917
-2.01054	-0.883587	-2.05152	ENSG00000115648	MLPH
-2.00478	-0.499672	-2.04564	ENSG00000171241	SHCBP1
-2.00309	-0.504762	-2.04392	ENSG00000106278	PTPRZ1
-1.99857	-0.796879	-2.03931	ENSG00000119927	GPAM
-1.99717	-0.474509	-2.03788	ENSG00000121152	NCAPH
-1.99701	-0.556837	-2.03772	ENSG00000147588	PMP2
-1.99598	-0.92272	-2.03666	ENSG00000115318	LOXL3
-1.99507	-0.874006	-2.03573	ENSG00000157193	LRP8
-1.99453	-0.625401	-2.03518	ENSG00000279932
-1.99	-0.75912	-2.03056	ENSG00000135842	NIBAN1
-1.97095	-0.365187	-2.01112	ENSG00000148773	MKI67
-1.97092	-0.428797	-2.01109	ENSG00000123485	HJURP
-1.96907	-0.632294	-2.0092	ENSG00000283674
-1.96899	-0.75482	-2.00912	ENSG00000231246	LINC02884
-1.96454	-0.826427	-2.00458	ENSG00000250167
-1.96063	-0.824673	-2.00059	ENSG00000186603	HPDL
-1.96007	-0.573376	-2.00002	ENSG00000205106	LINC02716
-1.95507	-0.733086	-1.99492	ENSG00000064655	EYA2
-1.95405	-0.616328	-1.99388	ENSG00000149294	NCAM1
-1.95348	-0.352183	-1.9933	ENSG00000126787	DLGAP5
-1.95291	-0.870565	-1.99272	ENSG00000114738	MAPKAPK3
-1.95109	-0.833954	-1.99086	ENSG00000143127	ITGA10
-1.95022	-0.407723	-1.98997	ENSG00000175445	LPL
-1.94808	-0.424974	-1.98779	ENSG00000167900	TK1
-1.94621	-0.727137	-1.98587	ENSG00000134548	SPX
-1.94336	-0.893076	-1.98297	ENSG00000070961	ATP2B1
-1.9422	-0.589265	-1.98179	ENSG00000138160	KIF11
-1.9418	-0.7774	-1.98137	ENSG00000176692	FOXC2
-1.93791	-0.944444	-1.97741	ENSG00000164877	MICALL2
-1.93762	-0.370367	-1.97711	ENSG00000101057	MYBL2
-1.93649	-0.73599	-1.97596	ENSG00000271709
-1.93498	-0.900169	-1.97442	ENSG00000139514	SLC7A1
-1.93301	-0.900419	-1.97241	ENSG00000153976	HS3ST3A1
-1.93117	-0.641705	-1.97053	ENSG00000272825
-1.92983	-0.847319	-1.96916	ENSG00000119514	GALNT12
-1.92924	-0.525019	-1.96856	ENSG00000129173	E2F8
-1.9275	-0.859997	-1.96679	ENSG00000187244	BCAM
-1.92722	-0.350565	-1.9665	ENSG00000089685	BIRC5
-1.92449	-0.889905	-1.96371	ENSG00000187688	TRPV2
-1.92038	-0.628266	-1.95952	ENSG00000170017	ALCAM
-1.9201	-0.842839	-1.95924	ENSG00000151575	TEX9
-1.91464	-0.502588	-1.95366	ENSG00000121211	MND1
-1.91456	-0.866312	-1.95358	ENSG00000103489	XYLT1
-1.91312	-0.765959	-1.95211	ENSG00000100156	SLC16A8
-1.91014	-0.58317	-1.94907	ENSG00000167513	CDT1
-1.90951	-0.632056	-1.94843	ENSG00000168209	DDIT4
-1.90922	-0.475017	-1.94813	ENSG00000177508	IRX3
-1.90815	-0.789534	-1.94704	ENSG00000210127	MT-TA
-1.90748	-0.93466	-1.94636	ENSG00000153363	LINC00467
-1.90683	-0.858439	-1.94569	ENSG00000141198	TOM1L1
-1.9062	-0.600238	-1.94505	ENSG00000137393	RNF144B
-1.90542	-0.77256	-1.94425	ENSG00000128340	RAC2
-1.90537	-0.703186	-1.94421	ENSG00000073060	SCARB1
-1.9012	-0.369239	-1.93994	ENSG00000138180	CEP55
-1.90117	-0.169099	-1.93992	ENSG00000067048	DDX3Y
-1.89985	-0.716521	-1.93857	ENSG00000239467
-1.89935	-0.790204	-1.93806	ENSG00000115525	ST3GAL5
-1.89818	-0.703144	-1.93687	ENSG00000151150	ANK3
-1.89437	-0.915888	-1.93298	ENSG00000109189	USP46
-1.89283	-0.584315	-1.93141	ENSG00000174792	ODAPH
-1.89159	-0.411133	-1.93014	ENSG00000129195	PIMREG
-1.89134	-0.840385	-1.92989	ENSG00000228526	MIR34AHG
-1.88869	-0.201624	-1.92719	ENSG00000131002	TXLNGY
-1.88846	-0.584796	-1.92695	ENSG00000197061	H4C3
-1.88829	-0.595014	-1.92678	ENSG00000128965	CHAC1
-1.88793	-0.373234	-1.92641	ENSG00000202198	7SK
-1.88772	-0.573596	-1.92619	ENSG00000109674	NEIL3
-1.88434	-0.64809	-1.92274	ENSG00000154319	FAM167A
-1.88272	-0.86415	-1.92109	ENSG00000140105	WARS1
-1.87663	-0.666054	-1.91488	ENSG00000128408	RIBC2
-1.8706	-0.876079	-1.90872	ENSG00000175318	GRAMD2A
-1.87008	-0.532005	-1.90819	ENSG00000188064	WNT7B
-1.86803	-0.663095	-1.9061	ENSG00000282885
-1.86791	-0.733168	-1.90598	ENSG00000261025
-1.86605	-0.613549	-1.90408	ENSG00000078295	ADCY2
-1.86103	-0.712816	-1.89896	ENSG00000113739	STC2
-1.86072	-0.936772	-1.89864	ENSG00000177106	EPS8L2
-1.85872	-0.565367	-1.8966	ENSG00000259571	BLID
-1.85457	-0.729929	-1.89237	ENSG00000074416	MGLL
-1.85274	-0.767581	-1.8905	LRG_97	RAC2
-1.84646	-0.54176	-1.88409	ENSG00000166510	CCDC68
-1.84613	-0.720365	-1.88375	ENSG00000224848
-1.84577	-0.508784	-1.88339	ENSG00000088325	TPX2
-1.84465	-0.774289	-1.88224	ENSG00000253549	CA3-AS1
-1.84372	-0.681133	-1.8813	ENSG00000183715	OPCML
-1.84004	-0.595631	-1.87754	ENSG00000158473	CD1D
-1.83973	-0.472876	-1.87722	ENSG00000137804	NUSAP1
-1.8377	-0.68247	-1.87516	ENSG00000101331	CCM2L
-1.83711	-0.566179	-1.87456	ENSG00000005249	PRKAR2B
-1.83504	-0.41052	-1.87244	ENSG00000157150	TIMP4
-1.83384	-0.536159	-1.87121	ENSG00000175643	RMI2
-1.83205	-0.477879	-1.86939	LRG_489	BUB1B
-1.83197	-0.71447	-1.8693	ENSG00000111913	RIPOR2
-1.83	-0.589593	-1.8673	ENSG00000109805	NCAPG
-1.82641	-0.602891	-1.86363	ENSG00000287080	H3C3
-1.8262	-0.676482	-1.86342	ENSG00000143507	DUSP10
-1.82526	-0.91333	-1.86246	ENSG00000105329	TGFB1
-1.82387	-0.218981	-1.86104	ENSG00000176728	TTTY14
-1.82296	-0.80703	-1.86012	ENSG00000155850	SLC26A2
-1.82289	-0.659409	-1.86004	ENSG00000139946	PELI2
-1.8139	-0.765095	-1.85087	ENSG00000245648	KLRK1-AS1
-1.81153	-0.757038	-1.84846	ENSG00000167771	RCOR2
-1.81131	-0.564823	-1.84822	ENSG00000233493	TMEM238
-1.8075	-0.921033	-1.84434	ENSG00000138111	MFSD13A
-1.80514	-0.744939	-1.84194	ENSG00000144481	TRPM8
-1.80223	-0.707399	-1.83896	ENSG00000260238	PMF1-BGLAP
-1.80079	-0.552384	-1.83749	ENSG00000224259	LINC01133
-1.80037	-0.868124	-1.83706	ENSG00000077782	FGFR1
-1.79926	-0.557138	-1.83593	ENSG00000103154	NECAB2
-1.79825	-0.581672	-1.8349	ENSG00000006210	CX3CL1
-1.79811	-0.726982	-1.83476	ENSG00000105339	DENND3
-1.79808	-0.770059	-1.83473	ENSG00000168675	LDLRAD4
-1.79611	-0.401006	-1.83272	ENSG00000105509	HAS1
-1.79241	-0.816901	-1.82894	ENSG00000154122	ANKH
-1.79147	-0.675837	-1.82798	ENSG00000122952	ZWINT
-1.78241	-0.594019	-1.81874	ENSG00000159450	TCHH
-1.78054	-0.439782	-1.81683	ENSG00000165480	SKA3
-1.77934	-0.722354	-1.81561	ENSG00000163975	MELTF
-1.77885	-0.73737	-1.8151	ENSG00000231663	COA6-AS1
-1.77822	-0.636045	-1.81446	ENSG00000183828	NUDT14
-1.77669	-0.644782	-1.81291	ENSG00000144649	GASK1A
-1.77572	-0.413292	-1.81191	ENSG00000125266	EFNB2
-1.77174	-0.578347	-1.80786	ENSG00000154146	NRGN
-1.77093	-0.413309	-1.80703	ENSG00000137812	KNL1
-1.76555	-0.701987	-1.80153	ENSG00000250644
-1.76252	-0.441326	-1.79844	ENSG00000259001
-1.76173	-0.637361	-1.79764	ENSG00000231776	LINC01611
-1.7604	-0.800797	-1.79628	LRG_684	SLC26A2
-1.75787	-0.355438	-1.79369	ENSG00000077274	CAPN6
-1.75571	-0.826825	-1.79149	ENSG00000008056	SYN1
-1.7547	-0.600391	-1.79046	ENSG00000253819	LINC01151
-1.7536	-0.676429	-1.78934	ENSG00000115461	IGFBP5
-1.74966	-0.661064	-1.78532	ENSG00000124126	PREX1
-1.74956	-0.819892	-1.78522	LRG_83	MLPH
-1.74733	-0.279566	-1.78294	ENSG00000095713	CRTAC1
-1.7469	-0.854048	-1.78251	ENSG00000108846	ABCC3
-1.74268	-0.827719	-1.7782	ENSG00000100994	PYGB
-1.73865	-0.703616	-1.77409	ENSG00000196517	SLC6A9
-1.73274	-0.482738	-1.76806	ENSG00000133985	TTC9
-1.73155	-0.739002	-1.76684	ENSG00000153714	LURAP1L
-1.71977	-0.80278	-1.75482	ENSG00000156313	RPGR
-1.71729	-0.485049	-1.75229	ENSG00000172137	CALB2
-1.71617	-0.79606	-1.75115	ENSG00000235613	NSRP1P1
-1.71583	-0.745123	-1.7508	ENSG00000145040	UCN2
-1.7144	-0.714439	-1.74934	ENSG00000067606	PRKCZ
-1.71095	-0.891666	-1.74582	ENSG00000102572	STK24
-1.71088	-0.852375	-1.74575	ENSG00000253203	GUSBP3
-1.70952	-0.880158	-1.74436	ENSG00000260916	CCPG1
-1.70867	-0.763483	-1.74349	ENSG00000164023	SGMS2
-1.70425	-0.857879	-1.73899	ENSG00000234741	GAS5
-1.70408	-0.866636	-1.73881	ENSG00000166986	MARS1
-1.7038	-0.800102	-1.73853	ENSG00000139344	AMDHD1
-1.70183	-0.754731	-1.73652	ENSG00000184260	H2AC20
-1.7004	-0.747062	-1.73505	ENSG00000226644
-1.69822	-0.632755	-1.73283	ENSG00000176912	TYMSOS
-1.69587	-0.869811	-1.73044	ENSG00000144485	HES6
-1.6958	-0.757915	-1.73036	ENSG00000157766	ACAN
-1.69125	-0.837393	-1.72572	ENSG00000060656	PTPRU
-1.69004	-0.43737	-1.72448	ENSG00000156970	BUB1B
-1.68892	-0.687664	-1.72334	ENSG00000234287
-1.6863	-0.887037	-1.72067	ENSG00000166123	GPT2
-1.68129	-0.893246	-1.71556	ENSG00000042286	AIFM2
-1.67552	-0.417177	-1.70967	ENSG00000225177
-1.67493	-0.280627	-1.70907	ENSG00000139835	GRTP1
-1.67426	-0.440123	-1.70838	ENSG00000100162	CENPM
-1.67416	-0.707381	-1.70828	ENSG00000250479	CHCHD10
-1.67349	-0.714806	-1.7076	ENSG00000050438	SLC4A8
-1.67343	-0.559181	-1.70754	ENSG00000132932	ATP8A2
-1.6734	-0.933536	-1.70751	ENSG00000068305	MEF2A
-1.67274	-0.759806	-1.70684	ENSG00000115325	DOK1
-1.67155	-0.821658	-1.70562	ENSG00000163171	CDC42EP3
-1.67015	-0.608699	-1.70419	ENSG00000156966	B3GNT7
-1.66968	-0.426384	-1.70371	ENSG00000013810	TACC3
-1.6692	-0.537957	-1.70322	ENSG00000108622	ICAM2
-1.66647	-0.541576	-1.70044	ENSG00000148346	LCN2
-1.66616	-0.837176	-1.70012	ENSG00000187840	EIF4EBP1
-1.66561	-0.673481	-1.69956	ENSG00000204334	ERICH2
-1.66459	-0.648258	-1.69852	ENSG00000168334	XIRP1
-1.6639	-0.731017	-1.69781	ENSG00000116761	CTH
-1.66047	-0.493622	-1.69432	ENSG00000276216
-1.65682	-0.384378	-1.69059	ENSG00000273253
-1.65141	-0.496979	-1.68507	ENSG00000124882	EREG
-1.65121	-0.856232	-1.68486	ENSG00000115758	ODC1
-1.65075	-0.513959	-1.68439	ENSG00000069696	DRD4
-1.65001	-0.732418	-1.68364	ENSG00000153234	NR4A2
-1.64629	-0.599335	-1.67985	ENSG00000250305	TRMT9B
-1.64366	-0.385849	-1.67716	ENSG00000250697
-1.64167	-0.543839	-1.67513	ENSG00000180044	C3orf80
-1.6414	-0.820295	-1.67485	ENSG00000112715	VEGFA
-1.63833	-0.362776	-1.67172	ENSG00000232346
-1.63793	-0.20426	-1.67132	ENSG00000183878	UTY
-1.63715	-0.577284	-1.67051	ENSG00000136869	TLR4
-1.63663	-0.7232	-1.66998	ENSG00000175745	NR2F1
-1.63471	-0.821563	-1.66803	ENSG00000101384	JAG1
-1.63463	-0.642896	-1.66794	ENSG00000169282	KCNAB1
-1.63433	-0.249617	-1.66764	ENSG00000099725	PRKY
-1.63236	-0.521408	-1.66563	ENSG00000140807	NKD1
-1.62724	-0.769248	-1.6604	ENSG00000104611	SH2D4A
-1.62628	-0.349874	-1.65943	ENSG00000164283	ESM1
-1.62493	-0.52821	-1.65804	ENSG00000143476	DTL
-1.62385	-0.60905	-1.65694	ENSG00000123219	CENPK
-1.6224	-0.540626	-1.65546	ENSG00000137807	KIF23
-1.62217	-0.473828	-1.65523	ENSG00000183971	NPW
-1.62065	-0.800182	-1.65368	ENSG00000275993	SIK1B
-1.61814	-0.583085	-1.65112	ENSG00000158869	FCER1G
-1.61773	-0.904016	-1.65071	ENSG00000065833	ME1
-1.61768	-0.727723	-1.65065	ENSG00000202515	VTRNA1-3
-1.61636	-0.651504	-1.6493	ENSG00000176678	FOXL1
-1.61567	-0.768173	-1.6486	ENSG00000168071	CCDC88B
-1.6156	-0.748668	-1.64852	ENSG00000230337	EXOSC10-AS1
-1.61247	-0.758518	-1.64533	ENSG00000105880	DLX5
-1.61098	-0.417487	-1.64382	ENSG00000130513	GDF15
-1.60937	-0.870819	-1.64217	ENSG00000286293
-1.60853	-0.686224	-1.64132	ENSG00000246851
-1.60751	-0.873636	-1.64027	ENSG00000048392	RRM2B
-1.60492	-0.821466	-1.63763	LRG_1191	JAG1
-1.60283	-0.458402	-1.6355	ENSG00000197046	SIGLEC15
-1.60185	-0.463866	-1.6345	ENSG00000069535	MAOB
-1.60061	-0.573309	-1.63323	LRG_818	SEMA7A
-1.59845	-0.595138	-1.63102	ENSG00000276410	H2BC3
-1.59789	-0.922883	-1.63046	ENSG00000155189	AGPAT5
-1.59778	-0.394747	-1.63034	ENSG00000183856	IQGAP3
-1.59637	-0.72847	-1.62891	ENSG00000144821	MYH15
-1.59444	-0.572022	-1.62693	ENSG00000138623	SEMA7A
-1.59361	-0.682302	-1.62609	ENSG00000156885	COX6A2
-1.59087	-0.354822	-1.6233	ENSG00000111665	CDCA3
-1.5905	-0.588551	-1.62292	ENSG00000171224	FAM241B
-1.58869	-0.893902	-1.62107	ENSG00000110619	CARS1
-1.58825	-0.774459	-1.62062	ENSG00000136153	LMO7
-1.58633	-0.374473	-1.61866	ENSG00000129810	SGO1
-1.5843	-0.969816	-1.61659	ENSG00000106799	TGFBR1
-1.58142	-0.719826	-1.61365	ENSG00000141524	TMC6
-1.5804	-0.719547	-1.61261	ENSG00000204228	HSD17B8
-1.57753	-0.847989	-1.60968	ENSG00000269439	PGLS-DT
-1.57478	-0.777397	-1.60687	ENSG00000160588	MPZL3
-1.57374	-0.624478	-1.60581	ENSG00000171860	C3AR1
-1.57324	-0.798591	-1.6053	ENSG00000279541
-1.57291	-0.748282	-1.60497	ENSG00000156968	MPV17L
-1.57279	-0.696368	-1.60485	ENSG00000232021	LEF1-AS1
-1.57272	-0.459307	-1.60478	ENSG00000237649	KIFC1
-1.57243	-0.811992	-1.60448	ENSG00000111371	SLC38A1
-1.56937	-0.594337	-1.60135	ENSG00000085741	WNT11
-1.56895	-0.448467	-1.60093	ENSG00000148082	SHC3
-1.56662	-0.705344	-1.59854	ENSG00000249485	RBBP4P1
-1.56489	-0.666861	-1.59678	ENSG00000162755	KLHDC9
-1.56404	-0.850649	-1.59592	ENSG00000204219	TCEA3
-1.56253	-0.594191	-1.59438	ENSG00000109906	ZBTB16
-1.56227	-0.530034	-1.59411	ENSG00000238113	LINC01410
-1.5617	-0.760851	-1.59352	ENSG00000231290	APCDD1L-DT
-1.56031	-0.701504	-1.59211	ENSG00000214140	PRCD
-1.55889	-0.8972	-1.59066	ENSG00000139116	KIF21A
-1.55778	-0.877158	-1.58953	LRG_798	BCAM
-1.55629	-0.711876	-1.58801	ENSG00000166823	MESP1
-1.55425	-0.834403	-1.58593	ENSG00000142178	SIK1
-1.55405	-0.522204	-1.58572	ENSG00000188662	H1-9P
-1.55042	-0.62837	-1.58202	ENSG00000115290	GRB14
-1.54994	-0.669577	-1.58153	ENSG00000117525	F3
-1.54993	-0.579831	-1.58151	ENSG00000173641	HSPB7
-1.54948	-0.467761	-1.58106	ENSG00000055813	CCDC85A
-1.54867	-0.526233	-1.58023	ENSG00000230838	LINC01614
-1.54817	-0.639027	-1.57972	ENSG00000233532	LINC00460
-1.54544	-0.628495	-1.57694	ENSG00000261889
-1.54529	-0.397684	-1.57679	ENSG00000068489	PRR11
-1.54499	-0.548634	-1.57648	ENSG00000165891	E2F7
-1.54386	-0.359948	-1.57533	ENSG00000072571	HMMR
-1.54181	-0.69656	-1.57324	ENSG00000175294	CATSPER1
-1.54176	-0.853872	-1.57318	ENSG00000061938	TNK2
-1.53838	-0.838957	-1.56973	ENSG00000260949
-1.53657	-0.481451	-1.56789	ENSG00000112742	TTK
-1.53656	-0.336751	-1.56787	ENSG00000166851	PLK1
-1.53645	-0.727203	-1.56776	ENSG00000010292	NCAPD2
-1.53619	-0.555865	-1.5675	ENSG00000165959	CLMN
-1.53538	-0.379194	-1.56667	ENSG00000170454	KRT75
-1.53417	-0.76346	-1.56544	ENSG00000234409	CCDC188
-1.53359	-0.249083	-1.56485	ENSG00000184564	SLITRK6
-1.52945	-0.938667	-1.56062	ENSG00000136938	ANP32B
-1.52739	-0.517909	-1.55852	ENSG00000171130	ATP6V0E2
-1.52687	-0.609171	-1.55799	ENSG00000144554	FANCD2
-1.52683	-0.576112	-1.55795	ENSG00000125845	BMP2
-1.52616	-0.902812	-1.55726	ENSG00000074935	TUBE1
-1.52609	-0.751488	-1.55719	ENSG00000181019	NQO1
-1.52387	-0.230362	-1.55493	ENSG00000261105	LMO7-AS1
-1.52295	-0.682265	-1.55399	ENSG00000187764	SEMA4D
-1.52205	-0.801442	-1.55307	ENSG00000253479	LINC01603
-1.52172	-0.826796	-1.55273	ENSG00000164465	DCBLD1
-1.52095	-0.754359	-1.55195	ENSG00000221968	FADS3
-1.51809	-0.368019	-1.54903	ENSG00000117724	CENPF
-1.51751	-0.386374	-1.54844	ENSG00000169679	BUB1
-1.51711	-0.862274	-1.54803	LRG_788	RRM2B
-1.51691	-0.738885	-1.54782	ENSG00000184343	SRPK3
-1.51449	-0.523299	-1.54536	ENSG00000143248	RGS5
-1.51373	-0.51369	-1.54458	ENSG00000271503	CCL5
-1.51365	-0.288915	-1.5445	ENSG00000135114	OASL
-1.51159	-0.615392	-1.5424	ENSG00000106066	CPVL
-1.51146	-0.26852	-1.54226	ENSG00000247627	MTND4P12
-1.51038	-0.5808	-1.54116	ENSG00000162840	MT2P1
-1.51026	-0.752303	-1.54104	ENSG00000056998	GYG2
-1.50898	-0.474817	-1.53974	ENSG00000145642	SHISAL2B
-1.50444	-0.496216	-1.5351	ENSG00000274997	H2AC12
-1.50397	-0.532881	-1.53463	ENSG00000175305	CCNE2
-1.50303	-0.563311	-1.53366	ENSG00000138135	CH25H
-1.50005	-0.709803	-1.53063	ENSG00000220161	LINC02076
-1.49903	-0.538122	-1.52958	ENSG00000232445	EMSLR
-1.49776	-0.716758	-1.52829	ENSG00000279415
-1.49636	-0.585139	-1.52686	ENSG00000174371	EXO1
-1.49593	-0.816374	-1.52642	ENSG00000276180	H4C9
-1.49542	-0.592904	-1.5259	ENSG00000130844	ZNF331
-1.49142	-0.385601	-1.52182	ENSG00000111206	FOXM1
-1.48851	-0.692427	-1.51885	ENSG00000162390	ACOT11
-1.4884	-0.656849	-1.51873	ENSG00000153902	LGI4
-1.48769	-0.635294	-1.51801	ENSG00000260086
-1.48675	-0.616401	-1.51706	ENSG00000117595	IRF6
-1.48612	-0.84864	-1.5164	ENSG00000245468	LINC02447
-1.48484	-0.862533	-1.5151	ENSG00000181649	PHLDA2
-1.48441	-0.599578	-1.51467	ENSG00000101115	SALL4
-1.48385	-0.564032	-1.51409	ENSG00000164109	MAD2L1
-1.48295	-0.825108	-1.51317	ENSG00000120053	GOT1
-1.4823	-0.465936	-1.51251	LRG_377	ABCC9
-1.48204	-0.769529	-1.51224	ENSG00000263934	SNORD3A
-1.48041	-0.394171	-1.51058	ENSG00000115009	CCL20
-1.47912	-0.476539	-1.50926	ENSG00000143512	HHIPL2
-1.47693	-0.390442	-1.50703	ENSG00000166091	CMTM5
-1.47619	-0.77726	-1.50627	ENSG00000283913
-1.47569	-0.850902	-1.50577	ENSG00000126215	XRCC3
-1.47539	-0.726099	-1.50547	ENSG00000174749	FAM241A
-1.47335	-0.75794	-1.50338	ENSG00000183023	SLC8A1
-1.47232	-0.805071	-1.50232	ENSG00000162804	SNED1
-1.47082	-0.642837	-1.50079	ENSG00000081059	TCF7
-1.47041	-0.55536	-1.50038	ENSG00000175093	SPSB4
-1.46777	-0.617755	-1.49769	ENSG00000131470	PSMC3IP
-1.46772	-0.465074	-1.49764	ENSG00000138778	CENPE
-1.46746	-0.781781	-1.49737	ENSG00000153879	CEBPG
-1.46727	-0.797222	-1.49718	ENSG00000182199	SHMT2
-1.46716	-0.473417	-1.49707	ENSG00000129910	CDH15
-1.46662	-0.712644	-1.49652	ENSG00000142046	TMEM91
-1.46657	-0.317858	-1.49646	ENSG00000159167	STC1
-1.46564	-0.465372	-1.49552	ENSG00000286215
-1.46526	-0.77104	-1.49512	ENSG00000183048	SLC25A10
-1.46425	-0.579329	-1.49409	ENSG00000117586	TNFSF4
-1.46287	-0.524639	-1.49269	ENSG00000238042	LINC02257
-1.46249	-0.447183	-1.49229	ENSG00000146670	CDCA5
-1.46198	-0.467413	-1.49178	ENSG00000120708	TGFBI
-1.46169	-0.479204	-1.49148	ENSG00000163737	PF4
-1.4611	-0.497114	-1.49088	ENSG00000160867	FGFR4
-1.45952	-0.857982	-1.48926	ENSG00000145945	FAM50B
-1.45884	-0.819993	-1.48858	ENSG00000122863	CHST3
-1.45884	-0.642502	-1.48857	ENSG00000236824	BCYRN1
-1.45883	-0.802774	-1.48857	ENSG00000226833
-1.45477	-0.713366	-1.48442	ENSG00000233621	LINC01137
-1.45453	-0.775748	-1.48417	ENSG00000274514	Metazoa_SRP
-1.45448	-0.909406	-1.48412	ENSG00000125977	EIF2S2
-1.4541	-0.785989	-1.48373	ENSG00000235298
-1.4537	-0.698804	-1.48333	ENSG00000127528	KLF2
-1.45226	-0.752734	-1.48186	ENSG00000171791	BCL2
-1.45141	-0.498669	-1.48099	ENSG00000111247	RAD51AP1
-1.45103	-0.819091	-1.4806	ENSG00000163393	SLC22A15
-1.4504	-0.881877	-1.47996	ENSG00000206053	JPT2
-1.45017	-0.682987	-1.47973	ENSG00000168918	INPP5D
-1.44942	-0.631701	-1.47896	ENSG00000100297	MCM5
-1.44772	-0.744783	-1.47722	ENSG00000004660	CAMKK1
-1.44762	-0.354502	-1.47712	ENSG00000157456	CCNB2
-1.44567	-0.518838	-1.47513	ENSG00000237422
-1.44213	-0.624528	-1.47152	ENSG00000183117	CSMD1
-1.44157	-0.818966	-1.47095	ENSG00000223855	HRAT92
-1.44066	-0.893721	-1.47002	ENSG00000197555	SIPA1L1
-1.44029	-0.536316	-1.46965	ENSG00000270722	RNVU1-31
-1.44026	-0.755968	-1.46962	ENSG00000166833	NAV2
-1.43837	-0.635451	-1.46768	ENSG00000170961	HAS2
-1.43708	-0.83943	-1.46637	ENSG00000146426	TIAM2
-1.43565	-0.711903	-1.46491	ENSG00000065621	GSTO2
-1.43407	-0.819537	-1.46329	ENSG00000198168	SVIP
-1.43315	-0.650589	-1.46236	ENSG00000127955	GNAI1
-1.4308	-0.517679	-1.45996	ENSG00000274428	RNVU1-25
-1.43071	-0.861845	-1.45987	ENSG00000162687	KCNT2
-1.42825	-0.330791	-1.45736	ENSG00000011426	ANLN
-1.42752	-0.421973	-1.45661	ENSG00000178726	THBD
-1.42539	-0.707573	-1.45444	ENSG00000243859	RPL5P17
-1.42376	-0.747121	-1.45278	ENSG00000183060	LYSMD4
-1.42373	-0.727214	-1.45275	ENSG00000166689	PLEKHA7
-1.42297	-0.87561	-1.45197	ENSG00000008083	JARID2
-1.42088	-0.565705	-1.44984	ENSG00000271894
-1.42072	-0.861214	-1.44968	ENSG00000245694	CRNDE
-1.41944	-0.65909	-1.44837	ENSG00000170091	NSG2
-1.41863	-0.772327	-1.44754	ENSG00000110693	SOX6
-1.41781	-0.859567	-1.4467	ENSG00000133119	RFC3
-1.417	-0.8721	-1.44588	ENSG00000005448	WDR54
-1.41577	-0.433734	-1.44463	ENSG00000138670	RASGEF1B
-1.4153	-0.754421	-1.44414	ENSG00000080493	SLC4A4
-1.41424	-0.683522	-1.44306	ENSG00000275379	H3C11
-1.41383	-0.713209	-1.44264	ENSG00000110195	FOLR1
-1.41233	-0.80595	-1.44111	ENSG00000090447	TFAP4
-1.41027	-0.587916	-1.43901	ENSG00000224805	LINC00853
-1.40895	-0.241895	-1.43766	ENSG00000188488	SERPINA5
-1.40868	-0.699789	-1.43739	ENSG00000257242	LINC01619
-1.40824	-0.68823	-1.43694	ENSG00000196781	TLE1
-1.40698	-0.706375	-1.43566	ENSG00000179388	EGR3
-1.40609	-0.846904	-1.43475	ENSG00000187735	TCEA1
-1.40333	-0.834266	-1.43194	ENSG00000182379	NXPH4
-1.40324	-0.884163	-1.43184	ENSG00000185760	KCNQ5
-1.40127	-0.933985	-1.42983	ENSG00000137133	HINT2
-1.40126	-0.604735	-1.42982	ENSG00000174938	SEZ6L2
-1.40002	-0.738977	-1.42856	ENSG00000147454	SLC25A37
-1.39987	-0.700074	-1.4284	ENSG00000256325
-1.39968	-0.753619	-1.42821	ENSG00000226124	FTCDNL1
-1.39921	-0.723893	-1.42773	ENSG00000182774	RPS17
-1.3984	-0.530787	-1.4269	ENSG00000155918	RAET1L
-1.39839	-0.761483	-1.42689	ENSG00000110090	CPT1A
-1.39712	-0.646142	-1.42559	ENSG00000012048	BRCA1
-1.39692	-0.639596	-1.42539	ENSG00000286813
-1.3965	-0.628191	-1.42496	ENSG00000236155	ZPLD2P
-1.3959	-0.709536	-1.42435	ENSG00000266402	SNHG25
-1.39581	-0.629102	-1.42426	ENSG00000253671
-1.39396	-0.370855	-1.42237	ENSG00000108551	RASD1
-1.39387	-0.720952	-1.42228	ENSG00000135362	PRR5L
-1.38949	-0.556296	-1.41781	ENSG00000274641	H2BC17
-1.38765	-0.412266	-1.41594	LRG_168	THBD
-1.38708	-0.701919	-1.41535	ENSG00000099849	RASSF7
-1.3865	-0.846471	-1.41476	ENSG00000167522	ANKRD11
-1.38514	-0.860327	-1.41337	ENSG00000029639	TFB1M
-1.38415	-0.463907	-1.41236	ENSG00000183454	GRIN2A
-1.38414	-0.663628	-1.41235	ENSG00000229334
-1.38395	-0.779576	-1.41215	ENSG00000102554	KLF5
-1.38352	-0.656039	-1.41172	ENSG00000266835	GAPLINC
-1.37923	-0.447998	-1.40734	ENSG00000134363	FST
-1.379	-0.316905	-1.4071	ENSG00000054938	CHRDL2
-1.37773	-0.712846	-1.40581	ENSG00000127083	OMD
-1.37742	-0.376885	-1.40549	ENSG00000102802	MEDAG
-1.37485	-0.398402	-1.40287	ENSG00000205221	VIT
-1.37447	-0.784093	-1.40249	ENSG00000200895	RN7SKP245
-1.3693	-0.445263	-1.39721	ENSG00000165244	ZNF367
-1.3678	-0.779963	-1.39568	ENSG00000198948	MFAP3L
-1.36686	-0.376103	-1.39472	ENSG00000131620	ANO1
-1.36676	-0.813444	-1.39462	ENSG00000119969	HELLS
-1.36625	-0.619665	-1.3941	ENSG00000165983	PTER
-1.36277	-0.923847	-1.39055	ENSG00000112559	MDFI
-1.36223	-0.837394	-1.39	ENSG00000127418	FGFRL1
-1.36147	-0.595723	-1.38921	ENSG00000278705	H4C2
-1.35943	-0.726713	-1.38713	ENSG00000185437	SH3BGR
-1.35897	-0.350201	-1.38667	ENSG00000164761	TNFRSF11B
-1.35852	-0.255065	-1.3862	ENSG00000189058	APOD
-1.35742	-0.556444	-1.38508	ENSG00000279903	SLC7A2-IT1
-1.35694	-0.404353	-1.3846	ENSG00000134463	ECHDC3
-1.35671	-0.590444	-1.38436	ENSG00000164867	NOS3
-1.35624	-0.74065	-1.38388	ENSG00000174939	ASPHD1
-1.35623	-0.951659	-1.38388	ENSG00000135932	CAB39
-1.35578	-0.647081	-1.38341	ENSG00000096060	FKBP5
-1.35533	-0.441084	-1.38295	ENSG00000254254
-1.35352	-0.285952	-1.38111	ENSG00000119147	ECRG4
-1.35352	-0.888559	-1.38111	ENSG00000267855	NDUFA7
-1.35164	-0.539857	-1.37919	ENSG00000203279
-1.35162	-0.925714	-1.37917	ENSG00000147010	SH3KBP1
-1.35142	-0.730673	-1.37897	ENSG00000223705	NSUN5P1
-1.35122	-0.65474	-1.37876	ENSG00000106785	TRIM14
-1.35088	-0.493287	-1.37841	ENSG00000169783	LINGO1
-1.34997	-0.135585	-1.37749	ENSG00000067646	ZFY
-1.34937	-0.507607	-1.37687	ENSG00000123146	ADGRE5
-1.34805	-0.61567	-1.37552	ENSG00000185052	SLC24A3
-1.34785	-0.947109	-1.37532	ENSG00000257023
-1.34768	-0.322478	-1.37515	ENSG00000109321	AREG
-1.34607	-0.614336	-1.37351	ENSG00000076864	RAP1GAP
-1.34581	-0.627379	-1.37324	ENSG00000245248	USP2-AS1
-1.34554	-0.438839	-1.37297	ENSG00000132688	NES
-1.34553	-0.780262	-1.37296	ENSG00000178209	PLEC
-1.34455	-0.484416	-1.37195	ENSG00000051341	POLQ
-1.34098	-0.546803	-1.36831	ENSG00000277157	H4C4
-1.34084	-0.707343	-1.36817	ENSG00000114541	FRMD4B
-1.34025	-0.711021	-1.36757	ENSG00000127946	HIP1
-1.33763	-0.924339	-1.36489	ENSG00000155100	OTUD6B
-1.33655	-0.863377	-1.36379	ENSG00000151503	NCAPD3
-1.33636	-0.742888	-1.36359	ENSG00000131188	PRR7
-1.33589	-0.387775	-1.36312	ENSG00000072041	SLC6A15
-1.33158	-0.313292	-1.35872	ENSG00000274471	HERC2P7
-1.33002	-0.451964	-1.35713	ENSG00000130766	SESN2
-1.32833	-0.462525	-1.3554	ENSG00000196754	S100A2
-1.32793	-0.656713	-1.35499	ENSG00000180787	ZFP3
-1.32754	-0.729979	-1.3546	ENSG00000119986	AVPI1
-1.32381	-0.809478	-1.35079	ENSG00000134440	NARS1
-1.32302	-0.474889	-1.34998	ENSG00000164087	POC1A
-1.32104	-0.532587	-1.34797	ENSG00000140525	FANCI
-1.31993	-0.805688	-1.34684	ENSG00000120756	PLS1
-1.31922	-0.819003	-1.34611	ENSG00000141441	GAREM1
-1.31553	-0.40071	-1.34234	ENSG00000131095	GFAP
-1.31195	-0.728031	-1.33869	ENSG00000183831	ANKRD45
-1.3111	-0.817882	-1.33782	ENSG00000266865
-1.31045	-0.85551	-1.33716	ENSG00000253716	MINCR
-1.31019	-0.574714	-1.33689	ENSG00000090889	KIF4A
-1.31012	-0.615627	-1.33682	ENSG00000137309	HMGA1
-1.30867	-0.648536	-1.33534	ENSG00000197457	STMN3
-1.30802	-0.644317	-1.33468	ENSG00000262580
-1.30789	-0.625226	-1.33454	ENSG00000139289	PHLDA1
-1.30781	-0.848965	-1.33446	ENSG00000119403	PHF19
-1.30775	-0.523637	-1.3344	ENSG00000231194	FARP1-AS1
-1.3076	-0.471824	-1.33425	ENSG00000104722	NEFM
-1.30726	-0.311106	-1.33391	ENSG00000163499	CRYBA2
-1.30627	-0.556365	-1.33289	ENSG00000113369	ARRDC3
-1.30563	-0.806305	-1.33224	ENSG00000213672	NCKIPSD
-1.30519	-0.769939	-1.33179	ENSG00000165175	MID1IP1
-1.30515	-0.766615	-1.33175	ENSG00000167173	C15orf39
-1.30487	-0.569766	-1.33146	ENSG00000260442	ATP2A1-AS1
-1.30305	-0.65841	-1.32961	LRG_20	BLM
-1.30296	-0.695131	-1.32952	ENSG00000102003	SYP
-1.30276	-0.932921	-1.32932	ENSG00000172819	RARG
-1.30199	-0.733235	-1.32853	ENSG00000172432	GTPBP2
-1.30177	-0.636532	-1.3283	ENSG00000143153	ATP1B1
-1.30067	-0.545964	-1.32717	ENSG00000267270	PARD6G-AS1
-1.29866	-0.743996	-1.32513	ENSG00000244192
-1.29536	-0.357943	-1.32176	ENSG00000138650	PCDH10
-1.29438	-0.611968	-1.32076	ENSG00000198624	CCDC69
-1.294	-0.781089	-1.32037	ENSG00000225953	SATB2-AS1
-1.29334	-0.705097	-1.3197	ENSG00000226243	RPL37AP1
-1.29325	-0.455064	-1.31961	ENSG00000168874	ATOH8
-1.29322	-0.691926	-1.31958	ENSG00000153823	PID1
-1.29253	-0.395236	-1.31888	ENSG00000203875	SNHG5
-1.29233	-0.723565	-1.31867	ENSG00000152439	ZNF773
-1.29193	-0.594132	-1.31826	ENSG00000073111	MCM2
-1.29004	-0.850101	-1.31634	ENSG00000175866	BAIAP2
-1.28942	-0.757412	-1.3157	ENSG00000166068	SPRED1
-1.28936	-0.547169	-1.31564	ENSG00000162620	LRRIQ3
-1.28816	-0.564979	-1.31441	ENSG00000196584	XRCC2
-1.28807	-0.446443	-1.31432	ENSG00000185885	IFITM1
-1.28776	-0.652005	-1.314	ENSG00000138400	MDH1B
-1.2864	-0.73104	-1.31262	ENSG00000286177
-1.2861	-0.642059	-1.31232	ENSG00000153044	CENPH
-1.28584	-0.619985	-1.31205	ENSG00000286970
-1.28571	-0.510281	-1.31192	ENSG00000152582	SPEF2
-1.28492	-0.610964	-1.31111	ENSG00000272138	LINC01607
-1.28454	-0.476377	-1.31072	ENSG00000287403
-1.28045	-0.30073	-1.30655	ENSG00000101443	WFDC2
-1.2798	-0.483821	-1.30588	ENSG00000283178
-1.27962	-0.520486	-1.3057	ENSG00000091651	ORC6
-1.27958	-0.292221	-1.30566	ENSG00000142945	KIF2C
-1.27903	-0.662988	-1.3051	ENSG00000138031	ADCY3
-1.2782	-0.348224	-1.30425	ENSG00000145386	CCNA2
-1.2779	-0.641214	-1.30395	ENSG00000127124	HIVEP3
-1.2759	-0.322849	-1.3019	ENSG00000204442	FAM155A
-1.27585	-0.535848	-1.30185	ENSG00000150594	ADRA2A
-1.27564	-0.296084	-1.30164	ENSG00000145506	NKD2
-1.27497	-0.627917	-1.30096	ENSG00000197299	BLM
-1.27256	-0.747896	-1.2985	ENSG00000132359	RAP1GAP2
-1.27253	-0.652576	-1.29846	ENSG00000239948	RN7SL368P
-1.27231	-0.528044	-1.29824	ENSG00000141448	GATA6
-1.27037	-0.770985	-1.29626	ENSG00000139410	SDSL
-1.26837	-0.586018	-1.29422	ENSG00000273356	LINC02019
-1.26825	-0.810142	-1.29409	ENSG00000141013	GAS8
-1.26651	-0.33006	-1.29233	ENSG00000287979
-1.26586	-0.48764	-1.29166	ENSG00000286649
-1.26387	-0.590499	-1.28963	ENSG00000131187	F12
-1.26284	-0.795487	-1.28858	ENSG00000231789	PIK3CD-AS2
-1.26205	-0.704489	-1.28778	ENSG00000023892	DEF6
-1.26097	-0.718644	-1.28667	ENSG00000279620
-1.25968	-0.710751	-1.28536	ENSG00000235706	DICER1-AS1
-1.25829	-0.399301	-1.28394	ENSG00000134057	CCNB1
-1.25732	-0.647526	-1.28295	ENSG00000215252	GOLGA8B
-1.25713	-0.589754	-1.28275	LRG_145	F12
-1.25657	-0.328847	-1.28218	ENSG00000075218	GTSE1
-1.25645	-0.560528	-1.28206	ENSG00000079931	MOXD1
-1.25589	-0.677853	-1.28148	ENSG00000184371	CSF1
-1.2537	-0.84265	-1.27925	ENSG00000243406	MRPS31P5
-1.25364	-0.678675	-1.27919	ENSG00000278828	H3C10
-1.25316	-0.863702	-1.27871	ENSG00000114423	CBLB
-1.25292	-0.511631	-1.27845	ENSG00000124212	PTGIS
-1.25235	-0.767354	-1.27788	ENSG00000236921
-1.25126	-0.654321	-1.27676	ENSG00000277763
-1.25084	-0.318745	-1.27634	ENSG00000163145	C1QTNF7
-1.25021	-0.633754	-1.27569	ENSG00000280138
-1.24953	-0.262818	-1.275	ENSG00000148053	NTRK2
-1.24928	-0.808297	-1.27474	ENSG00000081014	AP4E1
-1.24911	-0.611413	-1.27457	ENSG00000073910	FRY
-1.24785	-0.505272	-1.27328	ENSG00000143194	MAEL
-1.24728	-0.441303	-1.2727	ENSG00000214514	KRT42P
-1.24694	-0.388542	-1.27236	ENSG00000186185	KIF18B
-1.24628	-0.450117	-1.27168	ENSG00000286417
-1.24591	-0.79975	-1.2713	ENSG00000168264	IRF2BP2
-1.2451	-0.668911	-1.27048	ENSG00000122641	INHBA
-1.2445	-0.278192	-1.26987	ENSG00000066279	ASPM
-1.2437	-0.769766	-1.26904	ENSG00000225697	SLC26A6
-1.24347	-0.88107	-1.26882	ENSG00000164985	PSIP1
-1.24153	-0.459069	-1.26683	ENSG00000253404
-1.24008	-0.585358	-1.26536	LRG_500	FANCI
-1.23982	-0.682605	-1.26509	ENSG00000183688	RFLNB
-1.23956	-0.573109	-1.26482	ENSG00000164303	ENPP6
-1.23906	-0.571868	-1.26431	ENSG00000107719	PALD1
-1.23645	-0.681518	-1.26165	ENSG00000224287	MSL3P1
-1.23578	-0.891671	-1.26097	ENSG00000119640	ACYP1
-1.23278	-0.655521	-1.2579	ENSG00000254002
-1.23095	-0.756969	-1.25604	ENSG00000260549	MT1L
-1.23012	-0.82684	-1.25519	ENSG00000067141	NEO1
-1.22962	-0.816228	-1.25468	ENSG00000168404	MLKL
-1.2279	-0.678057	-1.25293	ENSG00000258788	CKS1BP1
-1.22774	-0.492128	-1.25277	ENSG00000117477	CCDC181
-1.22667	-0.640903	-1.25167	ENSG00000250891	LINC02208
-1.22575	-0.83611	-1.25074	ENSG00000181350	LRRC75A
-1.22572	-0.794183	-1.2507	ENSG00000180209	MYLPF
-1.22535	-0.619219	-1.25033	ENSG00000173261	PLAC8L1
-1.22303	-0.78271	-1.24795	ENSG00000147883	CDKN2B
-1.22083	-0.761498	-1.24571	ENSG00000197238	H4C11
-1.22082	-0.746402	-1.2457	ENSG00000164627	KIF6
-1.22026	-0.374964	-1.24513	ENSG00000158402	CDC25C
-1.21813	-0.617976	-1.24296	ENSG00000189134	NKAPL
-1.21761	-0.774993	-1.24242	ENSG00000156675	RAB11FIP1
-1.21728	-0.632316	-1.24209	ENSG00000254321
-1.21669	-0.766227	-1.24149	ENSG00000273542	H4C12
-1.21661	-0.586375	-1.24141	ENSG00000241990	PRR34-AS1
-1.21485	-0.387425	-1.23961	ENSG00000237651	C2orf74
-1.21441	-0.7602	-1.23916	ENSG00000134684	YARS1
-1.21379	-0.667971	-1.23853	LRG_767	APOA1
-1.21228	-0.746193	-1.23699	ENSG00000274422
-1.21167	-0.552889	-1.23636	ENSG00000285646
-1.21074	-0.541844	-1.23542	ENSG00000167157	PRRX2
-1.21049	-0.358874	-1.23516	ENSG00000102271	KLHL4
-1.20888	-0.124679	-1.23352	ENSG00000114374	USP9Y
-1.20875	-0.638725	-1.23339	LRG_306	FANCD2
-1.20854	-0.392648	-1.23317	ENSG00000164588	HCN1
-1.20773	-0.700835	-1.23234	ENSG00000227543	SPAG5-AS1
-1.20735	-0.490758	-1.23196	ENSG00000197153	H3C12
-1.20594	-0.540434	-1.23052	ENSG00000183696	UPP1
-1.20499	-0.880155	-1.22955	ENSG00000077348	EXOSC5
-1.20494	-0.749335	-1.2295	ENSG00000170161
-1.20424	-0.656576	-1.22878	ENSG00000284954
-1.20409	-0.614176	-1.22863	ENSG00000107104	KANK1
-1.20279	-0.874528	-1.2273	ENSG00000164050	PLXNB1
-1.20245	-0.301907	-1.22696	ENSG00000176399	DMRTA1
-1.20244	-0.760979	-1.22695	ENSG00000145715	RASA1
-1.2018	-0.603795	-1.22629	ENSG00000078114	NEBL
-1.20154	-0.245592	-1.22603	ENSG00000135451	TROAP
-1.20063	-0.682298	-1.2251	ENSG00000087842	PIR
-1.19942	-0.52214	-1.22387	ENSG00000278212
-1.19934	-0.797424	-1.22378	ENSG00000132640	BTBD3
-1.19884	-0.785392	-1.22328	ENSG00000130787	HIP1R
-1.198	-0.58122	-1.22242	ENSG00000166451	CENPN
-1.19707	-0.429277	-1.22147	ENSG00000165304	MELK
-1.19702	-0.32534	-1.22142	ENSG00000273727	U1
-1.19669	-0.367733	-1.22108	ENSG00000162706	CADM3
-1.19662	-0.562318	-1.22101	ENSG00000198768	APCDD1L
-1.19592	-0.660786	-1.2203	ENSG00000105486	LIG1
-1.19532	-0.488628	-1.21968	ENSG00000121310	ECHDC2
-1.19399	-0.910143	-1.21832	ENSG00000143575	HAX1
-1.1937	-0.893536	-1.21803	ENSG00000079616	KIF22
-1.19353	-0.522663	-1.21785	ENSG00000234283	LINC01731
-1.19282	-0.37387	-1.21714	ENSG00000118640	VAMP8
-1.19099	-0.819573	-1.21526	ENSG00000064115	TM7SF3
-1.18974	-0.652016	-1.21399	ENSG00000136867	SLC31A2
-1.18973	-0.584906	-1.21398	ENSG00000119686	FLVCR2
-1.18847	-0.359817	-1.2127	ENSG00000199568	RNU5A-1
-1.18757	-0.718802	-1.21177	ENSG00000223583
-1.18708	-0.578754	-1.21127	ENSG00000148798	INA
-1.18705	-0.772831	-1.21124	ENSG00000167977	KCTD5
-1.18672	-0.864113	-1.21091	ENSG00000136628	EPRS1
-1.1867	-0.62003	-1.21089	ENSG00000254473
-1.18439	-0.82383	-1.20853	ENSG00000255135
-1.18389	-0.591366	-1.20802	ENSG00000173258	ZNF483
-1.18342	-0.375863	-1.20754	ENSG00000160963	COL26A1
-1.18307	-0.533403	-1.20718	ENSG00000257800	FNBP1P1
-1.18114	-0.547405	-1.20522	ENSG00000055732	MCOLN3
-1.1808	-0.528207	-1.20487	ENSG00000167670	CHAF1A
-1.18028	-0.393762	-1.20434	ENSG00000113389	NPR3
-1.17757	-0.737827	-1.20157	ENSG00000244018	RPL35P6
-1.17739	-0.366122	-1.20138	ENSG00000249992	TMEM158
-1.17663	-0.542599	-1.20061	ENSG00000261253
-1.17568	-0.773031	-1.19964	ENSG00000285825	CCDC15-DT
-1.17462	-0.804443	-1.19856	ENSG00000143353	LYPLAL1
-1.17406	-0.691964	-1.19799	ENSG00000229939
-1.17344	-0.696756	-1.19735	ENSG00000166405	RIC3
-1.17249	-0.241079	-1.19639	ENSG00000231389	HLA-DPA1
-1.17195	-0.794039	-1.19584	ENSG00000106105	GARS1
-1.17131	-0.628584	-1.19519	ENSG00000256124	LINC01152
-1.17056	-0.492222	-1.19442	ENSG00000215217	C5orf49
-1.16942	-0.715506	-1.19326	LRG_273	YARS1
-1.16933	-0.716041	-1.19316	ENSG00000183955	KMT5A
-1.16926	-0.660272	-1.19309	ENSG00000247137
-1.16889	-0.242554	-1.19272	ENSG00000105825	TFPI2
-1.16888	-0.900959	-1.19271	ENSG00000215908	CROCCP2
-1.16784	-0.528408	-1.19164	ENSG00000279692
-1.16761	-0.526058	-1.19141	ENSG00000182168	UNC5C
-1.16743	-0.494667	-1.19123	ENSG00000109158	GABRA4
-1.1637	-0.341394	-1.18742	ENSG00000287190
-1.16314	-0.859474	-1.18685	ENSG00000132436	FIGNL1
-1.16149	-0.58928	-1.18516	ENSG00000176593
-1.16129	-0.622325	-1.18496	ENSG00000273338
-1.16031	-0.537575	-1.18396	LRG_378	TNNC1
-1.16031	-0.537575	-1.18396	ENSG00000114854	TNNC1
-1.15837	-0.599407	-1.18198	ENSG00000215784	FAM72D
-1.15794	-0.548109	-1.18154	ENSG00000267454	ZNF582-DT
-1.15784	-0.648578	-1.18144	ENSG00000118137	APOA1
-1.15727	-0.751503	-1.18086	ENSG00000134574	DDB2
-1.15726	-0.826496	-1.18085	ENSG00000198131	ZNF544
-1.15704	-0.417149	-1.18062	ENSG00000004799	PDK4
-1.15666	-0.901656	-1.18024	ENSG00000120254	MTHFD1L
-1.15642	-0.547932	-1.17999	ENSG00000253361
-1.15589	-0.854989	-1.17945	ENSG00000166562	SEC11C
-1.15577	-0.561327	-1.17932	ENSG00000134042	MRO
-1.15422	-0.762978	-1.17774	ENSG00000010810	FYN
-1.15368	-0.68706	-1.17719	ENSG00000271643	PDCD6IP-DT
-1.15316	-0.528551	-1.17667	ENSG00000165490	DDIAS
-1.15297	-0.58818	-1.17647	ENSG00000145476	CYP4V2
-1.15263	-0.814517	-1.17613	ENSG00000242474
-1.1518	-0.588702	-1.17528	ENSG00000245105	A2M-AS1
-1.15172	-0.459182	-1.17519	ENSG00000196787	H2AC11
-1.15127	-0.515166	-1.17474	ENSG00000128567	PODXL
-1.14919	-0.689531	-1.17262	ENSG00000010278	CD9
-1.14892	-0.827715	-1.17233	ENSG00000170006	TMEM154
-1.14888	-0.720134	-1.17229	ENSG00000198840	MT-ND3
-1.14836	-0.68167	-1.17177	ENSG00000136010	ALDH1L2
-1.14679	-0.780072	-1.17016	ENSG00000207389	RNU1-4
-1.14679	-0.780072	-1.17016	ENSG00000207005	RNU1-2
-1.14679	-0.780072	-1.17016	ENSG00000207513	RNU1-3
-1.14665	-0.54079	-1.17002	ENSG00000110665	C11orf21
-1.14576	-0.686014	-1.16911	ENSG00000107821	KAZALD1
-1.14429	-0.657287	-1.16761	ENSG00000109854	HTATIP2
-1.14323	-0.638443	-1.16653	ENSG00000237943	PRKCQ-AS1
-1.14284	-0.557328	-1.16614	ENSG00000286651	PRSS43P
-1.14229	-0.851041	-1.16557	ENSG00000145555	MYO10
-1.14145	-0.358797	-1.16471	ENSG00000130558	OLFM1
-1.14134	-0.697981	-1.1646	ENSG00000226752	CUTALP
-1.14057	-0.850251	-1.16382	ENSG00000187994	RINL
-1.13977	-0.779126	-1.163	ENSG00000273768	RNVU1-29
-1.13977	-0.779126	-1.163	ENSG00000206652	RNU1-1
-1.13977	-0.779126	-1.163	ENSG00000206737	RNVU1-18
-1.13977	-0.779126	-1.163	ENSG00000275405	U1
-1.13935	-0.674086	-1.16257	ENSG00000136059	VILL
-1.13715	-0.738323	-1.16033	ENSG00000173166	RAPH1
-1.13443	-0.545763	-1.15755	ENSG00000179057	IGSF22
-1.13345	-0.569143	-1.15655	ENSG00000272841	MAP3K4-AS1
-1.13274	-0.875624	-1.15583	ENSG00000133706	LARS1
-1.13238	-0.32477	-1.15546	ENSG00000219438	TAFA5
-1.13213	-0.468705	-1.1552	ENSG00000277209	RPPH1
-1.13181	-0.807835	-1.15488	ENSG00000267811
-1.13152	-0.576023	-1.15458	ENSG00000171502	COL24A1
-1.13128	-0.568512	-1.15434	ENSG00000259863	SH3RF3-AS1
-1.13095	-0.620846	-1.154	ENSG00000180758	GPR157
-1.12967	-0.54998	-1.1527	ENSG00000077152	UBE2T
-1.12867	-0.753042	-1.15168	ENSG00000232490	OSBPL10-AS1
-1.12745	-0.412135	-1.15043	ENSG00000104879	CKM
-1.12673	-0.43418	-1.1497	ENSG00000271824	SMIM32
-1.12673	-0.771723	-1.14969	ENSG00000206585	RNVU1-7
-1.1241	-0.521191	-1.14701	ENSG00000227449	FGF7P6
-1.12397	-0.509297	-1.14687	ENSG00000203666	EFCAB2
-1.12242	-0.747535	-1.1453	ENSG00000125746	EML2
-1.12216	-0.430353	-1.14503	ENSG00000137265	IRF4
-1.12082	-0.710704	-1.14366	ENSG00000285612
-1.1203	-0.827858	-1.14314	ENSG00000214114	MYCBP
-1.1201	-0.442275	-1.14293	ENSG00000139132	FGD4
-1.11993	-0.647658	-1.14276	ENSG00000279838
-1.11987	-0.790071	-1.14269	LRG_537	AMT
-1.1198	-0.913578	-1.14262	ENSG00000095059	DHPS
-1.11934	-0.293487	-1.14215	ENSG00000223865	HLA-DPB1
-1.11861	-0.798203	-1.14141	ENSG00000231341	VDAC1P6
-1.11759	-0.723958	-1.14037	ENSG00000214654	B3GALT9
-1.11654	-0.423341	-1.1393	ENSG00000226686	LINC01535
-1.11639	-0.916114	-1.13915	ENSG00000137478	FCHSD2
-1.11635	-0.62605	-1.1391	ENSG00000286488
-1.11614	-0.874541	-1.13889	ENSG00000076003	MCM6
-1.1153	-0.612336	-1.13803	ENSG00000286369
-1.11492	-0.443409	-1.13764	ENSG00000276168	RN7SL1
-1.1144	-0.594317	-1.13711	ENSG00000170385	SLC30A1
-1.11437	-0.690725	-1.13709	ENSG00000090861	AARS1
-1.11399	-0.649701	-1.1367	ENSG00000100077	GRK3
-1.11315	-0.39017	-1.13584	ENSG00000105894	PTN
-1.11174	-0.636389	-1.1344	ENSG00000180385	EMC3-AS1
-1.1115	-0.761533	-1.13415	ENSG00000285815	GET1-SH3BGR
-1.10956	-0.45806	-1.13217	ENSG00000121361	KCNJ8
-1.10892	-0.509825	-1.13152	ENSG00000260260	SNHG19
-1.10831	-0.382397	-1.1309	ENSG00000253661	ZFHX4-AS1
-1.10791	-0.718425	-1.13049	ENSG00000197385	ZNF860
-1.10761	-0.366154	-1.13019	ENSG00000173267	SNCG
-1.10725	-0.773977	-1.12982	ENSG00000189067	LITAF
-1.10493	-0.324924	-1.12745	ENSG00000115232	ITGA4
-1.10478	-0.537851	-1.1273	ENSG00000103942	HOMER2
-1.10451	-0.70261	-1.12702	ENSG00000243422	RPL23AP49
-1.10417	-0.475285	-1.12667	ENSG00000142731	PLK4
-1.10373	-0.615085	-1.12623	ENSG00000168781	PPIP5K1
-1.10287	-0.851239	-1.12535	ENSG00000160446	ZDHHC12
-1.10235	-0.546641	-1.12482	ENSG00000183979	NPB
-1.10206	-0.883253	-1.12452	LRG_64	HAX1
-1.10168	-0.563331	-1.12414	ENSG00000258708	SLC25A21-AS1
-1.10143	-0.792616	-1.12388	ENSG00000259826
-1.10058	-0.782366	-1.12302	ENSG00000196305	IARS1
-1.0999	-0.759275	-1.12231	ENSG00000206596	RNU1-27P
-1.0999	-0.759275	-1.12231	ENSG00000206588	RNU1-28P
-1.09985	-0.408853	-1.12227	ENSG00000188372	ZP3
-1.09908	-0.26729	-1.12148	ENSG00000186193	SAPCD2
-1.09899	-0.719143	-1.12139	ENSG00000173557	FAM166C
-1.09839	-0.651637	-1.12078	ENSG00000237505	PKN2-AS1
-1.09776	-0.539029	-1.12013	ENSG00000165323	FAT3
-1.09659	-0.867467	-1.11894	ENSG00000175061	SNHG29
-1.09476	-0.400873	-1.11707	ENSG00000263272
-1.09414	-0.371828	-1.11644	ENSG00000113368	LMNB1
-1.09295	-0.495936	-1.11523	ENSG00000214595	EML6
-1.09282	-0.833701	-1.1151	ENSG00000270673	YTHDF3-DT
-1.09101	-0.330625	-1.11325	ENSG00000127399	LRRC61
-1.08942	-0.645009	-1.11162	ENSG00000175611	LINC00476
-1.08926	-0.899173	-1.11146	ENSG00000136448	NMT1
-1.08901	-0.647642	-1.11121	ENSG00000257556	LINC02298
-1.0888	-0.810808	-1.11099	ENSG00000075945	KIFAP3
-1.08806	-0.867615	-1.11023	ENSG00000154144	TBRG1
-1.08725	-0.679051	-1.10941	ENSG00000149548	CCDC15
-1.08639	-0.587749	-1.10854	ENSG00000196653	ZNF502
-1.08554	-0.559749	-1.10767	ENSG00000248890	HHIP-AS1
-1.08552	-0.584829	-1.10764	ENSG00000236886
-1.08548	-0.687397	-1.1076	ENSG00000176641	RNF152
-1.0853	-0.532928	-1.10742	ENSG00000264107	MIR4733HG
-1.08478	-0.725022	-1.10689	ENSG00000156802	ATAD2
-1.08431	-0.691334	-1.10641	ENSG00000035499	DEPDC1B
-1.08327	-0.706813	-1.10534	ENSG00000092445	TYRO3
-1.08274	-0.573374	-1.10481	ENSG00000080986	NDC80
-1.08271	-0.484698	-1.10477	ENSG00000188738	FSIP2
-1.08267	-0.676144	-1.10474	ENSG00000119771	KLHL29
-1.07907	-0.603565	-1.10106	ENSG00000129167	TPH1
-1.07863	-0.603344	-1.10062	ENSG00000224613
-1.07806	-0.537748	-1.10003	ENSG00000180573	H2AC6
-1.07712	-0.448791	-1.09907	ENSG00000172159	FRMD3
-1.07639	-0.36398	-1.09832	ENSG00000205517	RGL3
-1.07574	-0.609986	-1.09766	ENSG00000213553	RPLP0P6
-1.07537	-0.805283	-1.09729	ENSG00000103550	KNOP1
-1.07528	-0.57866	-1.0972	ENSG00000213316	LTC4S
-1.07513	-0.749976	-1.09705	ENSG00000274978	RNU11
-1.07512	-0.543846	-1.09703	ENSG00000224116	INHBA-AS1
-1.0738	-0.368327	-1.09569	ENSG00000186871	ERCC6L
-1.07275	-0.634445	-1.09461	ENSG00000171606	ZNF274
-1.0725	-0.698654	-1.09436	ENSG00000163380	LMOD3
-1.07196	-0.618098	-1.09381	ENSG00000278886
-1.07136	-0.68799	-1.0932	ENSG00000168496	FEN1
-1.07017	-0.581863	-1.09199	ENSG00000116771	AGMAT
-1.07006	-0.147997	-1.09187	ENSG00000165246	NLGN4Y
-1.07	-0.700874	-1.09181	ENSG00000144959	NCEH1
-1.06994	-0.430623	-1.09175	ENSG00000205002	AARD
-1.06972	-0.485597	-1.09152	ENSG00000234442
-1.06924	-0.921675	-1.09103	ENSG00000117174	ZNHIT6
-1.06831	-0.692856	-1.09009	ENSG00000287825
-1.06777	-0.432839	-1.08953	ENSG00000136634	IL10
-1.06758	-0.486172	-1.08934	ENSG00000266378
-1.06691	-0.698569	-1.08865	ENSG00000005108	THSD7A
-1.06657	-0.694893	-1.08831	ENSG00000166323	C11orf65
-1.06649	-0.789951	-1.08822	ENSG00000138311	ZNF365
-1.06627	-0.605012	-1.08801	ENSG00000230176	LINC01433
-1.06608	-0.544186	-1.08781	ENSG00000188610	FAM72B
-1.06606	-0.639272	-1.08779	ENSG00000106268	NUDT1
-1.06381	-0.529661	-1.08549	ENSG00000255462
-1.06371	-0.893761	-1.08539	ENSG00000138495	COX17
-1.06285	-0.60574	-1.08451	ENSG00000120899	PTK2B
-1.06218	-0.422968	-1.08383	ENSG00000270022
-1.06103	-0.596508	-1.08266	LRG_78	LIG1
-1.061	-0.34767	-1.08262	ENSG00000146276	GABRR1
-1.06064	-0.394904	-1.08226	ENSG00000276043	UHRF1
-1.05987	-0.670682	-1.08147	ENSG00000179300	RTL3
-1.05941	-0.888664	-1.081	ENSG00000205707	ETFRF1
-1.05936	-0.360565	-1.08095	ENSG00000197409	H3C4
-1.05914	-0.657497	-1.08073	ENSG00000117984	CTSD
-1.05755	-0.52252	-1.07911	ENSG00000285906
-1.05735	-0.644476	-1.0789	ENSG00000182134	TDRKH
-1.05604	-0.724736	-1.07757	ENSG00000105982	RNF32
-1.05562	-0.924741	-1.07714	ENSG00000177917	ARL6IP6
-1.05457	-0.810377	-1.07606	ENSG00000134864	GGACT
-1.05443	-0.80799	-1.07592	ENSG00000092820	EZR
-1.05326	-0.609913	-1.07473	ENSG00000114268	PFKFB4
-1.05154	-0.419449	-1.07297	ENSG00000080854	IGSF9B
-1.05104	-0.658483	-1.07246	ENSG00000225573	RPL35P5
-1.05091	-0.453793	-1.07233	ENSG00000286039
-1.05006	-0.865883	-1.07146	ENSG00000177707	NECTIN3
-1.05005	-0.627643	-1.07145	ENSG00000176046	NUPR1
-1.04972	-0.522526	-1.07111	ENSG00000128262	POM121L9P
-1.04957	-0.477319	-1.07096	ENSG00000232677	LINC00665
-1.04899	-0.778725	-1.07037	ENSG00000215114	UBXN2B
-1.04727	-0.612835	-1.06862	ENSG00000107404	DVL1
-1.045	-0.281299	-1.0663	ENSG00000112984	KIF20A
-1.04466	-0.857013	-1.06595	ENSG00000080839	RBL1
-1.04437	-0.467182	-1.06566	ENSG00000049249	TNFRSF9
-1.04372	-0.797859	-1.06499	ENSG00000179029	TMEM107
-1.0434	-0.793251	-1.06466	ENSG00000171310	CHST11
-1.04224	-0.204461	-1.06348	ENSG00000115163	CENPA
-1.04174	-0.736961	-1.06297	ENSG00000268584
-1.04157	-0.855041	-1.0628	ENSG00000177156	TALDO1
-1.04128	-0.69793	-1.0625	ENSG00000230508	RPL19P21
-1.04096	-0.347577	-1.06218	ENSG00000025039	RRAGD
-1.04078	-0.521859	-1.062	ENSG00000284716
-1.04021	-0.77509	-1.06141	ENSG00000065057	NTHL1
-1.03931	-0.426427	-1.06049	LRG_1230	IL10
-1.03858	-0.770946	-1.05975	ENSG00000235823	OLMALINC
-1.03817	-0.82	-1.05933	ENSG00000262468	LINC01569
-1.03789	-0.187005	-1.05904	ENSG00000188624	IGFL3
-1.03664	-0.528526	-1.05777	LRG_1169	UBE2T
-1.03461	-0.821465	-1.0557	ENSG00000115159	GPD2
-1.03268	-0.251046	-1.05373	ENSG00000215845	TSTD1
-1.03236	-0.751798	-1.05341	ENSG00000158169	FANCC
-1.03165	-0.270778	-1.05267	ENSG00000187094	CCK
-1.03095	-0.498581	-1.05196	ENSG00000121039	RDH10
-1.02994	-0.527159	-1.05093	ENSG00000212195	U3
-1.02921	-0.897286	-1.05018	ENSG00000175279	CENPS
-1.02906	-0.214886	-1.05004	ENSG00000221947	XKR9
-1.02854	-0.588231	-1.0495	ENSG00000265055
-1.02825	-0.656474	-1.0492	ENSG00000234488	RPL27P6
-1.02797	-0.693354	-1.04892	ENSG00000163251	FZD5
-1.02793	-0.884124	-1.04888	ENSG00000173621	LRFN4
-1.02785	-0.506112	-1.0488	ENSG00000198959	TGM2
-1.02726	-0.372195	-1.0482	ENSG00000115919	KYNU
-1.02698	-0.519385	-1.04791	ENSG00000277324
-1.02657	-0.831244	-1.0475	ENSG00000112245	PTP4A1
-1.02612	-0.136594	-1.04703	ENSG00000012817	KDM5D
-1.02607	-0.654211	-1.04698	ENSG00000217555	CKLF
-1.02533	-0.60829	-1.04623	ENSG00000183032	SLC25A21
-1.02475	-0.429157	-1.04564	LRG_240	FGD4
-1.02437	-0.612192	-1.04525	ENSG00000281468
-1.02415	-0.818637	-1.04502	ENSG00000066027	PPP2R5A
-1.0239	-0.531564	-1.04477	ENSG00000085871	MGST2
-1.02372	-0.593238	-1.04458	ENSG00000125246	CLYBL
-1.02363	-0.47512	-1.0445	ENSG00000264596
-1.0219	-0.374632	-1.04273	ENSG00000169715	MT1E
-1.02048	-0.795777	-1.04128	ENSG00000170634	ACYP2
-1.02038	-0.662203	-1.04118	ENSG00000278233	RNA5-8SN2
-1.02038	-0.662203	-1.04118	ENSG00000277739	5_8S_rRNA
-1.02038	-0.662203	-1.04118	ENSG00000275215	RNA5-8SN3
-1.02038	-0.662203	-1.04118	ENSG00000278189	RNA5-8SN1
-1.02038	-0.662203	-1.04118	ENSG00000274917	RNA5-8SN5
-1.02038	-0.662203	-1.04118	ENSG00000273730	5_8S_rRNA
-1.02038	-0.662203	-1.04118	ENSG00000276700	RNA5-8SN4
-1.02038	-0.662203	-1.04118	ENSG00000275757	5_8S_rRNA
-1.02029	-0.71566	-1.04108	ENSG00000226525	RPS7P10
-1.02018	-0.690174	-1.04097	ENSG00000134569	LRP4
-1.01991	-0.613329	-1.04069	ENSG00000157326	DHRS4
-1.01957	-0.358943	-1.04035	ENSG00000087586	AURKA
-1.01863	-0.705294	-1.03939	ENSG00000256152
-1.01834	-0.356514	-1.03909	ENSG00000282988
-1.01705	-0.617082	-1.03778	ENSG00000234753	FOXP4-AS1
-1.01703	-0.898372	-1.03776	ENSG00000150977	RILPL2
-1.01702	-0.413623	-1.03774	ENSG00000112149	CD83
-1.01669	-0.566659	-1.03741	ENSG00000241255
-1.01569	-0.292682	-1.03639	ENSG00000107099	DOCK8
-1.01526	-0.567249	-1.03595	ENSG00000245849	RAD51-AS1
-1.0147	-0.710003	-1.03538	ENSG00000225511	LINC00475
-1.01443	-0.570076	-1.03511	ENSG00000003096	KLHL13
-1.01335	-0.655771	-1.034	ENSG00000147536	GINS4
-1.01321	-0.533495	-1.03386	ENSG00000123453	SARDH
-1.0132	-0.550388	-1.03385	ENSG00000187796	CARD9
-1.01195	-0.841406	-1.03257	ENSG00000093010	COMT
-1.01168	-0.572797	-1.0323	ENSG00000228716	DHFR
-1.0114	-0.588735	-1.03201	ENSG00000260468	LINC01290
-1.0114	-0.438695	-1.03201	ENSG00000196872	CRACDL
-1.01137	-0.724968	-1.03198	ENSG00000040933	INPP4A
-1.01135	-0.672671	-1.03196	ENSG00000280434
-1.01131	-0.538737	-1.03192	ENSG00000164171	ITGA2
-1.01106	-0.783271	-1.03166	ENSG00000261824	LINC00662
-1.01103	-0.829443	-1.03164	ENSG00000285976
-1.0109	-0.609532	-1.0315	ENSG00000228451	SDAD1P1
-1.01055	-0.71523	-1.03114	ENSG00000116679	IVNS1ABP
-1.00976	-0.55326	-1.03034	ENSG00000286849
-1.00859	-0.556527	-1.02914	ENSG00000136630	HLX
-1.00798	-0.381574	-1.02852	ENSG00000228253	MT-ATP8
-1.0065	-0.815043	-1.02702	ENSG00000112118	MCM3
-1.00594	-0.44791	-1.02644	ENSG00000279670
-1.00579	-0.772091	-1.02629	ENSG00000213551	DNAJC9
-1.00565	-0.819087	-1.02614	LRG_472	XPC
-1.00543	-0.656513	-1.02592	ENSG00000196951	SCOC-AS1
-1.00524	-0.319575	-1.02573	LRG_196	DOCK8
-1.0051	-0.744098	-1.02559	LRG_253	LITAF
-1.00458	-0.948853	-1.02505	ENSG00000165792	METTL17
-1.00344	-0.514543	-1.0239	ENSG00000232386
-1.00344	-0.846018	-1.02389	ENSG00000073578	SDHA
-1.00309	-0.366613	-1.02353	ENSG00000076382	SPAG5
-1.00303	-0.855331	-1.02347	ENSG00000182923	CEP63
-1.00279	-0.453551	-1.02323	ENSG00000265185	SNORD3B-1
-1.00259	-0.647001	-1.02302	ENSG00000231527	FAM27C
-1.00036	-0.429799	-1.02075	ENSG00000251131
-1.00022	-0.636095	-1.02061	ENSG00000272004
-1.00021	-0.75053	-1.0206	ENSG00000228459	LINC01546
-0.999746	-0.434524	-1.02012	ENSG00000273812
-0.999609	-0.605158	-1.01998	ENSG00000119714	GPR68
-0.999257	-0.863815	-1.01962	ENSG00000060982	BCAT1
-0.999032	-0.449501	-1.01939	ENSG00000107957	SH3PXD2A
-0.998993	-0.867206	-1.01935	ENSG00000102763	VWA8
-0.99899	-0.697835	-1.01935	ENSG00000270103
-0.998744	-0.844827	-1.0191	LRG_1010	COMT
-0.99802	-0.706398	-1.01836	ENSG00000264229	RNU4ATAC
-0.997903	-0.724796	-1.01824	LRG_243	GARS1
-0.997849	-0.614201	-1.01819	ENSG00000162836	ACP6
-0.997733	-0.666989	-1.01807	ENSG00000273064
-0.997697	-0.307203	-1.01803	ENSG00000248323	LUCAT1
-0.997491	-0.310506	-1.01782	ENSG00000232022	FAAHP1
-0.996568	-0.46295	-1.01688	ENSG00000250934
-0.996414	-0.704711	-1.01672	ENSG00000179406	LINC00174
-0.996279	-0.603821	-1.01658	ENSG00000226674	TEX41
-0.995992	-0.578183	-1.01629	ENSG00000177685	CRACR2B
-0.99456	-0.417616	-1.01483	ENSG00000133816	MICAL2
-0.994046	-0.443212	-1.01431	ENSG00000120833	SOCS2
-0.993863	-0.68545	-1.01412	ENSG00000196365	LONP1
-0.993666	-0.407398	-1.01392	LRG_1367	TACC3
-0.992402	-0.772033	-1.01263	ENSG00000261609	GAN
-0.991887	-0.733205	-1.0121	ENSG00000104738	MCM4
-0.990639	-0.620938	-1.01083	ENSG00000174292	TNK1
-0.990402	-0.552271	-1.01059	ENSG00000141854	MISP3
-0.990011	-0.376839	-1.01019	ENSG00000203883	SOX18
-0.989554	-0.653498	-1.00972	ENSG00000137842	TMEM62
-0.989497	-0.785792	-1.00966	ENSG00000162971	TYW5
-0.988491	-0.770684	-1.00864	ENSG00000270019
-0.98844	-0.603406	-1.00859	ENSG00000257453
-0.987709	-0.523114	-1.00784	ENSG00000100399	CHADL
-0.987337	-0.507695	-1.00746	ENSG00000260274
-0.987166	-0.495412	-1.00729	ENSG00000223745	CCDC18-AS1
-0.987124	-0.692492	-1.00724	ENSG00000049323	LTBP1
-0.986935	-0.646616	-1.00705	ENSG00000128266	GNAZ
-0.986668	-0.979401	-1.00678	ENSG00000152332	UHMK1
-0.986053	-0.503577	-1.00615	LRG_597	SERPINE1
-0.985753	-0.624744	-1.00584	ENSG00000232040	ZBED9
-0.984949	-0.731714	-1.00502	ENSG00000250222
-0.984806	-0.733564	-1.00488	ENSG00000198648	STK39
-0.984764	-0.414696	-1.00483	ENSG00000221923	ZNF880
-0.984623	-0.583214	-1.00469	ENSG00000198830	HMGN2
-0.98429	-0.470638	-1.00435	ENSG00000287281
-0.983877	-0.465238	-1.00393	ENSG00000164972	C9orf24
-0.983275	-0.377656	-1.00332	ENSG00000215237
-0.983272	-0.373978	-1.00331	ENSG00000100526	CDKN3
-0.983235	-0.647846	-1.00327	ENSG00000121577	POPDC2
-0.9831	-0.453794	-1.00314	ENSG00000071539	TRIP13
-0.983087	-0.822337	-1.00312	ENSG00000171466	ZNF562
-0.981067	-0.526082	-1.00106	ENSG00000248538
-0.980601	-0.696487	-1.00059	ENSG00000168476	REEP4
-0.97842	-0.562777	-0.998361	ENSG00000267254	ZNF790-AS1
-0.977464	-0.808893	-0.997386	ENSG00000185641
-0.97736	-0.615406	-0.997279	ENSG00000244459
-0.9766	-0.399726	-0.996504	ENSG00000069482	GAL
-0.975497	-0.635267	-0.995379	ENSG00000273102
-0.975277	-0.544023	-0.995155	ENSG00000258561
-0.975016	-0.838431	-0.994888	ENSG00000006757	PNPLA4
-0.974774	-0.774734	-0.994641	ENSG00000145431	PDGFC
-0.973823	-0.382496	-0.99367	ENSG00000204179	PTPN20
-0.972442	-0.479105	-0.992262	ENSG00000069188	SDK2
-0.972336	-0.433014	-0.992154	ENSG00000188483	IER5L
-0.971827	-0.795399	-0.991634	ENSG00000121350	PYROXD1
-0.970757	-0.684241	-0.990542	ENSG00000240463	RPS19P3
-0.968387	-0.619631	-0.988124	ENSG00000116711	PLA2G4A
-0.966441	-0.576138	-0.986138	ENSG00000197782	ZNF780A
-0.966263	-0.372009	-0.985956	ENSG00000169213	RAB3B
-0.966229	-0.339666	-0.985922	ENSG00000107317	PTGDS
-0.965613	-0.576987	-0.985294	ENSG00000197756	RPL37A
-0.965531	-0.55888	-0.98521	ENSG00000160298	C21orf58
-0.965525	-0.475659	-0.985203	ENSG00000279361
-0.965298	-0.660221	-0.984972	ENSG00000213071	LPAL2
-0.964897	-0.617935	-0.984563	ENSG00000236058	RPL17P36
-0.963999	-0.468931	-0.983647	ENSG00000139318	DUSP6
-0.963917	-0.35139	-0.983562	ENSG00000104147	OIP5
-0.963796	-0.748326	-0.98344	ENSG00000103876	FAH
-0.963429	-0.670225	-0.983065	ENSG00000233396	LINC01719
-0.962805	-0.456152	-0.982428	ENSG00000101955	SRPX
-0.961429	-0.772266	-0.981024	ENSG00000164898	FMC1
-0.961231	-0.456284	-0.980822	ENSG00000121068	TBX2
-0.960353	-0.809677	-0.979926	ENSG00000179085	DPM3
-0.960136	-0.531606	-0.979705	ENSG00000161513	FDXR
-0.959937	-0.264629	-0.979502	ENSG00000124875	CXCL6
-0.959407	-0.468445	-0.978961	ENSG00000197442	MAP3K5
-0.958673	-0.74856	-0.978212	ENSG00000176124	DLEU1
-0.958055	-0.717005	-0.977582	ENSG00000198865	CCDC152
-0.957633	-0.744417	-0.97715	ENSG00000269968
-0.957372	-0.763003	-0.976884	LRG_1366	NTHL1
-0.956403	-0.516466	-0.975895	ENSG00000179715	PCED1B
-0.956251	-0.598626	-0.975741	ENSG00000234546	LNCTAM34A
-0.955976	-0.42489	-0.97546	LRG_1173	KIF23
-0.955749	-0.693566	-0.975228	ENSG00000279491
-0.955217	-0.413656	-0.974686	ENSG00000186564	FOXD2
-0.954959	-0.67261	-0.974422	ENSG00000198888	MT-ND1
-0.954901	-0.579857	-0.974363	ENSG00000165617	DACT1
-0.953796	-0.827189	-0.973235	ENSG00000233608	TWIST2
-0.953656	-0.675333	-0.973092	LRG_1318	SLC29A3
-0.953593	-0.3564	-0.973028	ENSG00000235244	DANT2
-0.953431	-0.584826	-0.972863	ENSG00000232858	RPL34P27
-0.953419	-0.5341	-0.972851	ENSG00000186352	ANKRD37
-0.952562	-0.153715	-0.971977	ENSG00000116661	FBXO2
-0.952192	-0.679064	-0.971599	ENSG00000136824	SMC2
-0.951771	-0.857681	-0.971169	ENSG00000100711	ZFYVE21
-0.95133	-0.68456	-0.97072	ENSG00000162600	OMA1
-0.950599	-0.625933	-0.969973	ENSG00000233382	NKAPP1
-0.950525	-0.814365	-0.969898	ENSG00000148291	SURF2
-0.950238	-0.395116	-0.969605	ENSG00000223478
-0.949801	-0.270042	-0.969159	ENSG00000162981	LRATD1
-0.949156	-0.505071	-0.968501	ENSG00000144476	ACKR3
-0.949085	-0.763525	-0.968428	ENSG00000130695	CEP85
-0.948464	-0.499805	-0.967795	ENSG00000177025	C19orf18
-0.947973	-0.685595	-0.967294	ENSG00000267275	KLF2-DT
-0.94673	-0.824476	-0.966026	ENSG00000111275	ALDH2
-0.94641	-0.538577	-0.965699	ENSG00000265681	RPL17
-0.945721	-0.625767	-0.964995	ENSG00000128596	CCDC136
-0.944845	-0.633825	-0.964102	ENSG00000142303	ADAMTS10
-0.944107	-0.440599	-0.963349	ENSG00000288637
-0.943532	-0.589086	-0.962762	ENSG00000125430	HS3ST3B1
-0.941913	-0.889572	-0.96111	ENSG00000213983	AP1G2
-0.941554	-0.530798	-0.960744	ENSG00000119508	NR4A3
-0.941361	-0.4217	-0.960547	ENSG00000253853
-0.940873	-0.618189	-0.960049	ENSG00000230537
-0.940841	-0.725062	-0.960016	ENSG00000230092
-0.939868	-0.313447	-0.959024	ENSG00000187193	MT1X
-0.939105	-0.826688	-0.958245	LRG_690	PPT1
-0.938467	-0.584288	-0.957594	ENSG00000273674
-0.937385	-0.318877	-0.95649	ENSG00000274769
-0.936699	-0.302628	-0.95579	ENSG00000153162	BMP6
-0.936598	-0.514366	-0.955687	ENSG00000241112	RPL29P14
-0.936531	-0.824766	-0.955618	ENSG00000131238	PPT1
-0.936169	-0.269657	-0.955249	ENSG00000183628	DGCR6
-0.935893	-0.411002	-0.954968	ENSG00000085840	ORC1
-0.934665	-0.71381	-0.953715	ENSG00000103021	CCDC113
-0.934509	-0.265552	-0.953555	ENSG00000086300	SNX10
-0.934494	-0.603432	-0.95354	ENSG00000034239	EFCAB1
-0.933461	-0.589527	-0.952486	ENSG00000096433	ITPR3
-0.933371	-0.562075	-0.952394	ENSG00000160808	MYL3
-0.933358	-0.521057	-0.95238	ENSG00000258982
-0.933348	-0.922293	-0.952371	ENSG00000128699	ORMDL1
-0.932906	-0.763643	-0.95192	ENSG00000242294	STAG3L5P
-0.932168	-0.907763	-0.951167	ENSG00000100938	GMPR2
-0.932122	-0.628511	-0.95112	ENSG00000267213	DPY19L3-DT
-0.931955	-0.237741	-0.950949	ENSG00000144063	MALL
-0.931595	-0.646017	-0.950582	ENSG00000103423	DNAJA3
-0.930954	-0.682131	-0.949928	ENSG00000202538	RNU4-2
-0.930882	-0.635331	-0.949854	ENSG00000246763	RGMB-AS1
-0.930492	-0.838754	-0.949457	ENSG00000156697	UTP14A
-0.929748	-0.492352	-0.948697	ENSG00000213178	RPL22P1
-0.929523	-0.520436	-0.948468	ENSG00000251079	BMS1P2
-0.928571	-0.738281	-0.947497	ENSG00000149646	CNBD2
-0.928001	-0.589418	-0.946915	ENSG00000216895
-0.926836	-0.724699	-0.945726	ENSG00000164930	FZD6
-0.926409	-0.645087	-0.945291	ENSG00000113407	TARS1
-0.926405	-0.558347	-0.945287	ENSG00000189221	MAOA
-0.926248	-0.803879	-0.945126	ENSG00000180817	PPA1
-0.925892	-0.471615	-0.944763	ENSG00000135540	NHSL1
-0.925793	-0.639198	-0.944662	ENSG00000274963	RN7SL600P
-0.925402	-0.607021	-0.944263	ENSG00000204623	ZNRD1ASP
-0.925202	-0.483141	-0.944059	ENSG00000083817	ZNF416
-0.924845	-0.761809	-0.943695	ENSG00000135318	NT5E
-0.924438	-0.470052	-0.94328	ENSG00000106366	SERPINE1
-0.924255	-0.635533	-0.943092	ENSG00000105699	LSR
-0.923841	-0.932021	-0.94267	ENSG00000149313	AASDHPPT
-0.923318	-0.411027	-0.942136	ENSG00000187741	FANCA
-0.922937	-0.667753	-0.941747	ENSG00000151062	CACNA2D4
-0.922563	-0.400754	-0.941366	ENSG00000184661	CDCA2
-0.922125	-0.371215	-0.940919	ENSG00000278384
-0.921633	-0.75302	-0.940417	ENSG00000276840	PMS2P10
-0.921623	-0.66555	-0.940407	ENSG00000173156	RHOD
-0.921523	-0.853388	-0.940305	ENSG00000136868	SLC31A1
-0.920285	-0.793851	-0.939042	ENSG00000145020	AMT
-0.91979	-0.381444	-0.938536	ENSG00000267272	LINC01140
-0.919456	-0.766483	-0.938196	ENSG00000133460	SLC2A11
-0.918952	-0.333562	-0.937681	ENSG00000170421	KRT8
-0.917762	-0.176247	-0.936467	ENSG00000047457	CP
-0.917674	-0.868442	-0.936378	ENSG00000213261	EEF1B2P6
-0.916446	-0.351241	-0.935124	ENSG00000003989	SLC7A2
-0.916095	-0.68402	-0.934766	ENSG00000215158
-0.915912	-0.390427	-0.93458	ENSG00000151320	AKAP6
-0.915881	-0.602248	-0.934548	ENSG00000242125	SNHG3
-0.915346	-0.0998163	-0.934002	ENSG00000156234	CXCL13
-0.915323	-0.54119	-0.933978	ENSG00000158406	H4C8
-0.915054	-0.418197	-0.933704	ENSG00000163814	CDCP1
-0.914575	-0.645066	-0.933215	ENSG00000287244
-0.914349	-0.302862	-0.932985	ENSG00000128606	LRRC17
-0.914012	-0.415504	-0.93264	ENSG00000215154
-0.913027	-0.546846	-0.931635	ENSG00000124171	PARD6B
-0.912505	-0.545944	-0.931103	ENSG00000258325	ITFG2-AS1
-0.912482	-0.73376	-0.931079	ENSG00000179051	RCC2
-0.912415	-0.610995	-0.931011	ENSG00000228623	ZNF883
-0.912266	-0.795471	-0.930859	ENSG00000132781	MUTYH
-0.911711	-0.422837	-0.930293	ENSG00000178038	ALS2CL
-0.911516	-0.68364	-0.930094	ENSG00000158079	PTPDC1
-0.91059	-0.866915	-0.929148	ENSG00000128692	EIF2S2P4
-0.910516	-0.688523	-0.929073	ENSG00000204387	SNHG32
-0.910282	-0.623155	-0.928834	ENSG00000241494
-0.909609	-0.650195	-0.928148	ENSG00000267757	EML2-AS1
-0.908745	-0.864462	-0.927267	ENSG00000164331	ANKRA2
-0.908132	-0.656555	-0.926641	ENSG00000204301	NOTCH4
-0.907801	-0.58069	-0.926303	ENSG00000134243	SORT1
-0.906989	-0.375396	-0.925475	ENSG00000262061	RPH3AL-AS1
-0.90697	-0.424096	-0.925456	ENSG00000138744	NAAA
-0.90689	-0.603058	-0.925373	ENSG00000137269	LRRC1
-0.906661	-0.812032	-0.92514	ENSG00000251474	RPL32P3
-0.90646	-0.768341	-0.924935	ENSG00000275630
-0.905543	-0.707258	-0.923999	ENSG00000237310	GS1-124K5.4
-0.905128	-0.508502	-0.923575	ENSG00000269939	PCF11-AS1
-0.90434	-0.582813	-0.922772	ENSG00000234335	RPS4XP11
-0.904209	-0.741775	-0.922638	ENSG00000148985	PGAP2
-0.904092	-0.870628	-0.922519	ENSG00000267575
-0.903812	-0.638774	-0.922233	LRG_540	CUBN
-0.90345	-0.602233	-0.921863	ENSG00000059915	PSD
-0.903278	-0.679993	-0.921688	ENSG00000257913	DDN-AS1
-0.902666	-0.609548	-0.921063	ENSG00000173698	ADGRG2
-0.902524	-0.75556	-0.920919	ENSG00000167325	RRM1
-0.901886	-0.478385	-0.920268	ENSG00000144681	STAC
-0.901679	-0.34804	-0.920057	ENSG00000124839	RAB17
-0.901323	-0.714362	-0.919693	ENSG00000014138	POLA2
-0.900632	-0.531676	-0.918988	ENSG00000268030
-0.900439	-0.552226	-0.918791	ENSG00000138658	ZGRF1
-0.900398	-0.683316	-0.91875	ENSG00000267278	MAP3K14-AS1
-0.900246	-0.310118	-0.918594	ENSG00000179593	ALOX15B
-0.900203	-0.535282	-0.91855	ENSG00000186716	BCR
-0.899202	-0.855916	-0.917529	ENSG00000149136	SSRP1
-0.898384	-0.592542	-0.916694	ENSG00000210112	MT-TM
-0.898033	-0.358354	-0.916336	ENSG00000126562	WNK4
-0.898013	-0.880225	-0.916315	ENSG00000085760	MTIF2
-0.898006	-0.531782	-0.916309	ENSG00000005884	ITGA3
-0.897977	-0.892503	-0.916279	ENSG00000167969	ECI1
-0.897834	-0.511935	-0.916133	ENSG00000275506	H3P25
-0.897703	-0.440134	-0.916	ENSG00000285347
-0.897649	-0.446146	-0.915945	ENSG00000198185	ZNF334
-0.897452	-0.693021	-0.915743	ENSG00000234072
-0.897186	-0.669171	-0.915472	ENSG00000286874
-0.897054	-0.380359	-0.915337	ENSG00000152760	DYNLT5
-0.896875	-0.767787	-0.915155	ENSG00000140987	ZSCAN32
-0.896225	-0.62134	-0.914491	ENSG00000145545	SRD5A1
-0.896004	-0.447823	-0.914266	ENSG00000258216
-0.895358	-0.524301	-0.913607	ENSG00000262429
-0.895277	-0.716148	-0.913524	ENSG00000120802	TMPO
-0.89483	-0.651458	-0.913067	ENSG00000136371	MTHFS
-0.894634	-0.394489	-0.912868	ENSG00000214357	NEURL1B
-0.894569	-0.748291	-0.912801	ENSG00000134602	STK26
-0.893441	-0.403687	-0.911651	ENSG00000238287
-0.891445	-0.895795	-0.909614	ENSG00000010256	UQCRC1
-0.890999	-0.27653	-0.909159	ENSG00000269729
-0.890569	-0.875661	-0.90872	ENSG00000188976	NOC2L
-0.889114	-0.656246	-0.907235	ENSG00000170545	SMAGP
-0.888956	-0.563066	-0.907073	ENSG00000245293	CYP2U1-AS1
-0.888645	-0.457165	-0.906757	ENSG00000147642	SYBU
-0.888338	-0.88497	-0.906443	ENSG00000217930	PAM16
-0.888217	-0.513113	-0.90632	ENSG00000160957	RECQL4
-0.887941	-0.44936	-0.906039	ENSG00000268533
-0.887849	-0.335812	-0.905945	ENSG00000236453
-0.887815	-0.896968	-0.90591	ENSG00000133731	IMPA1
-0.88773	-0.627666	-0.905823	ENSG00000276390
-0.887357	-0.496436	-0.905442	ENSG00000201699	RNVU1-24
-0.887095	-0.333641	-0.905175	ENSG00000086730	LAT2
-0.886305	-0.273946	-0.904369	ENSG00000156127	BATF
-0.886261	-0.403144	-0.904324	ENSG00000189367	KIAA0408
-0.886085	-0.789343	-0.904145	ENSG00000131373	HACL1
-0.885832	-0.737718	-0.903887	ENSG00000198682	PAPSS2
-0.885711	-0.282014	-0.903763	ENSG00000115107	STEAP3
-0.885688	-0.831168	-0.903739	ENSG00000164180	TMEM161B
-0.885525	-0.317812	-0.903573	ENSG00000178718	RPP25
-0.88549	-0.640329	-0.903537	ENSG00000213613	RPL11P3
-0.885031	-0.824097	-0.903069	ENSG00000196227	FAM217B
-0.884811	-0.877079	-0.902844	ENSG00000035687	ADSS2
-0.88481	-0.664386	-0.902843	ENSG00000231312	MAP4K3-DT
-0.884779	-0.452185	-0.902812	ENSG00000273061	CDC37L1-DT
-0.884608	-0.816212	-0.902638	ENSG00000132879	FBXO44
-0.884343	-0.763798	-0.902367	ENSG00000154767	XPC
-0.883788	-0.529738	-0.901801	ENSG00000130720	FIBCD1
-0.88364	-0.745061	-0.90165	ENSG00000242299
-0.883516	-0.778638	-0.901523	ENSG00000204147	ASAH2B
-0.88347	-0.697424	-0.901476	ENSG00000130816	DNMT1
-0.882785	-0.683527	-0.900777	ENSG00000269929	MIRLET7A1HG
-0.882473	-0.256818	-0.900458	ENSG00000170412	GPRC5C
-0.882192	-0.87398	-0.900172	ENSG00000090971	NAT14
-0.881259	-0.510743	-0.89922	ENSG00000197889	MEIG1
-0.881196	-0.469019	-0.899156	ENSG00000182853	VMO1
-0.881163	-0.737274	-0.899122	ENSG00000108733	PEX12
-0.881092	-0.246737	-0.899049	ENSG00000134690	CDCA8
-0.880951	-0.328754	-0.898906	ENSG00000196756	SNHG17
-0.880928	-0.599487	-0.898883	ENSG00000228192
-0.880875	-0.730889	-0.898828	ENSG00000103381	CPPED1
-0.880648	-0.752529	-0.898597	ENSG00000107960	STN1
-0.879807	-0.40949	-0.897739	ENSG00000212916	MAP10
-0.879658	-0.515111	-0.897586	ENSG00000285803
-0.879473	-0.271055	-0.897398	ENSG00000124440	HIF3A
-0.879017	-0.859409	-0.896933	ENSG00000132646	PCNA
-0.878967	-0.445296	-0.896882	ENSG00000068383	INPP5A
-0.878912	-0.531794	-0.896825	ENSG00000140043	PTGR2
-0.878778	-0.588566	-0.896688	ENSG00000111912	NCOA7
-0.878701	-0.693034	-0.89661	ENSG00000100003	SEC14L2
-0.878366	-0.449554	-0.896268	ENSG00000179058	C9orf50
-0.878319	-0.943574	-0.89622	ENSG00000120699	EXOSC8
-0.877584	-0.821193	-0.89547	ENSG00000181938	GINS3
-0.877517	-0.683297	-0.895401	ENSG00000139146	SINHCAF
-0.877205	-0.681032	-0.895083	ENSG00000146540	C7orf50
-0.876713	-0.716916	-0.894581	LRG_1239	MCM4
-0.876346	-0.845273	-0.894207	ENSG00000089775	ZBTB25
-0.876036	-0.427806	-0.893891	ENSG00000177335	C8orf31
-0.875874	-0.719717	-0.893725	LRG_220	MUTYH
-0.875776	-0.510942	-0.893626	ENSG00000244313
-0.875401	-0.204135	-0.893242	ENSG00000233392	UICLM
-0.875191	-0.459937	-0.893028	ENSG00000186230	ZNF749
-0.874361	-0.627769	-0.892181	ENSG00000196154	S100A4
-0.873799	-0.805659	-0.891608	ENSG00000286192
-0.873251	-0.596383	-0.891049	ENSG00000179041	RRS1
-0.873089	-0.76182	-0.890884	ENSG00000089195	TRMT6
-0.872923	-0.689725	-0.890714	ENSG00000088808	PPP1R13B
-0.87125	-0.336253	-0.889007	ENSG00000223969
-0.870039	-0.479459	-0.887771	ENSG00000249669	CARMN
-0.869902	-0.471374	-0.887632	ENSG00000204397	CARD16
-0.869887	-0.710077	-0.887617	ENSG00000181544	FANCB
-0.869871	-0.54251	-0.8876	ENSG00000278811	LINC00624
-0.86955	-0.457005	-0.887272	ENSG00000226870
-0.86924	-0.866622	-0.886956	ENSG00000106305	AIMP2
-0.868388	-0.799179	-0.886087	ENSG00000151500	THYN1
-0.868275	-0.565668	-0.885972	ENSG00000106013	ANKRD7
-0.868098	-0.676603	-0.885791	ENSG00000254369	HOXA-AS3
-0.867819	-0.609044	-0.885506	ENSG00000288044
-0.866619	-0.378378	-0.884282	ENSG00000169083	AR
-0.86643	-0.324338	-0.884089	ENSG00000133687	TMTC1
-0.866046	-0.683639	-0.883697	ENSG00000272159
-0.865911	-0.652173	-0.88356	ENSG00000184575	XPOT
-0.865625	-0.550569	-0.883267	ENSG00000277147	LINC00869
-0.865382	-0.582638	-0.883019	ENSG00000140199	SLC12A6
-0.865198	-0.47742	-0.882832	ENSG00000244398
-0.864778	-0.39952	-0.882403	ENSG00000062282	DGAT2
-0.86454	-0.185875	-0.88216	ENSG00000106541	AGR2
-0.864006	-0.332654	-0.881615	ENSG00000075702	WDR62
-0.863902	-0.510479	-0.881509	ENSG00000221955	SLC12A8
-0.863577	-0.814855	-0.881177	ENSG00000150712	MTMR12
-0.863304	-0.544856	-0.8809	ENSG00000166508	MCM7
-0.863191	-0.604891	-0.880783	ENSG00000185347	TEDC1
-0.862992	-0.876292	-0.880581	ENSG00000170855	TRIAP1
-0.862892	-0.511397	-0.880478	ENSG00000164070	HSPA4L
-0.86285	-0.823714	-0.880436	ENSG00000168904	LRRC28
-0.862346	-0.602896	-0.879921	ENSG00000237819	CDK6-AS1
-0.862317	-0.513981	-0.879892	ENSG00000227354	RBM26-AS1
-0.862184	-0.338524	-0.879756	ENSG00000163293	NIPAL1
-0.861583	-0.786179	-0.879143	ENSG00000054598	FOXC1
-0.861466	-0.485715	-0.879024	ENSG00000115138	POMC
-0.861446	-0.793035	-0.879003	ENSG00000109576	AADAT
-0.861107	-0.470794	-0.878658	ENSG00000174721	FGFBP3
-0.860785	-0.839391	-0.878329	ENSG00000137876	RSL24D1
-0.86053	-0.411877	-0.878069	ENSG00000172318	B3GALT1
-0.859909	-0.618935	-0.877435	ENSG00000232439	RPL18AP7
-0.859475	-0.70678	-0.876992	ENSG00000227560	RPS15AP30
-0.859133	-0.251972	-0.876643	ENSG00000131094	C1QL1
-0.859092	-0.233927	-0.876602	ENSG00000107518	ATRNL1
-0.858474	-0.638151	-0.87597	ENSG00000241472	PTPRG-AS1
-0.858446	-0.854061	-0.875942	ENSG00000159079	CFAP298
-0.858312	-0.843708	-0.875805	ENSG00000226950	DANCR
-0.858192	-0.195568	-0.875683	ENSG00000099953	MMP11
-0.857561	-0.24221	-0.875039	ENSG00000183072	NKX2-5
-0.857528	-0.812025	-0.875006	ENSG00000156515	HK1
-0.857029	-0.832857	-0.874496	ENSG00000148296	SURF6
-0.856753	-0.865062	-0.874215	ENSG00000129235	TXNDC17
-0.856577	-0.693182	-0.874035	ENSG00000178075	GRAMD1C
-0.856115	-0.540467	-0.873564	ENSG00000187630	DHRS4L2
-0.855716	-0.40178	-0.873156	ENSG00000121413	ZSCAN18
-0.855493	-0.699439	-0.872929	ENSG00000273841	TAF9
-0.855054	-0.6529	-0.872481	ENSG00000198554	WDHD1
-0.854563	-0.601707	-0.87198	ENSG00000180596	H2BC4
-0.854417	-0.529194	-0.871831	ENSG00000240775
-0.854033	-0.733547	-0.871439	ENSG00000115841	RMDN2
-0.853164	-0.463424	-0.870553	ENSG00000148426	PROSER2
-0.852648	-0.535672	-0.870026	ENSG00000261360	OTULIN-DT
-0.852326	-0.502763	-0.869697	ENSG00000273142	LINC02604
-0.851967	-0.414454	-0.869331	ENSG00000274248
-0.851875	-0.757512	-0.869237	ENSG00000100605	ITPK1
-0.851679	-0.396278	-0.869038	ENSG00000278588	H2BC10
-0.851609	-0.279823	-0.868965	ENSG00000154479	CCDC173
-0.851554	-0.471641	-0.86891	ENSG00000257595	LINC02356
-0.851539	-0.240004	-0.868895	ENSG00000145911	N4BP3
-0.850392	-0.420574	-0.867724	ENSG00000213741	RPS29
-0.850372	-0.721717	-0.867703	ENSG00000196950	SLC39A10
-0.850219	-0.152791	-0.867548	ENSG00000197249	SERPINA1
-0.850026	-0.637523	-0.867351	ENSG00000185495	SEPTIN7P13
-0.849699	-0.336858	-0.867017	ENSG00000198468	FLVCR1-DT
-0.849428	-0.537074	-0.866741	ENSG00000188996	HUS1B
-0.849313	-0.751857	-0.866623	ENSG00000133639	BTG1
-0.849046	-0.59252	-0.866351	ENSG00000224786	CETN4P
-0.84895	-0.641211	-0.866253	ENSG00000273702
-0.848672	-0.278279	-0.865969	ENSG00000272636	DOC2B
-0.848671	-0.361728	-0.865968	ENSG00000261821
-0.848546	-0.697251	-0.865841	ENSG00000231848	KRTCAP2P1
-0.848396	-0.692847	-0.865688	ENSG00000171962	DRC3
-0.848241	-0.464175	-0.865529	ENSG00000160318	CLDND2
-0.847765	-0.421997	-0.865044	ENSG00000188001	TPRG1
-0.84772	-0.53034	-0.864998	ENSG00000272661
-0.847232	-0.625495	-0.864499	ENSG00000013016	EHD3
-0.847217	-0.695832	-0.864484	ENSG00000154229	PRKCA
-0.847058	-0.551983	-0.864322	ENSG00000205456	TP53TG3D
-0.846108	-0.405505	-0.863353	ENSG00000091879	ANGPT2
-0.84602	-0.219334	-0.863263	ENSG00000008394	MGST1
-0.845727	-0.554489	-0.862964	ENSG00000162757	C1orf74
-0.845543	-0.560219	-0.862776	ENSG00000254536
-0.845341	-0.318058	-0.86257	ENSG00000118193	KIF14
-0.844615	-0.942103	-0.861829	ENSG00000173726	TOMM20
-0.844612	-0.439088	-0.861827	ENSG00000233483	EFCAB15P
-0.844562	-0.534557	-0.861775	ENSG00000230082	PRRT3-AS1
-0.843549	-0.578051	-0.860742	ENSG00000237135	DDX10P1
-0.843328	-0.681853	-0.860516	ENSG00000107815	TWNK
-0.843315	-0.466985	-0.860503	ENSG00000066185	ZMYND12
-0.842143	-0.872752	-0.859307	ENSG00000185842	DNAH14
-0.841512	-0.512235	-0.858663	ENSG00000236018
-0.841368	-0.857131	-0.858516	ENSG00000134146	DPH6
-0.841059	-0.206522	-0.858201	ENSG00000154620	TMSB4Y
-0.840893	-0.530299	-0.858031	ENSG00000224536
-0.840857	-0.646782	-0.857995	ENSG00000221817	PPP3CB-AS1
-0.84013	-0.297906	-0.857252	ENSG00000180481	GLIPR1L2
-0.839599	-0.671363	-0.856711	ENSG00000262265
-0.838886	-0.690084	-0.855984	ENSG00000105875	WDR91
-0.838535	-0.569966	-0.855625	ENSG00000149292	TTC12
-0.838436	-0.104317	-0.855524	ENSG00000225630	MTND2P28
-0.83826	-0.50575	-0.855345	ENSG00000138134	STAMBPL1
-0.838194	-0.782104	-0.855278	ENSG00000186665	C17orf58
-0.838082	-0.515565	-0.855163	ENSG00000234268
-0.837799	-0.629985	-0.854874	ENSG00000240616	RPS6P25
-0.837647	-0.872126	-0.854719	ENSG00000171865	RNASEH1
-0.837261	-0.282894	-0.854326	ENSG00000260273
-0.837116	-0.567627	-0.854178	ENSG00000266538
-0.836671	-0.540235	-0.853723	ENSG00000138346	DNA2
-0.836544	-0.486292	-0.853594	ENSG00000084710	EFR3B
-0.836273	-0.642116	-0.853317	ENSG00000161551	ZNF577
-0.83522	-0.296834	-0.852242	ENSG00000214652	ZNF727
-0.833924	-0.840892	-0.85092	ENSG00000066651	TRMT11
-0.833875	-0.522852	-0.850871	ENSG00000271971
-0.833649	-0.203567	-0.85064	ENSG00000044524	EPHA3
-0.833352	-0.3965	-0.850337	ENSG00000055163	CYFIP2
-0.833283	-0.380941	-0.850266	ENSG00000005471	ABCB4
-0.833233	-0.434976	-0.850215	ENSG00000048052	HDAC9
-0.832708	-0.684919	-0.849679	ENSG00000179241	LDLRAD3
-0.832361	-0.521828	-0.849326	ENSG00000164114	MAP9
-0.8321	-0.692631	-0.849059	ENSG00000169764	UGP2
-0.832013	-0.653008	-0.848971	ENSG00000071575	TRIB2
-0.831918	-0.751923	-0.848873	ENSG00000112033	PPARD
-0.831646	-0.775633	-0.848596	ENSG00000138801	PAPSS1
-0.831552	-0.369074	-0.8485	ENSG00000182378	PLCXD1
-0.830875	-0.529918	-0.847809	ENSG00000160188	RSPH1
-0.830819	-0.612197	-0.847752	ENSG00000124795	DEK
-0.830765	-0.583587	-0.847697	ENSG00000164032	H2AZ1
-0.830704	-0.415238	-0.847635	ENSG00000286342
-0.830156	-0.756517	-0.847075	ENSG00000119616	FCF1
-0.829609	-0.737322	-0.846518	ENSG00000178460	MCMDC2
-0.829482	-0.402657	-0.846388	ENSG00000034053	APBA2
-0.82934	-0.806031	-0.846243	ENSG00000130119	GNL3L
-0.829209	-0.667921	-0.846109	ENSG00000240859
-0.829156	-0.731933	-0.846055	ENSG00000278535	DHRS11
-0.828578	-0.740854	-0.845465	ENSG00000184785	SMIM10
-0.828133	-0.537693	-0.845012	ENSG00000184270	H2AC21
-0.827981	-0.722194	-0.844856	ENSG00000270647	TAF15
-0.827924	-0.315538	-0.844798	ENSG00000146281	PM20D2
-0.827766	-0.682926	-0.844637	ENSG00000124762	CDKN1A
-0.827561	-0.32646	-0.844427	ENSG00000162062	TEDC2
-0.827428	-0.498739	-0.844292	ENSG00000121957	GPSM2
-0.827168	-0.871867	-0.844026	ENSG00000125630	POLR1B
-0.826901	-0.55211	-0.843755	ENSG00000253327	RAD21-AS1
-0.826767	-0.657458	-0.843617	ENSG00000108641	B9D1
-0.826721	-0.38099	-0.84357	ENSG00000206418	RAB12
-0.826648	-0.716764	-0.843496	ENSG00000280239
-0.826536	-0.718772	-0.843382	ENSG00000070718	AP3M2
-0.826411	-0.334077	-0.843255	ENSG00000188002
-0.826275	-0.811411	-0.843116	ENSG00000198938	MT-CO3
-0.825826	-0.728526	-0.842658	ENSG00000164284	GRPEL2
-0.825787	-0.650687	-0.842617	ENSG00000163701	IL17RE
-0.825533	-0.744979	-0.842358	ENSG00000187097	ENTPD5
-0.825087	-0.640386	-0.841904	ENSG00000266969	CEP192-DT
-0.824892	-0.687012	-0.841704	ENSG00000121486	TRMT1L
-0.824472	-0.702934	-0.841276	ENSG00000108474	PIGL
-0.824314	-0.486124	-0.841115	ENSG00000184860	SDR42E1
-0.823669	-0.428875	-0.840456	ENSG00000168421	RHOH
-0.823049	-0.722519	-0.839824	ENSG00000113013	HSPA9
-0.822099	-0.647416	-0.838855	ENSG00000138777	PPA2
-0.821948	-0.399659	-0.838701	ENSG00000200169	RNU5D-1
-0.818826	-0.624578	-0.835515	ENSG00000119705	SLIRP
-0.818619	-0.811427	-0.835304	ENSG00000224078	SNHG14
-0.818562	-0.42909	-0.835246	ENSG00000235459	RPS26P31
-0.81813	-0.618357	-0.834805	ENSG00000227540	DNAJC9-AS1
-0.817424	-0.347195	-0.834084	ENSG00000227627
-0.816109	-0.804799	-0.832742	ENSG00000169372	CRADD
-0.816087	-0.178076	-0.832719	ENSG00000160307	S100B
-0.815939	-0.377722	-0.832569	ENSG00000286615
-0.81522	-0.692248	-0.831835	ENSG00000161013	MGAT4B
-0.814379	-0.523202	-0.830977	ENSG00000225912	RPL26P36
-0.814302	-0.886584	-0.830898	ENSG00000099810	MTAP
-0.813807	-0.512859	-0.830393	ENSG00000100583	SAMD15
-0.813548	-0.31754	-0.830129	ENSG00000287966
-0.813347	-0.45371	-0.829924	ENSG00000272512
-0.813192	-0.647051	-0.829766	ENSG00000138796	HADH
-0.812838	-0.739191	-0.829404	ENSG00000198056	PRIM1
-0.81247	-0.577211	-0.829029	ENSG00000162086	ZNF75A
-0.812444	-0.555051	-0.829003	ENSG00000171174	RBKS
-0.812275	-0.215868	-0.82883	ENSG00000278817
-0.81202	-0.631102	-0.82857	ENSG00000286408
-0.811108	-0.233618	-0.827639	ENSG00000178343	SHISA3
-0.810799	-0.86718	-0.827324	ENSG00000119041	GTF3C3
-0.810649	-0.73763	-0.827171	ENSG00000185238	PRMT3
-0.810503	-0.587933	-0.827022	ENSG00000152669	CCNO
-0.810418	-0.571138	-0.826935	ENSG00000164823	OSGIN2
-0.810335	-0.246167	-0.82685	ENSG00000254126	CD8B2
-0.809923	-0.610143	-0.826431	ENSG00000283050	GTF2IP12
-0.80972	-0.545344	-0.826223	ENSG00000258875
-0.809005	-0.903136	-0.825494	ENSG00000221821	C6orf226
-0.80876	-0.414422	-0.825243	ENSG00000157399	ARSL
-0.808537	-0.362996	-0.825016	ENSG00000285642
-0.80851	-0.549898	-0.824988	ENSG00000205362	MT1A
-0.808315	-0.471809	-0.824789	ENSG00000169239	CA5B
-0.807113	-0.524844	-0.823563	ENSG00000173599	PC
-0.806849	-0.900903	-0.823294	ENSG00000143771	CNIH4
-0.80549	-0.656265	-0.821907	ENSG00000161281	COX7A1
-0.804778	-0.672931	-0.82118	ENSG00000269893	SNHG8
-0.804684	-0.585071	-0.821084	ENSG00000138190	EXOC6
-0.804474	-0.915626	-0.82087	ENSG00000117133	RPF1
-0.804462	-0.375155	-0.820858	ENSG00000198756	COLGALT2
-0.804168	-0.592388	-0.820558	ENSG00000213762	ZNF134
-0.804073	-0.399661	-0.820461	ENSG00000284196
-0.803684	-0.535939	-0.820064	ENSG00000287335
-0.802787	-0.574779	-0.819148	ENSG00000255198	SNHG9
-0.801914	-0.448164	-0.818258	ENSG00000099866	MADCAM1
-0.80174	-0.738407	-0.818081	ENSG00000138463	SLC49A4
-0.801625	-0.87178	-0.817963	ENSG00000166788	SAAL1
-0.801367	-0.204331	-0.8177	ENSG00000150048	CLEC1A
-0.801327	-0.499537	-0.817659	ENSG00000138182	KIF20B
-0.801326	-0.538562	-0.817658	ENSG00000259781	HMGB1P6
-0.801169	-0.383087	-0.817498	ENSG00000054967	RELT
-0.800781	-0.496194	-0.817102	ENSG00000174276	ZNHIT2
-0.800364	-0.393228	-0.816676	ENSG00000118849	RARRES1
-0.79975	-0.806984	-0.816049	ENSG00000048991	R3HDM1
-0.799631	-0.545118	-0.815928	ENSG00000183943	PRKX
-0.799323	-0.77894	-0.815614	ENSG00000244405	ETV5
-0.799059	-0.617873	-0.815344	ENSG00000237854	LINC00674
-0.798482	-0.873896	-0.814756	ENSG00000223960	CHROMR
-0.796684	-0.635092	-0.812922	ENSG00000255837	TAS2R20
-0.796511	-0.737821	-0.812745	ENSG00000132005	RFX1
-0.796205	-0.43025	-0.812433	ENSG00000124216	SNAI1
-0.795975	-0.393774	-0.812198	ENSG00000162073	PAQR4
-0.795925	-0.524299	-0.812146	ENSG00000173928	SWSAP1
-0.795344	-0.392912	-0.811554	ENSG00000130584	ZBTB46
-0.795168	-0.32027	-0.811374	ENSG00000164674	SYTL3
-0.795112	-0.185329	-0.811317	ENSG00000152977	ZIC1
-0.79503	-0.636783	-0.811234	ENSG00000287788
-0.794877	-0.635511	-0.811078	ENSG00000236801	RPL24P8
-0.794475	-0.667839	-0.810667	ENSG00000223797	ENTPD3-AS1
-0.794457	-0.518729	-0.810649	ENSG00000180172	RPS12P23
-0.793981	-0.394071	-0.810163	ENSG00000270882	H4C14
-0.793584	-0.421666	-0.809758	ENSG00000278231
-0.792045	-0.65431	-0.808187	ENSG00000078237	TIGAR
-0.791948	-0.46338	-0.808089	ENSG00000099875	MKNK2
-0.791445	-0.896866	-0.807575	ENSG00000285645
-0.791438	-0.776103	-0.807569	ENSG00000184428	TOP1MT
-0.790923	-0.535479	-0.807043	ENSG00000151729	SLC25A4
-0.790904	-0.457359	-0.807023	ENSG00000060718	COL11A1
-0.790842	-0.880937	-0.806961	ENSG00000156136	DCK
-0.790603	-0.495681	-0.806716	ENSG00000239969
-0.79029	-0.649687	-0.806397	ENSG00000231920	NEBL-AS1
-0.790139	-0.681539	-0.806243	ENSG00000121406	ZNF549
-0.790007	-0.75583	-0.806109	ENSG00000173210	ABLIM3
-0.789482	-0.31237	-0.805573	ENSG00000257391
-0.789336	-0.459885	-0.805424	ENSG00000235381
-0.788312	-0.396348	-0.804378	ENSG00000182993	C12orf60
-0.787697	-0.461192	-0.803751	ENSG00000287032
-0.787515	-0.169908	-0.803566	ENSG00000171819	ANGPTL7
-0.786382	-0.455058	-0.80241	ENSG00000279662
-0.78623	-0.461564	-0.802254	ENSG00000204176	SYT15
-0.786132	-0.441665	-0.802154	ENSG00000271447	MMP28
-0.78586	-0.918889	-0.801876	ENSG00000148362	PAXX
-0.785851	-0.545232	-0.801868	ENSG00000221926	TRIM16
-0.785488	-0.697111	-0.801498	ENSG00000255224
-0.785274	-0.794357	-0.801279	ENSG00000251503	CENPS-CORT
-0.785254	-0.512409	-0.801258	ENSG00000123358	NR4A1
-0.785205	-0.593681	-0.801208	ENSG00000138030	KHK
-0.784769	-0.58725	-0.800763	ENSG00000222043
-0.784261	-0.394101	-0.800245	ENSG00000213221	DNLZ
-0.783439	-0.432156	-0.799406	ENSG00000146411	SLC2A12
-0.783423	-0.210425	-0.79939	ENSG00000140839	CLEC18B
[truncated: 16,517 more rows]

## Sheet: PC2
proj	cor	proj.z	gene_id	SYMBOL
-6.40089	-0.644397	-8.80974	ENSG00000173432	SAA1
-6.23735	-0.680168	-8.58465	ENSG00000156234	CXCL13
-5.92935	-0.491002	-8.16075	ENSG00000215183	MSMP
-5.57462	-0.899576	-7.67252	ENSG00000116661	FBXO2
-5.15611	-0.926596	-7.09652	ENSG00000197249	SERPINA1
-4.9956	-0.857668	-6.87559	ENSG00000188488	SERPINA5
-4.80011	-0.520931	-6.60653	ENSG00000034971	MYOC
-4.62234	-0.681848	-6.36187	ENSG00000134339	SAA2
-4.50862	-0.452669	-6.20535	ENSG00000188257	PLA2G2A
-4.50799	-0.701041	-6.20448	ENSG00000204287	HLA-DRA
-4.41575	-0.289562	-6.07753	ENSG00000139219	COL2A1
-4.20338	-0.83235	-5.78524	ENSG00000108688	CCL7
-4.18149	-0.668827	-5.75511	ENSG00000196126	HLA-DRB1
-4.17947	-0.489962	-5.75233	ENSG00000160678	S100A1
-4.17741	-0.84099	-5.7495	ENSG00000137731	FXYD2
-4.16511	-0.920692	-5.73257	ENSG00000135919	SERPINE2
-4.12302	-0.739185	-5.67464	ENSG00000109610	SOD3
-4.11456	-0.673394	-5.66299	ENSG00000104332	SFRP1
-4.11035	-0.34719	-5.6572	ENSG00000136110	CNMD
-4.10737	-0.840738	-5.6531	ENSG00000255245	FXYD6-FXYD2
-4.08412	-0.821556	-5.6211	ENSG00000205502	C2CD4B
-4.06608	-0.704401	-5.59627	ENSG00000124107	SLPI
-3.97253	-0.292271	-5.46752	ENSG00000182600	SNORC
-3.97075	-0.788648	-5.46507	ENSG00000111215	PRR4
-3.91936	-0.643549	-5.39433	ENSG00000162998	FRZB
-3.76458	-0.809379	-5.18131	ENSG00000106541	AGR2
-3.75228	-0.720739	-5.16438	ENSG00000124159	MATN4
-3.73435	-0.606868	-5.13969	ENSG00000205358	MT1H
-3.71775	-0.513531	-5.11685	ENSG00000134321	RSAD2
-3.65971	-0.896704	-5.03697	ENSG00000111341	MGP
-3.60821	-0.69292	-4.96609	ENSG00000047457	CP
-3.59132	-0.698444	-4.94284	ENSG00000122862	SRGN
-3.58323	-0.805611	-4.9317	ENSG00000198535	C2CD4A
-3.54561	-0.380234	-4.87993	ENSG00000136457	CHAD
-3.49666	-0.659366	-4.81255	ENSG00000153002	CPB1
-3.4713	-0.707891	-4.77765	ENSG00000165795	NDRG2
-3.46228	-0.70699	-4.76524	ENSG00000270136	MICOS10-NBL1
-3.4381	-0.574025	-4.73196	ENSG00000089127	OAS1
-3.408	-0.608971	-4.69054	ENSG00000106538	RARRES2
-3.39802	-0.285187	-4.6768	ENSG00000092758	COL9A3
-3.38585	-0.536468	-4.66005	ENSG00000181195	PENK
-3.35905	-0.826639	-4.62316	ENSG00000011332	DPF1
-3.34836	-0.615135	-4.60844	ENSG00000149968	MMP3
-3.34452	-0.778042	-4.60317	ENSG00000165949	IFI27
-3.33514	-0.638012	-4.59026	ENSG00000258674
-3.30311	-0.521073	-4.54617	ENSG00000130303	BST2
-3.30068	-0.713099	-4.54283	ENSG00000006128	TAC1
-3.27924	-0.278599	-4.51333	ENSG00000137441	FGFBP2
-3.26692	-0.987155	-4.49636	ENSG00000172183	ISG20
-3.26392	-0.278373	-4.49223	LRG_1253	COL9A3
-3.23197	-0.627979	-4.44827	ENSG00000140379	BCL2A1
-3.22211	-0.703089	-4.43469	ENSG00000160307	S100B
-3.21871	-0.807517	-4.43001	ENSG00000187837	H1-2
-3.19178	-0.538924	-4.39295	ENSG00000157601	MX1
-3.18825	-0.728026	-4.38809	ENSG00000189143	CLDN4
-3.17186	-0.826605	-4.36553	ENSG00000287979
-3.17095	-0.82312	-4.36428	ENSG00000028137	TNFRSF1B
-3.14236	-0.91958	-4.32493	ENSG00000117472	TSPAN1
-3.13187	-0.735559	-4.31049	ENSG00000101443	WFDC2
-3.12114	-0.784916	-4.29572	ENSG00000277639
-3.11066	-0.518803	-4.2813	ENSG00000119922	IFIT2
-3.1048	-0.820789	-4.27323	ENSG00000166091	CMTM5
-3.09526	-0.82836	-4.26011	ENSG00000251357
-3.08709	-0.827567	-4.24886	ENSG00000107738	VSIR
-3.05419	-0.654793	-4.20358	ENSG00000164047	CAMP
-3.05025	-0.334357	-4.19815	ENSG00000161798	AQP5
-3.01811	-0.590747	-4.15392	LRG_46	CFD
-3.00822	-0.800321	-4.14031	ENSG00000108551	RASD1
-3.00719	-0.619553	-4.13889	ENSG00000163827	LRRC2
-3.00489	-0.591813	-4.13572	ENSG00000197766	CFD
-3.00359	-0.647008	-4.13393	ENSG00000175426	PCSK1
-2.96102	-0.834555	-4.07535	ENSG00000145911	N4BP3
-2.94231	-0.741403	-4.04959	ENSG00000095752	IL11
-2.9297	-0.85948	-4.03223	ENSG00000287190
-2.92153	-0.784352	-4.02099	ENSG00000273088
-2.91525	-0.79381	-4.01235	ENSG00000107518	ATRNL1
-2.90393	-0.813513	-3.99676	ENSG00000275778
-2.89292	-0.523968	-3.98162	ENSG00000138678	GPAT3
-2.8894	-0.789469	-3.97677	ENSG00000146592	CREB5
-2.88417	-0.374777	-3.96957	ENSG00000178934	LGALS7B
-2.88023	-0.688139	-3.96415	ENSG00000085662	AKR1B1
-2.83248	-0.731308	-3.89843	ENSG00000138646	HERC5
-2.82736	-0.773612	-3.89138	ENSG00000102802	MEDAG
-2.82584	-0.687853	-3.88929	ENSG00000228013	IL6R-AS1
-2.81815	-0.799534	-3.87871	ENSG00000115423	DNAH6
-2.80016	-0.516437	-3.85395	ENSG00000116690	PRG4
-2.79912	-0.525543	-3.85252	ENSG00000189058	APOD
-2.78046	-0.701264	-3.82684	ENSG00000257529	RPL36A-HNRNPH2
-2.76803	-0.574387	-3.80972	ENSG00000105825	TFPI2
-2.73825	-0.817864	-3.76874	ENSG00000129596	CDO1
-2.72683	-0.850653	-3.75302	ENSG00000188582	PAQR9
-2.71333	-0.573233	-3.73445	ENSG00000119147	ECRG4
-2.70825	-0.876862	-3.72745	ENSG00000106328	FSCN3
-2.69455	-0.6493	-3.7086	ENSG00000130203	APOE
-2.68928	-0.601624	-3.70134	ENSG00000157150	TIMP4
-2.67071	-0.837186	-3.67578	ENSG00000114378	HYAL1
-2.65681	-0.818277	-3.65665	ENSG00000124731	TREM1
-2.65377	-0.80026	-3.65247	ENSG00000160712	IL6R
-2.65173	-0.554339	-3.64966	ENSG00000125144	MT1G
-2.63995	-0.712374	-3.63344	ENSG00000205277	MUC12
-2.63834	-0.582208	-3.63123	ENSG00000186827	TNFRSF4
-2.63244	-0.864973	-3.62311	ENSG00000154479	CCDC173
-2.62335	-0.500725	-3.6106	ENSG00000135114	OASL
-2.60434	-0.607308	-3.58443	ENSG00000233392	UICLM
-2.6006	-0.727083	-3.57928	ENSG00000284292
-2.59974	-0.52348	-3.57811	ENSG00000185745	IFIT1
-2.58493	-0.729711	-3.55771	LRG_1125	RPL26
-2.57549	-0.561809	-3.54473	ENSG00000187134	AKR1C1
-2.55613	-0.62246	-3.51809	ENSG00000162496	DHRS3
-2.55181	-0.317493	-3.51214	ENSG00000225630	MTND2P28
-2.54793	-0.607286	-3.50679	ENSG00000078596	ITM2A
-2.54107	-0.877746	-3.49735	ENSG00000134242	PTPN22
-2.54046	-0.659901	-3.49651	ENSG00000260836
-2.53491	-0.734204	-3.48887	ENSG00000226784	PGAM4
-2.5298	-0.75432	-3.48184	ENSG00000007312	CD79B
-2.52832	-0.753867	-3.4798	LRG_43	CD79B
-2.52736	-0.58959	-3.47848	ENSG00000019582	CD74
-2.52469	-0.851522	-3.47481	ENSG00000119938	PPP1R3C
-2.51669	-0.718378	-3.4638	ENSG00000091137	SLC26A4
-2.50901	-0.585329	-3.45322	ENSG00000002587	HS3ST1
-2.50333	-0.438215	-3.44541	ENSG00000117594	HSD11B1
-2.49628	-0.694578	-3.43571	ENSG00000158825	CDA
-2.48173	-0.792534	-3.41568	ENSG00000073849	ST6GAL1
-2.48046	-0.560157	-3.41393	ENSG00000119917	IFIT3
-2.47617	-0.816116	-3.40803	ENSG00000182950	ODF3L1
-2.47565	-0.790653	-3.40732	ENSG00000186417	GLDN
-2.46046	-0.704042	-3.3864	ENSG00000137880	GCHFR
-2.45837	-0.823533	-3.38352	ENSG00000168389	MFSD2A
-2.45708	-0.292496	-3.38176	ENSG00000006747	SCIN
-2.45309	-0.725131	-3.37627	ENSG00000178726	THBD
-2.45248	-0.728621	-3.37543	LRG_168	THBD
-2.44357	-0.438814	-3.36316	ENSG00000163331	DAPL1
-2.44011	-0.493386	-3.3584	ENSG00000077274	CAPN6
-2.42864	-0.721982	-3.34262	ENSG00000276216
-2.40815	-0.462643	-3.31441	ENSG00000164265	SCGB3A2
-2.40124	-0.645929	-3.3049	ENSG00000267740
-2.39383	-0.737048	-3.29471	ENSG00000178752	ERFE
-2.38675	-0.89679	-3.28496	ENSG00000166292	TMEM100
-2.38627	-0.888677	-3.2843	ENSG00000258926
-2.3778	-0.500131	-3.27264	ENSG00000148053	NTRK2
-2.37716	-0.55326	-3.27176	LRG_1319	TNFRSF4
-2.37658	-0.39256	-3.27096	ENSG00000130600	H19
-2.37197	-0.611247	-3.26461	ENSG00000164761	TNFRSF11B
-2.37177	-0.487666	-3.26435	ENSG00000231389	HLA-DPA1
-2.36642	-0.737176	-3.25697	ENSG00000203812	H2AC18
-2.35199	-0.732645	-3.23711	ENSG00000198814	GK
-2.35187	-0.593589	-3.23695	ENSG00000069702	TGFBR3
-2.34888	-0.469703	-3.23283	ENSG00000184471	C1QTNF8
-2.3446	-0.472954	-3.22695	ENSG00000120057	SFRP5
-2.34101	-0.7602	-3.222	ENSG00000128342	LIF
-2.33183	-0.563088	-3.20937	ENSG00000144834	TAGLN3
-2.33152	-0.655563	-3.20895	ENSG00000267059
-2.3115	-0.89946	-3.18139	ENSG00000175592	FOSL1
-2.29284	-0.392069	-3.15571	ENSG00000184515	BEX5
-2.29144	-0.802842	-3.15378	ENSG00000216490	IFI30
-2.2768	-0.597631	-3.13363	ENSG00000261857	MIA
-2.27289	-0.886265	-3.12825	ENSG00000188981	MSANTD1
-2.26701	-0.307534	-3.12015	ENSG00000205076	LGALS7
-2.2634	-0.59408	-3.11519	ENSG00000187094	CCK
-2.25838	-0.451573	-3.10828	ENSG00000196136	SERPINA3
-2.24483	-0.534185	-3.08962	ENSG00000196666	FAM180B
-2.24325	-0.404745	-3.08745	ENSG00000198729	PPP1R14C
-2.24124	-0.778484	-3.08468	ENSG00000285283
-2.23776	-0.677494	-3.0799	ENSG00000199568	RNU5A-1
-2.22658	-0.888063	-3.06452	ENSG00000241570	PAQR9-AS1
-2.21893	-0.651852	-3.05398	ENSG00000132170	PPARG
-2.21786	-0.555254	-3.05251	ENSG00000249364
-2.21777	-0.464551	-3.05238	ENSG00000135472	FAIM2
-2.21043	-0.731916	-3.04228	ENSG00000211445	GPX3
-2.20139	-0.412197	-3.02984	ENSG00000090661	CERS4
-2.19886	-0.668829	-3.02636	ENSG00000259571	BLID
-2.19609	-0.548673	-3.02254	ENSG00000188763	FZD9
-2.18948	-0.674802	-3.01345	ENSG00000124440	HIF3A
-2.18869	-0.901988	-3.01236	ENSG00000112761	CCN6
-2.18549	-0.844025	-3.00796	ENSG00000273320
-2.17809	-0.877399	-2.99777	ENSG00000229896
-2.17218	-0.304889	-2.98963	ENSG00000049089	COL9A2
-2.1715	-0.862414	-2.98871	ENSG00000105655	ISYNA1
-2.16575	-0.628295	-2.98079	ENSG00000108950	FAM20A
-2.15794	-0.911964	-2.97004	ENSG00000164106	SCRG1
-2.15501	-0.448002	-2.966	ENSG00000203565
-2.15401	-0.829048	-2.96463	ENSG00000177875	CCDC184
-2.1509	-0.549314	-2.96035	ENSG00000250722	SELENOP
-2.14289	-0.435074	-2.94933	ENSG00000111057	KRT18
-2.14042	-0.74597	-2.94592	ENSG00000241163	LINC00877
-2.13312	-0.761036	-2.93588	ENSG00000090339	ICAM1
-2.12545	-0.762463	-2.92532	ENSG00000248491
-2.12448	-0.548085	-2.92399	ENSG00000139910	NOVA1
-2.12132	-0.162631	-2.91964	ENSG00000112280	COL9A1
-2.1194	-0.409727	-2.91699	ENSG00000184905	TCEAL2
-2.11804	-0.622071	-2.91513	ENSG00000277957	SENP3-EIF4A1
-2.11701	-0.786111	-2.91371	ENSG00000275385	CCL18
-2.11686	-0.455415	-2.91349	ENSG00000164283	ESM1
-2.10858	-0.842926	-2.90211	ENSG00000120915	EPHX2
-2.10692	-0.509483	-2.89981	ENSG00000288575
-2.101	-0.692744	-2.89167	ENSG00000272196	H2AC19
-2.09921	-0.803473	-2.88921	ENSG00000231233	CFAP58-DT
-2.09801	-0.85239	-2.88755	ENSG00000159388	BTG2
-2.09671	-0.763728	-2.88577	ENSG00000198225	FKBP1C
-2.09412	-0.696058	-2.8822	LRG_1148	RPS7
-2.08393	-0.688679	-2.86818	ENSG00000116574	RHOU
-2.07711	-0.547767	-2.85879	ENSG00000255339
-2.077	-0.604449	-2.85864	ENSG00000170412	GPRC5C
-2.07581	-0.791326	-2.85701	ENSG00000274210	RNVU1-27
-2.0639	-0.665162	-2.8406	ENSG00000108622	ICAM2
-2.05615	-0.499852	-2.82994	ENSG00000215845	TSTD1
-2.04927	-0.736045	-2.82047	ENSG00000163710	PCOLCE2
-2.04394	-0.410326	-2.81314	ENSG00000125965	GDF5
-2.04288	-0.818487	-2.81167	ENSG00000167642	SPINT2
-2.04113	-0.7026	-2.80927	ENSG00000203709	MIR29B2CHG
-2.03999	-0.834033	-2.8077	ENSG00000131979	GCH1
-2.03262	-0.719653	-2.79756	ENSG00000281383
-2.0324	-0.803406	-2.79725	ENSG00000170099	SERPINA6
-2.03161	-0.645174	-2.79616	ENSG00000285641
-2.01814	-0.585813	-2.77762	ENSG00000072041	SLC6A15
-2.01678	-0.548457	-2.77576	ENSG00000144785
-2.01663	-0.63867	-2.77555	ENSG00000046653	GPM6B
-2.01338	-0.513612	-2.77108	ENSG00000144063	MALL
-1.99399	-0.516951	-2.74439	ENSG00000008394	MGST1
-1.98759	-0.657992	-2.73558	ENSG00000003436	TFPI
-1.98751	-0.899584	-2.73547	ENSG00000132481	TRIM47
-1.97564	-0.738385	-2.71914	ENSG00000235244	DANT2
-1.9717	-0.486954	-2.71371	ENSG00000170454	KRT75
-1.96962	-0.702492	-2.71084	ENSG00000149575	SCN2B
-1.96731	-0.382866	-2.70767	ENSG00000273259
-1.96382	-0.803399	-2.70286	ENSG00000224743	TEX26-AS1
-1.96305	-0.617057	-2.70181	ENSG00000130558	OLFM1
-1.95623	-0.450214	-2.69242	ENSG00000115602	IL1RL1
-1.95361	-0.537929	-2.68881	ENSG00000152270	PDE3B
-1.95345	-0.507573	-2.6886	ENSG00000186891	TNFRSF18
-1.95024	-0.745568	-2.68418	ENSG00000101096	NFATC2
-1.94849	-0.447779	-2.68177	ENSG00000054938	CHRDL2
-1.94611	-0.713917	-2.67848	ENSG00000125968	ID1
-1.94567	-0.546592	-2.67789	ENSG00000288253
-1.94078	-0.855427	-2.67115	ENSG00000161955	TNFSF13
-1.93464	-0.746752	-2.6627	ENSG00000124839	RAB17
-1.92629	-0.778097	-2.65121	ENSG00000137752	CASP1
-1.92591	-0.689687	-2.6507	ENSG00000239713	APOBEC3G
-1.92046	-0.77138	-2.64319	ENSG00000177989	ODF3B
-1.91943	-0.551884	-2.64177	ENSG00000284803
-1.91802	-0.765082	-2.63983	ENSG00000080854	IGSF9B
-1.91031	-0.652668	-2.62922	ENSG00000110723	EXPH5
-1.90776	-0.812924	-2.6257	ENSG00000108830	RND2
-1.90709	-0.823928	-2.62478	ENSG00000121621	KIF18A
-1.90468	-0.553554	-2.62147	ENSG00000279847	C8orf87
-1.90395	-0.662072	-2.62046	ENSG00000106258	CYP3A5
-1.89703	-0.610243	-2.61095	ENSG00000217801
-1.89473	-0.780549	-2.60778	ENSG00000236739	CLIC4P1
-1.89378	-0.741124	-2.60647	ENSG00000185046	ANKS1B
-1.89241	-0.644754	-2.60458	ENSG00000257950	P2RX5-TAX1BP3
-1.89194	-0.161949	-2.60393	ENSG00000166509	CLEC3A
-1.89156	-0.608582	-2.60341	LRG_1231	ISG15
-1.89145	-0.713097	-2.60326	ENSG00000204257	HLA-DMA
-1.88805	-0.737641	-2.59859	ENSG00000115604	IL18R1
-1.88594	-0.608616	-2.59568	ENSG00000187608	ISG15
-1.88569	-0.517575	-2.59533	ENSG00000171476	HOPX
-1.87987	-0.807394	-2.58732	ENSG00000166793	YPEL4
-1.8776	-0.522368	-2.5842	ENSG00000131386	GALNT15
-1.87474	-0.737567	-2.58027	ENSG00000215018	COL28A1
-1.8733	-0.636778	-2.57828	ENSG00000146233	CYP39A1
-1.87145	-0.512204	-2.57573	ENSG00000137642	SORL1
-1.87135	-0.783268	-2.57559	ENSG00000147408	CSGALNACT1
-1.86691	-0.852838	-2.56949	ENSG00000248871	TNFSF12-TNFSF13
-1.86552	-0.489133	-2.56758	ENSG00000223865	HLA-DPB1
-1.86189	-0.711137	-2.56258	ENSG00000021300	PLEKHB1
-1.8608	-0.880023	-2.56108	ENSG00000132326	PER2
-1.8607	-0.91615	-2.56093	ENSG00000196646	ZNF136
-1.85997	-0.44264	-2.55993	ENSG00000163499	CRYBA2
-1.85786	-0.881095	-2.55703	ENSG00000270820	USP34-DT
-1.85629	-0.332899	-2.55487	ENSG00000198848	CES1
-1.85158	-0.598653	-2.54838	ENSG00000133055	MYBPH
-1.84697	-0.776827	-2.54204	ENSG00000227179	PGBP
-1.8461	-0.896748	-2.54085	ENSG00000162777	DENND2D
-1.84547	-0.743302	-2.53998	ENSG00000164674	SYTL3
-1.82833	-0.579595	-2.51639	ENSG00000189157	FAM47E
-1.82799	-0.675189	-2.51592	ENSG00000187260	WDR86
-1.82678	-0.572573	-2.51426	ENSG00000118640	VAMP8
-1.82574	-0.208586	-2.51283	ENSG00000083782	EPYC
-1.82306	-0.478718	-2.50914	ENSG00000105048	TNNT1
-1.82114	-0.577746	-2.50649	ENSG00000164434	FABP7
-1.82106	-0.693788	-2.50638	ENSG00000283703	VSIG10L2
-1.81741	-0.409831	-2.50135	ENSG00000133134	BEX2
-1.81336	-0.614772	-2.49579	ENSG00000214265
-1.81138	-0.400692	-2.49305	ENSG00000172543	CTSW
-1.80821	-0.756409	-2.48869	ENSG00000228049	POLR2J2
-1.80821	-0.537359	-2.48869	ENSG00000137869	CYP19A1
-1.80768	-0.749549	-2.48797	LRG_1140	RPL11
-1.8055	-0.856752	-2.48497	ENSG00000236094	LINC00545
-1.79574	-0.661362	-2.47154	ENSG00000172179	PRL
-1.78667	-0.646439	-2.45905	ENSG00000274428	RNVU1-25
-1.78592	-0.824617	-2.45802	ENSG00000267009
-1.77434	-0.513815	-2.44207	ENSG00000069535	MAOB
-1.77421	-0.599712	-2.44191	ENSG00000286070
-1.77184	-0.728195	-2.43863	ENSG00000275202
-1.77105	-0.555327	-2.43755	ENSG00000279932
-1.77025	-0.780485	-2.43645	ENSG00000126709	IFI6
-1.76817	-0.817636	-2.43359	ENSG00000140368	PSTPIP1
-1.76491	-0.834371	-2.4291	ENSG00000260219	CD2BP2-DT
-1.75636	-0.473693	-2.41733	ENSG00000163735	CXCL5
-1.75247	-0.508675	-2.41197	ENSG00000111335	OAS2
-1.75157	-0.397925	-2.41074	ENSG00000165197	VEGFD
-1.75068	-0.611119	-2.40951	ENSG00000123685	BATF3
-1.74639	-0.741766	-2.40361	ENSG00000227627
-1.74517	-0.801944	-2.40193	ENSG00000204815	ODAD4
-1.74417	-0.679791	-2.40056	ENSG00000145779	TNFAIP8
-1.74127	-0.282814	-2.39656	ENSG00000184564	SLITRK6
-1.73887	-0.560226	-2.39326	ENSG00000143512	HHIPL2
-1.7368	-0.312454	-2.39042	ENSG00000146374	RSPO3
-1.73583	-0.440711	-2.38908	ENSG00000144152	FBLN7
-1.73103	-0.742427	-2.38247	ENSG00000111261	MANSC1
-1.72598	-0.815226	-2.37552	LRG_172	PSTPIP1
-1.72462	-0.677255	-2.37365	ENSG00000163536	SERPINI1
-1.72408	-0.530865	-2.37291	ENSG00000248323	LUCAT1
-1.72277	-0.614553	-2.3711	ENSG00000111331	OAS3
-1.72231	-0.685833	-2.37046	ENSG00000270022
-1.7187	-0.670731	-2.3655	ENSG00000204065	TCEAL5
-1.7185	-0.595629	-2.36523	ENSG00000185885	IFITM1
-1.71722	-0.747865	-2.36346	ENSG00000287232
-1.71624	-0.702514	-2.36211	ENSG00000112562	SMOC2
-1.71443	-0.750632	-2.35962	ENSG00000162078	ZG16B
-1.71264	-0.677872	-2.35715	ENSG00000184497	TMEM255B
-1.71113	-0.375066	-2.35509	ENSG00000170891	CYTL1
-1.71008	-0.509668	-2.35364	ENSG00000134259	NGF
-1.70589	-0.743182	-2.34788	ENSG00000175505	CLCF1
-1.70379	-0.609593	-2.34498	ENSG00000064886	CHI3L2
-1.70143	-0.656671	-2.34173	ENSG00000143416	SELENBP1
-1.70124	-0.705107	-2.34147	ENSG00000086544	ITPKC
-1.69962	-0.523805	-2.33924	ENSG00000005249	PRKAR2B
-1.69233	-0.651925	-2.3292	ENSG00000286649
-1.69225	-0.416202	-2.3291	ENSG00000213139	CRYGS
-1.69192	-0.645007	-2.32865	ENSG00000249884	RNF103-CHMP3
-1.69155	-0.512066	-2.32814	ENSG00000170382	LRRN2
-1.68885	-0.654965	-2.32442	ENSG00000269985
-1.68856	-0.404045	-2.32402	ENSG00000109321	AREG
-1.68767	-0.508851	-2.32279	ENSG00000237928	NFIA-AS2
-1.68714	-0.641896	-2.32207	ENSG00000258498	DIO3OS
-1.68605	-0.610094	-2.32057	ENSG00000165959	CLMN
-1.6854	-0.776762	-2.31967	ENSG00000127377	CRYGN
-1.68402	-0.818826	-2.31777	ENSG00000200169	RNU5D-1
-1.683	-0.598172	-2.31636	ENSG00000244255
-1.6824	-0.626121	-2.31554	ENSG00000215196	BASP1-AS1
-1.68225	-0.176939	-2.31534	ENSG00000204248	COL11A2
-1.68035	-0.650927	-2.31272	ENSG00000146477	SLC22A3
-1.67874	-0.76823	-2.3105	ENSG00000164342	TLR3
-1.67556	-0.76555	-2.30613	ENSG00000105519	CAPS
-1.67542	-0.77651	-2.30593	ENSG00000152292	SH2D6
-1.67455	-0.844948	-2.30473	ENSG00000236060	HSPB1P1
-1.67143	-0.648757	-2.30044	ENSG00000228218	ATF4P3
-1.66994	-0.60771	-2.29839	ENSG00000138642	HERC6
-1.66861	-0.489598	-2.29656	ENSG00000162631	NTNG1
-1.66825	-0.473946	-2.29606	ENSG00000137726	FXYD6
-1.6674	-0.814452	-2.29489	ENSG00000111837	MAK
-1.66497	-0.389528	-2.29155	LRG_26	C2
-1.66383	-0.452213	-2.28998	ENSG00000273727	U1
-1.66355	-0.506643	-2.2896	LRG_260	NGF
-1.66013	-0.337678	-2.28488	ENSG00000071991	CDH19
-1.65692	-0.834956	-2.28048	ENSG00000207205	RNVU1-15
-1.6567	-0.87167	-2.28017	ENSG00000236778	INTS6-AS1
-1.65547	-0.749533	-2.27848	ENSG00000100276	RASL10A
-1.65425	-0.383781	-2.27679	ENSG00000273253
-1.65146	-0.610141	-2.27296	ENSG00000253669	GASAL1
-1.65111	-0.496045	-2.27247	ENSG00000131477	RAMP2
-1.65031	-0.637506	-2.27137	ENSG00000184979	USP18
-1.64752	-0.769637	-2.26753	ENSG00000279602
-1.64664	-0.682715	-2.26633	ENSG00000165507	DEPP1
-1.64487	-0.700581	-2.26389	ENSG00000113369	ARRDC3
-1.64468	-0.734608	-2.26362	ENSG00000271121	NUDT4P2
-1.64378	-0.560948	-2.26238	ENSG00000125347	IRF1
-1.64118	-0.361666	-2.25881	ENSG00000166278	C2
-1.64007	-0.700245	-2.25728	ENSG00000125895	TMEM74B
-1.63809	-0.167233	-2.25455	ENSG00000163993	S100P
-1.63722	-0.363532	-2.25335	ENSG00000215861
-1.63616	-0.73034	-2.25189	ENSG00000288564
-1.63383	-0.631753	-2.2487	ENSG00000243649	CFB
-1.63172	-0.675669	-2.24578	ENSG00000181885	CLDN7
-1.63072	-0.328826	-2.24441	ENSG00000164379	FOXQ1
-1.6307	-0.63421	-2.24439	ENSG00000135245	HILPDA
-1.62834	-0.432742	-2.24113	ENSG00000278817
-1.62595	-0.901839	-2.23784	ENSG00000256028
-1.62481	-0.796907	-2.23628	ENSG00000156030	MIDEAS
-1.62397	-0.614235	-2.23511	ENSG00000236453
-1.62293	-0.6717	-2.2337	ENSG00000261504	LINC01686
-1.62232	-0.401069	-2.23285	ENSG00000271239
-1.6212	-0.791162	-2.2313	ENSG00000255248	MIR100HG
-1.6178	-0.840237	-2.22663	ENSG00000288681
-1.61607	-0.754893	-2.22425	ENSG00000204071	TCEAL6
-1.61566	-0.61251	-2.22368	ENSG00000170271	FAXDC2
-1.6136	-0.719706	-2.22085	ENSG00000272143	FGF14-AS2
-1.61105	-0.599903	-2.21734	ENSG00000270722	RNVU1-31
-1.61027	-0.541321	-2.21626	ENSG00000133321	PLAAT4
-1.60983	-0.724367	-2.21566	ENSG00000103241	FOXF1
-1.60603	-0.807028	-2.21042	ENSG00000178053	MLF1
-1.6056	-0.580309	-2.20984	ENSG00000118113	MMP8
-1.60527	-0.65408	-2.20939	ENSG00000157303	SUSD3
-1.60384	-0.710675	-2.20741	ENSG00000260475
-1.60367	-0.608419	-2.20717	ENSG00000270757	HSPE1-MOB4
-1.60042	-0.551075	-2.2027	ENSG00000259827
-1.59905	-0.629301	-2.20082	ENSG00000262202
-1.5978	-0.273692	-2.1991	ENSG00000145423	SFRP2
-1.59707	-0.552308	-2.19809	ENSG00000064201	TSPAN32
-1.59662	-0.801921	-2.19748	ENSG00000218996	ARL4AP5
-1.59039	-0.514438	-2.18891	ENSG00000006210	CX3CL1
-1.58904	-0.252755	-2.18704	ENSG00000124249	KCNK15
-1.588	-0.827636	-2.18561	ENSG00000279689
-1.58775	-0.695652	-2.18527	ENSG00000116141	MARK1
-1.58759	-0.369358	-2.18505	ENSG00000151632	AKR1C2
-1.58729	-0.857846	-2.18464	ENSG00000173535	TNFRSF10C
-1.58396	-0.912791	-2.18006	ENSG00000000003	TSPAN6
-1.58394	-0.474202	-2.18002	ENSG00000288550
-1.58287	-0.461624	-2.17855	ENSG00000183615	FAM167B
-1.58067	-0.479012	-2.17552	ENSG00000127399	LRRC61
-1.5772	-0.745352	-2.17075	ENSG00000268362
-1.57438	-0.535973	-2.16686	ENSG00000123689	G0S2
-1.57198	-0.260847	-2.16356	ENSG00000163235	TGFA
-1.568	-0.799162	-2.15809	ENSG00000198075	SULT1C4
-1.566	-0.734962	-2.15534	LRG_117	TLR3
-1.56504	-0.491672	-2.15401	ENSG00000117480	FAAH
-1.56401	-0.560659	-2.15259	ENSG00000162366	PDZK1IP1
-1.563	-0.617553	-2.1512	ENSG00000171246	NPTX1
-1.56176	-0.760983	-2.1495	ENSG00000174125	TLR1
-1.56073	-0.635479	-2.14808	ENSG00000170044	ZPLD1
-1.56072	-0.802072	-2.14807	ENSG00000058866	DGKG
-1.56063	-0.731514	-2.14794	ENSG00000267042
-1.56014	-0.611164	-2.14727	ENSG00000175287	PHYHD1
-1.55525	-0.424865	-2.14054	ENSG00000101074	R3HDML
-1.55163	-0.761928	-2.13555	ENSG00000170458	CD14
-1.55132	-0.843099	-2.13513	ENSG00000167528	ZNF641
-1.54981	-0.608513	-2.13306	ENSG00000163293	NIPAL1
-1.5466	-0.665957	-2.12863	ENSG00000258608	DNAJC19P9
-1.54587	-0.848458	-2.12763	ENSG00000189369	GSPT2
-1.54064	-0.511558	-2.12043	ENSG00000105852	PON3
-1.53978	-0.613444	-2.11925	LRG_136	CFB
-1.53585	-0.726246	-2.11384	ENSG00000164972	C9orf24
-1.53534	-0.483885	-2.11313	ENSG00000283473	FAM240A
-1.53475	-0.443011	-2.11232	ENSG00000135914	HTR2B
-1.53414	-0.743787	-2.11149	ENSG00000174977
-1.53357	-0.806877	-2.1107	ENSG00000225137	DYNC1I2P1
-1.53309	-0.647961	-2.11003	ENSG00000198003	ODAD3
-1.53303	-0.729068	-2.10995	ENSG00000234880	LINC00163
-1.5324	-0.473049	-2.10909	ENSG00000174792	ODAPH
-1.53219	-0.639107	-2.1088	ENSG00000158050	DUSP2
-1.53205	-0.898001	-2.10861	ENSG00000184209	SNRNP35
-1.53047	-0.64101	-2.10643	ENSG00000138356	AOX1
-1.52853	-0.44862	-2.10376	ENSG00000137959	IFI44L
-1.52827	-0.265705	-2.1034	ENSG00000117226	GBP3
-1.52684	-0.662675	-2.10144	ENSG00000143226	FCGR2A
-1.52618	-0.704633	-2.10052	ENSG00000162433	AK4
-1.52534	-0.695499	-2.09938	ENSG00000272121
-1.52395	-0.446953	-2.09746	ENSG00000131094	C1QL1
-1.5233	-0.805023	-2.09657	ENSG00000234899	SOX9-AS1
-1.52166	-0.673951	-2.0943	LRG_1215	B2M
-1.52003	-0.888016	-2.09206	ENSG00000265794
-1.51941	-0.135885	-2.09121	ENSG00000229344	MTCO2P12
-1.51859	-0.437419	-2.09008	ENSG00000183628	DGCR6
-1.51673	-0.232932	-2.08752	ENSG00000120885	CLU
-1.5155	-0.841559	-2.08583	ENSG00000188739	RBM34
-1.51485	-0.415458	-2.08494	ENSG00000221857
-1.51364	-0.618806	-2.08327	ENSG00000166920	C15orf48
-1.51353	-0.727802	-2.08312	ENSG00000258864
-1.51264	-0.500048	-2.0819	ENSG00000173267	SNCG
-1.51037	-0.68238	-2.07877	ENSG00000144120	TMEM177
-1.51	-0.640805	-2.07827	ENSG00000162620	LRRIQ3
-1.50754	-0.866088	-2.07488	ENSG00000265666	RARA-AS1
-1.50619	-0.836462	-2.07301	LRG_1337	TRAF3IP2
-1.50348	-0.760092	-2.06929	ENSG00000246451
-1.50032	-0.452883	-2.06494	LRG_48	CFI
-1.49875	-0.682867	-2.06277	ENSG00000205336	ADGRG1
-1.49827	-0.736739	-2.06212	ENSG00000121671	CRY2
-1.49751	-0.60723	-2.06106	ENSG00000122378	PRXL2A
-1.49614	-0.899768	-2.05919	ENSG00000286532	PARTICL
-1.49496	-0.502347	-2.05756	ENSG00000188662	H1-9P
-1.49434	-0.470875	-2.0567	ENSG00000128965	CHAC1
-1.49276	-0.729853	-2.05453	ENSG00000102359	SRPX2
-1.49209	-0.508566	-2.05361	ENSG00000128849	CGNL1
-1.4876	-0.86359	-2.04743	ENSG00000237842	SMU1P1
-1.48738	-0.825554	-2.04713	ENSG00000056972	TRAF3IP2
-1.48596	-0.786988	-2.04517	ENSG00000276649
-1.48559	-0.838139	-2.04466	ENSG00000255872
-1.48346	-0.811235	-2.04173	ENSG00000263155	MYZAP
-1.48226	-0.737702	-2.04008	ENSG00000146859	TMEM140
-1.47916	-0.589102	-2.03581	ENSG00000257341
-1.47533	-0.294155	-2.03054	ENSG00000134830	C5AR2
-1.4742	-0.883128	-2.02898	ENSG00000155868	MED7
-1.47374	-0.848347	-2.02836	ENSG00000164953	TMEM67
-1.47076	-0.487411	-2.02425	ENSG00000227258	SMIM2-AS1
-1.47069	-0.719477	-2.02416	ENSG00000283149
-1.46898	-0.43093	-2.02181	ENSG00000205403	CFI
-1.46871	-0.169987	-2.02143	ENSG00000127743	IL17B
-1.46841	-0.67839	-2.02101	ENSG00000062282	DGAT2
-1.46739	-0.761061	-2.01962	ENSG00000106526	ACTR3C
-1.46733	-0.875983	-2.01953	ENSG00000100650	SRSF5
-1.46623	-0.49541	-2.01802	ENSG00000260273
-1.46472	-0.440796	-2.01594	ENSG00000124882	EREG
-1.46399	-0.347106	-2.01494	ENSG00000069431	ABCC9
-1.46276	-0.237925	-2.01324	ENSG00000064205	CCN5
-1.46252	-0.759152	-2.01291	ENSG00000173846	PLK3
-1.46232	-0.781355	-2.01263	ENSG00000284776
-1.4593	-0.608708	-2.00848	ENSG00000285854
-1.45826	-0.54483	-2.00704	ENSG00000134548	SPX
-1.45676	-0.796511	-2.00498	ENSG00000100307	CBX7
-1.45649	-0.782056	-2.00461	ENSG00000137494	ANKRD42
-1.45601	-0.71704	-2.00395	ENSG00000283930	PLD5P1
-1.4558	-0.709547	-2.00366	ENSG00000279070
-1.45473	-0.764936	-2.00219	ENSG00000255342
-1.45397	-0.398976	-2.00114	ENSG00000099260	PALMD
-1.45209	-0.883713	-1.99855	ENSG00000257337
-1.45106	-0.652805	-1.99713	ENSG00000180155	LYNX1
-1.44996	-0.490573	-1.99562	ENSG00000162894	FCMR
-1.44963	-0.725308	-1.99517	ENSG00000061656	SPAG4
-1.44953	-0.203564	-1.99503	ENSG00000102109	PCSK1N
-1.44821	-0.520655	-1.99321	ENSG00000186377	CYP4X1
-1.44728	-0.76842	-1.99193	ENSG00000268790
-1.44646	-0.637628	-1.9908	ENSG00000187479	C11orf96
-1.44491	-0.567973	-1.98867	ENSG00000189060	H1-0
-1.44041	-0.79706	-1.98249	ENSG00000267261
-1.43822	-0.890588	-1.97947	ENSG00000168906	MAT2A
-1.43668	-0.762931	-1.97735	ENSG00000231064	THBS3-AS1
-1.43653	-0.918451	-1.97715	ENSG00000180769	WDFY3-AS2
-1.4351	-0.399333	-1.97518	ENSG00000214510	SPINK13
-1.43289	-0.656862	-1.97212	ENSG00000259399	TGIF2-RAB5IF
-1.4308	-0.685572	-1.96926	ENSG00000177112	IRAG1-AS1
-1.42795	-0.654035	-1.96533	ENSG00000260342
-1.42514	-0.764292	-1.96147	ENSG00000232645	LINC01431
-1.42252	-0.634258	-1.95786	ENSG00000288711
-1.42206	-0.598318	-1.95723	ENSG00000161055	SCGB3A1
-1.42082	-0.799755	-1.95551	ENSG00000281039
-1.42003	-0.711138	-1.95443	ENSG00000232480	TGFB2-AS1
-1.41911	-0.698005	-1.95316	ENSG00000227811	INKA2-AS1
-1.419	-0.307693	-1.95301	ENSG00000159307	SCUBE1
-1.41747	-0.596048	-1.95091	ENSG00000215217	C5orf49
-1.41742	-0.77376	-1.95083	ENSG00000236617
-1.41631	-0.705425	-1.94931	ENSG00000054392	HHAT
-1.4148	-0.656943	-1.94723	ENSG00000261717
-1.41152	-0.514437	-1.94271	ENSG00000156966	B3GNT7
-1.41091	-0.668719	-1.94187	ENSG00000127824	TUBA4A
-1.41014	-0.66417	-1.94082	ENSG00000109819	PPARGC1A
-1.40993	-0.535162	-1.94053	ENSG00000155918	RAET1L
-1.40903	-0.70304	-1.93929	ENSG00000254109	RBPMS-AS1
-1.40881	-0.364512	-1.93899	ENSG00000170381	SEMA3E
-1.40854	-0.73413	-1.93861	ENSG00000258667	HIF1A-AS3
-1.40729	-0.711987	-1.93689	ENSG00000257839
-1.40642	-0.742875	-1.9357	ENSG00000259699	HMGB1P8
-1.40637	-0.283224	-1.93562	ENSG00000184588	PDE4B
-1.40632	-0.441047	-1.93557	ENSG00000137962	ARHGAP29
-1.40604	-0.56252	-1.93518	ENSG00000176194	CIDEA
-1.40569	-0.578424	-1.93469	ENSG00000112096	SOD2
-1.40501	-0.31111	-1.93376	ENSG00000123243	ITIH5
-1.4041	-0.766156	-1.9325	ENSG00000277945
-1.40192	-0.327356	-1.92951	ENSG00000187634	SAMD11
-1.40152	-0.614997	-1.92895	ENSG00000196730	DAPK1
-1.3999	-0.58077	-1.92673	ENSG00000160886	LY6K
-1.39976	-0.403884	-1.92653	ENSG00000064195	DLX3
-1.39858	-0.234327	-1.92491	ENSG00000139835	GRTP1
-1.39833	-0.824034	-1.92457	ENSG00000245213
-1.39789	-0.701537	-1.92396	ENSG00000223745	CCDC18-AS1
-1.39658	-0.692497	-1.92216	ENSG00000109846	CRYAB
-1.39604	-0.760854	-1.92142	ENSG00000131669	NINJ1
-1.39591	-0.368936	-1.92124	ENSG00000141934	PLPP2
-1.39469	-0.701418	-1.91956	ENSG00000235043	TECRP1
-1.39448	-0.794027	-1.91926	ENSG00000105835	NAMPT
-1.39447	-0.741423	-1.91925	ENSG00000159212	CLIC6
-1.3935	-0.645317	-1.91791	ENSG00000277855
-1.39326	-0.237871	-1.91758	ENSG00000169583	CLIC3
-1.39107	-0.340808	-1.91457	ENSG00000153132	CLGN
-1.39093	-0.761137	-1.91438	ENSG00000231327	LINC01816
-1.39053	-0.621117	-1.91383	ENSG00000122035	RASL11A
-1.39025	-0.891507	-1.91344	ENSG00000180574	EIF2S3B
-1.38917	-0.752856	-1.91195	ENSG00000288605
-1.38594	-0.697303	-1.90751	ENSG00000279319
-1.38417	-0.718831	-1.90507	ENSG00000203722	RAET1G
-1.38356	-0.486138	-1.90424	ENSG00000164764	SBSPON
-1.38334	-0.796592	-1.90393	ENSG00000280778
-1.38251	-0.664934	-1.9028	ENSG00000253958	CLDN23
-1.38214	-0.766802	-1.90228	ENSG00000137161	CNPY3
-1.3805	-0.759009	-1.90003	ENSG00000251602
-1.37748	-0.658655	-1.89586	ENSG00000054967	RELT
-1.37703	-0.638999	-1.89524	ENSG00000257069	KCNK4-TEX40
-1.37607	-0.499485	-1.89392	ENSG00000170421	KRT8
-1.37422	-0.690643	-1.89138	ENSG00000278530	CHMP1B2P
-1.37318	-0.865026	-1.88995	LRG_458	NPM1
-1.37092	-0.40044	-1.88684	ENSG00000183971	NPW
-1.36928	-0.816257	-1.88459	ENSG00000234975	FTH1P2
-1.36917	-0.313237	-1.88443	ENSG00000148344	PTGES
-1.36857	-0.402913	-1.88361	ENSG00000150054	MPP7
-1.36599	-0.615804	-1.88006	ENSG00000159713	TPPP3
-1.36541	-0.422008	-1.87925	ENSG00000134762	DSC3
-1.36431	-0.7345	-1.87774	ENSG00000270800	RPS10-NUDT3
-1.36317	-0.414109	-1.87617	ENSG00000254126	CD8B2
-1.36274	-0.746838	-1.87559	ENSG00000259728	LINC00933
-1.36183	-0.522151	-1.87433	ENSG00000123610	TNFAIP6
-1.36016	-0.809345	-1.87203	ENSG00000258056
-1.35905	-0.303425	-1.8705	ENSG00000105509	HAS1
-1.35887	-0.517477	-1.87026	ENSG00000163590	PPM1L
-1.35825	-0.552668	-1.8694	ENSG00000234964	FABP5P7
-1.35809	-0.770032	-1.86918	ENSG00000204403	CASP12
-1.35721	-0.73119	-1.86796	ENSG00000275880
-1.35492	-0.69177	-1.86482	ENSG00000181773	GPR3
-1.35455	-0.703092	-1.86431	ENSG00000171621	SPSB1
-1.35447	-0.675405	-1.8642	ENSG00000114529	C3orf52
-1.35369	-0.840297	-1.86312	ENSG00000197142	ACSL5
-1.35326	-0.839455	-1.86253	ENSG00000243819	RN7SL832P
-1.35277	-0.261602	-1.86185	ENSG00000276223
-1.3507	-0.873621	-1.859	ENSG00000267104	TBC1D3P1-DHX40P1
-1.34956	-0.537149	-1.85745	ENSG00000255046
-1.34947	-0.415333	-1.85732	ENSG00000110852	CLEC2B
-1.34674	-0.664038	-1.85356	ENSG00000162595	DIRAS3
-1.34619	-0.699842	-1.8528	ENSG00000233483	EFCAB15P
-1.3457	-0.672297	-1.85212	ENSG00000233870
-1.34454	-0.693601	-1.85054	ENSG00000251229
-1.34261	-0.282183	-1.84787	ENSG00000125618	PAX8
-1.3411	-0.824209	-1.8458	ENSG00000271576	PRKACB-DT
-1.34018	-0.592669	-1.84453	ENSG00000279286
-1.33943	-0.733459	-1.84349	ENSG00000125812	GZF1
-1.33867	-0.349098	-1.84245	LRG_1287	SEMA3E
-1.33858	-0.528834	-1.84232	ENSG00000121769	FABP3
-1.33677	-0.798017	-1.83983	ENSG00000241295	ZBTB20-AS2
-1.33567	-0.895001	-1.83833	ENSG00000197568	HHLA3
-1.33507	-0.375975	-1.8375	ENSG00000164695	CHMP4C
-1.33476	-0.775758	-1.83708	ENSG00000271646	IRF2-DT
-1.33454	-0.711263	-1.83677	ENSG00000261786
-1.33341	-0.556118	-1.83521	ENSG00000156463	SH3RF2
-1.33339	-0.426594	-1.83519	ENSG00000204103	MAFB
-1.3331	-0.875532	-1.83479	ENSG00000146232	NFKBIE
-1.33117	-0.632051	-1.83213	ENSG00000279307	NDUFAF2P1
-1.33105	-0.656738	-1.83197	ENSG00000181284	TMEM102
-1.32941	-0.467787	-1.8297	ENSG00000168874	ATOH8
-1.32804	-0.782661	-1.82782	ENSG00000186952	TMEM232
-1.32796	-0.715623	-1.82772	ENSG00000254732
-1.32793	-0.251786	-1.82767	ENSG00000147655	RSPO2
-1.3271	-0.412793	-1.82653	ENSG00000180332	KCTD4
-1.32401	-0.673224	-1.82227	ENSG00000106366	SERPINE1
-1.32178	-0.49691	-1.8192	ENSG00000167588	GPD1
-1.32144	-0.753652	-1.81873	ENSG00000093072	ADA2
-1.32141	-0.569229	-1.8187	ENSG00000241506	PSMC1P1
-1.32136	-0.327539	-1.81863	ENSG00000163576	EFHB
-1.32087	-0.799245	-1.81795	ENSG00000277782
-1.32061	-0.593652	-1.81759	ENSG00000256632
-1.32035	-0.418488	-1.81724	ENSG00000166265	CYYR1
-1.32021	-0.679883	-1.81705	ENSG00000257127	CLLU1
-1.31979	-0.818354	-1.81647	ENSG00000223658	C1GALT1C1L
-1.31684	-0.811873	-1.81241	ENSG00000260914
-1.31641	-0.725671	-1.81181	ENSG00000224505
-1.31252	-0.697398	-1.80646	ENSG00000278231
-1.31028	-0.212365	-1.80338	ENSG00000144331	ZNF385B
-1.30969	-0.787847	-1.80257	ENSG00000260267
-1.30927	-0.761938	-1.80199	ENSG00000145362	ANK2
-1.30804	-0.588084	-1.8003	ENSG00000214140	PRCD
-1.30656	-0.209475	-1.79825	ENSG00000141469	SLC14A1
-1.30594	-0.624265	-1.79741	LRG_1155	RPL5
-1.30563	-0.502468	-1.79698	ENSG00000226453	LINC02542
-1.30556	-0.465066	-1.79688	ENSG00000163485	ADORA1
-1.30512	-0.495188	-1.79628	ENSG00000259112	NDUFC2-KCTD14
-1.3048	-0.602927	-1.79584	ENSG00000186897	C1QL4
-1.30366	-0.755285	-1.79427	ENSG00000036672	USP2
-1.30352	-0.31904	-1.79407	ENSG00000134326	CMPK2
-1.30295	-0.662242	-1.79329	ENSG00000170537	TMC7
-1.30279	-0.72757	-1.79307	ENSG00000236264	RPL26P30
-1.3012	-0.680429	-1.79088	ENSG00000260621
-1.29879	-0.776377	-1.78757	ENSG00000169302	STK32A
-1.29841	-0.321238	-1.78704	ENSG00000266964	FXYD1
-1.29831	-0.888441	-1.7869	ENSG00000198841	KTI12
-1.29426	-0.618711	-1.78133	ENSG00000139289	PHLDA1
-1.29188	-0.629935	-1.77805	ENSG00000219435	CATSPERZ
-1.28999	-0.516449	-1.77545	ENSG00000176692	FOXC2
-1.28751	-0.718883	-1.77204	ENSG00000248489	LINC02062
-1.28657	-0.816447	-1.77075	ENSG00000172296	SPTLC3
-1.28607	-0.229375	-1.77005	ENSG00000179344	HLA-DQB1
-1.28521	-0.607581	-1.76888	ENSG00000215910	C1orf167
-1.28502	-0.656462	-1.76861	ENSG00000268083
-1.28333	-0.298857	-1.76629	ENSG00000115252	PDE1A
-1.282	-0.704179	-1.76446	ENSG00000140545	MFGE8
-1.28193	-0.824676	-1.76436	ENSG00000156384	SFR1
-1.28126	-0.328752	-1.76343	ENSG00000150636	CCDC102B
-1.28095	-0.717306	-1.76301	ENSG00000182179	UBA7
-1.28059	-0.605501	-1.76252	ENSG00000013588	GPRC5A
-1.28019	-0.525445	-1.76197	ENSG00000137463	MGARP
-1.2779	-0.503482	-1.75882	ENSG00000255471
-1.27736	-0.660846	-1.75807	ENSG00000222724	RNU2-63P
-1.27698	-0.594346	-1.75754	ENSG00000212916	MAP10
-1.27695	-0.721878	-1.7575	ENSG00000283208
-1.27576	-0.254861	-1.75586	ENSG00000146197	SCUBE3
-1.27475	-0.736053	-1.75448	ENSG00000177337	DLGAP1-AS1
-1.27432	-0.600057	-1.75389	ENSG00000249319
-1.27325	-0.37375	-1.75242	ENSG00000224963	ECMXP
-1.27043	-0.543489	-1.74853	ENSG00000188747	NOXA1
-1.27023	-0.765496	-1.74825	ENSG00000255129
-1.26971	-0.811803	-1.74754	ENSG00000144362	PHOSPHO2
-1.2688	-0.764403	-1.74629	ENSG00000259332	ST20-MTHFS
-1.2684	-0.787083	-1.74573	ENSG00000229204	PTGES3P3
-1.26811	-0.671938	-1.74534	ENSG00000196843	ARID5A
-1.2678	-0.770956	-1.74492	ENSG00000258655	ARHGAP5-AS1
-1.26765	-0.790571	-1.74471	ENSG00000268975	MIA-RAB4B
-1.26689	-0.41172	-1.74367	ENSG00000148346	LCN2
-1.26615	-0.868886	-1.74264	ENSG00000255835
-1.26508	-0.525976	-1.74116	ENSG00000139190	VAMP1
-1.26191	-0.782246	-1.73681	ENSG00000280561
-1.26094	-0.651464	-1.73547	ENSG00000121316	PLBD1
-1.2598	-0.722412	-1.7339	ENSG00000130066	SAT1
-1.25823	-0.25899	-1.73175	ENSG00000102313	ITIH6
-1.25819	-0.790306	-1.73169	ENSG00000243207	PPAN-P2RY11
-1.25811	-0.610245	-1.73157	ENSG00000256206
-1.25483	-0.657797	-1.72706	ENSG00000177855	CACYBPP2
-1.25423	-0.564745	-1.72624	ENSG00000056736	IL17RB
-1.25334	-0.876488	-1.72501	ENSG00000256073	URB1-AS1
-1.25332	-0.622973	-1.72499	ENSG00000143479	DYRK3
-1.25062	-0.332988	-1.72127	ENSG00000115009	CCL20
-1.24875	-0.627026	-1.71869	ENSG00000173334	TRIB1
-1.24821	-0.742642	-1.71795	ENSG00000144182	LIPT1
-1.24812	-0.609412	-1.71782	ENSG00000197442	MAP3K5
-1.24776	-0.579638	-1.71732	ENSG00000250934
-1.24763	-0.687738	-1.71715	ENSG00000237415	NRBF2P3
-1.24701	-0.636072	-1.7163	ENSG00000107104	KANK1
-1.24691	-0.460341	-1.71617	ENSG00000284341
-1.24663	-0.516985	-1.71577	ENSG00000267272	LINC01140
-1.24481	-0.688338	-1.71327	ENSG00000243753	HLA-L
-1.24417	-0.279366	-1.71239	ENSG00000228219	NPM1P30
-1.24342	-0.518358	-1.71135	ENSG00000224805	LINC00853
-1.24015	-0.227442	-1.70686	ENSG00000017427	IGF1
-1.24006	-0.610876	-1.70674	ENSG00000260269
-1.23914	-0.644285	-1.70547	ENSG00000228889	UBAC2-AS1
-1.23853	-0.256401	-1.70463	ENSG00000135744	AGT
-1.23815	-0.532238	-1.70411	ENSG00000135378	PRRG4
-1.23683	-0.585979	-1.70229	ENSG00000101955	SRPX
-1.23437	-0.464106	-1.6989	ENSG00000149573	MPZL2
-1.23384	-0.719956	-1.69818	ENSG00000267288
-1.23378	-0.808843	-1.69809	ENSG00000184602	SNN
-1.23361	-0.403191	-1.69785	ENSG00000163703	CRELD1
-1.23262	-0.791235	-1.69649	ENSG00000148175	STOM
-1.23214	-0.565009	-1.69583	ENSG00000188921	HACD4
-1.23135	-0.516772	-1.69474	ENSG00000164330	EBF1
-1.2308	-0.374903	-1.69399	ENSG00000131095	GFAP
-1.23052	-0.361649	-1.6936	ENSG00000167850	CD300C
-1.2304	-0.76075	-1.69344	ENSG00000174808	BTC
-1.23014	-0.60508	-1.69308	ENSG00000250012
-1.22995	-0.497275	-1.69282	ENSG00000105339	DENND3
-1.22867	-0.62748	-1.69105	LRG_597	SERPINE1
-1.22861	-0.775538	-1.69097	ENSG00000273398
-1.22674	-0.482411	-1.6884	ENSG00000064763	FAR2
-1.22642	-0.608151	-1.68795	ENSG00000065621	GSTO2
-1.22412	-0.828485	-1.6848	ENSG00000134531	EMP1
-1.22407	-0.670694	-1.68473	ENSG00000286873
-1.22363	-0.342183	-1.68412	ENSG00000117114	ADGRL2
-1.22255	-0.558383	-1.68263	ENSG00000019102	VSIG2
-1.22241	-0.68299	-1.68244	ENSG00000245849	RAD51-AS1
-1.21856	-0.790019	-1.67714	ENSG00000177453	NIM1K
-1.21729	-0.654644	-1.6754	ENSG00000197019	SERTAD1
-1.21717	-0.668863	-1.67523	ENSG00000027869	SH2D2A
-1.216	-0.700054	-1.67362	ENSG00000111834	RSPH4A
-1.21486	-0.335103	-1.67205	ENSG00000130035	GALNT8
-1.21468	-0.763334	-1.6718	ENSG00000274104
-1.21436	-0.702547	-1.67135	ENSG00000256167	ATF4P4
-1.21171	-0.882906	-1.66771	ENSG00000235919	ASH1L-AS1
-1.21017	-0.702046	-1.6656	ENSG00000258964
-1.20979	-0.193563	-1.66507	ENSG00000095713	CRTAC1
-1.20889	-0.831494	-1.66383	ENSG00000155085	AK9
-1.20803	-0.301994	-1.66265	ENSG00000177363	LRRN4CL
-1.20801	-0.675337	-1.66263	ENSG00000027075	PRKCH
-1.20773	-0.769648	-1.66224	ENSG00000263212
-1.20768	-0.807361	-1.66216	ENSG00000229127	KANSL1L-AS1
-1.20692	-0.918566	-1.66112	ENSG00000243056	EIF4EBP3
-1.20541	-0.812337	-1.65905	ENSG00000235636	NUS1P1
-1.20225	-0.660969	-1.65469	ENSG00000167131	CCDC103
-1.20139	-0.435139	-1.65351	ENSG00000215837	SDHAP2
-1.20138	-0.455284	-1.65349	ENSG00000143473	KCNH1
-1.20046	-0.520095	-1.65223	ENSG00000279204
-1.1983	-0.575489	-1.64926	ENSG00000167772	ANGPTL4
-1.19795	-0.748347	-1.64878	ENSG00000257702	LBX2-AS1
-1.19773	-0.827407	-1.64847	ENSG00000283496	ZNF511-PRAP1
-1.19594	-0.519748	-1.64601	ENSG00000254445	HSPB2-C11orf52
-1.19583	-0.53658	-1.64586	ENSG00000186910	SERPINA11
-1.19525	-0.315637	-1.64506	ENSG00000133048	CHI3L1
-1.19514	-0.801358	-1.64491	ENSG00000119711	ALDH6A1
-1.19489	-0.749697	-1.64456	ENSG00000215424	MCM3AP-AS1
-1.19477	-0.730706	-1.6444	ENSG00000132122	SPATA6
-1.19397	-0.568076	-1.64329	ENSG00000055163	CYFIP2
-1.19389	-0.479144	-1.64318	ENSG00000181634	TNFSF15
-1.19319	-0.6626	-1.64222	ENSG00000214447	FAM187A
-1.19244	-0.249297	-1.64119	ENSG00000175445	LPL
-1.19239	-0.646645	-1.64112	ENSG00000118997	DNAH7
-1.19223	-0.823321	-1.6409	ENSG00000117308	GALE
-1.1916	-0.54837	-1.64004	ENSG00000113532	ST8SIA4
-1.19152	-0.581194	-1.63993	ENSG00000106772	PRUNE2
-1.19109	-0.817609	-1.63934	ENSG00000244968	LIFR-AS1
-1.19069	-0.670472	-1.63879	ENSG00000138166	DUSP5
-1.18965	-0.82176	-1.63735	ENSG00000276418
-1.18888	-0.822872	-1.63629	ENSG00000255836
-1.18855	-0.671891	-1.63583	LRG_1217	ADA2
-1.18816	-0.834291	-1.63531	ENSG00000179523	EIF3J-DT
-1.18691	-0.701958	-1.63359	ENSG00000244414	CFHR1
-1.1868	-0.8093	-1.63343	ENSG00000205771	CATSPER2P1
-1.18531	-0.528023	-1.63138	ENSG00000159251	ACTC1
-1.18457	-0.163189	-1.63036	ENSG00000107438	PDLIM1
-1.1843	-0.733512	-1.62999	ENSG00000240775
-1.18393	-0.527312	-1.62948	ENSG00000261801	LOXL1-AS1
-1.18327	-0.877823	-1.62857	ENSG00000136156	ITM2B
-1.18252	-0.735621	-1.62753	ENSG00000163879	DNALI1
-1.18195	-0.639724	-1.62676	ENSG00000184100	BRD7P2
-1.18145	-0.587199	-1.62606	ENSG00000198185	ZNF334
-1.1798	-0.563165	-1.62379	ENSG00000223724	RAD17P2
-1.17951	-0.728421	-1.62339	ENSG00000205413	SAMD9
-1.17871	-0.556293	-1.62229	ENSG00000256625
-1.17803	-0.853446	-1.62136	ENSG00000287811
-1.17633	-0.44827	-1.61902	ENSG00000108813	DLX4
-1.17571	-0.596456	-1.61817	ENSG00000189134	NKAPL
-1.17515	-0.481727	-1.6174	ENSG00000279903	SLC7A2-IT1
-1.17477	-0.600701	-1.61687	ENSG00000258708	SLC25A21-AS1
-1.17461	-0.57696	-1.61665	ENSG00000236675	MTX1P1
-1.17322	-0.697462	-1.61473	ENSG00000286808
-1.17186	-0.488621	-1.61287	ENSG00000101017	CD40
-1.17073	-0.754522	-1.61132	ENSG00000198673	TAFA2
-1.16893	-0.6943	-1.60884	LRG_149	CFHR1
-1.16782	-0.85734	-1.6073	ENSG00000277406	SEC22B4P
-1.16727	-0.788651	-1.60655	ENSG00000186812	ZNF397
-1.16681	-0.645254	-1.60592	ENSG00000260563
-1.16662	-0.737777	-1.60566	ENSG00000273107
-1.16622	-0.620024	-1.6051	ENSG00000135917	SLC19A3
-1.16576	-0.54002	-1.60448	ENSG00000167779	IGFBP6
-1.16501	-0.424066	-1.60343	ENSG00000267327
-1.16376	-0.495923	-1.60171	ENSG00000162755	KLHDC9
-1.1635	-0.76903	-1.60136	ENSG00000226754
-1.16316	-0.558574	-1.60089	ENSG00000186462	NAP1L2
-1.16289	-0.626158	-1.60052	ENSG00000119655	NPC2
-1.16246	-0.777828	-1.59993	ENSG00000267390	KDSR-DT
-1.16214	-0.379064	-1.59948	ENSG00000065320	NTN1
-1.16175	-0.176983	-1.59895	ENSG00000189223	PAX8-AS1
-1.16172	-0.920981	-1.59891	ENSG00000072756	TRNT1
-1.16113	-0.743607	-1.5981	ENSG00000214274	ANG
-1.16113	-0.743607	-1.5981	LRG_653	ANG
-1.16113	-0.546906	-1.5981	ENSG00000175664	TEX26
-1.16085	-0.5811	-1.59771	ENSG00000100285	NEFH
-1.16055	-0.146308	-1.5973	ENSG00000226856	THORLNC
-1.16049	-0.673062	-1.59722	ENSG00000284512
-1.16041	-0.90069	-1.59711	ENSG00000259943
-1.15803	-0.527244	-1.59383	ENSG00000204228	HSD17B8
-1.15798	-0.54507	-1.59377	ENSG00000173947	PIFO
-1.15778	-0.859603	-1.59348	ENSG00000214262	ANKRD36BP1
-1.15765	-0.341078	-1.59331	ENSG00000010610	CD4
-1.15493	-0.618916	-1.58956	ENSG00000273338
-1.15401	-0.697583	-1.5883	ENSG00000167676	PLIN4
-1.1529	-0.471703	-1.58677	ENSG00000143845	ETNK2
-1.15229	-0.276263	-1.58593	ENSG00000121898	CPXM2
-1.15206	-0.654746	-1.58561	ENSG00000163131	CTSS
-1.15145	-0.717125	-1.58478	ENSG00000260823
-1.15131	-0.530332	-1.58459	ENSG00000276600	RAB7B
-1.14975	-0.201158	-1.58244	ENSG00000005513	SOX8
-1.14942	-0.303073	-1.58199	ENSG00000108691	CCL2
-1.14891	-0.274537	-1.58128	ENSG00000175315	CST6
-1.14783	-0.21129	-1.5798	ENSG00000134539	KLRD1
-1.14783	-0.631012	-1.57979	ENSG00000271133	ITGB8-AS1
-1.14769	-0.519292	-1.5796	ENSG00000279692
-1.14752	-0.533438	-1.57936	ENSG00000238072	CDC26P1
-1.14596	-0.609639	-1.57722	ENSG00000232024	LSM12P1
-1.14545	-0.667362	-1.57651	ENSG00000235381
-1.14531	-0.865238	-1.57633	ENSG00000254531	FLJ20021
-1.14497	-0.415497	-1.57586	ENSG00000258545	RHOXF1-AS1
-1.14435	-0.639207	-1.575	ENSG00000224895	VPS26BP1
-1.14301	-0.622148	-1.57317	ENSG00000277369
-1.1409	-0.368668	-1.57025	ENSG00000261713	SSTR5-AS1
-1.14054	-0.422976	-1.56976	ENSG00000287403
-1.14032	-0.349404	-1.56945	ENSG00000064042	LIMCH1
-1.14029	-0.512302	-1.56942	ENSG00000120129	DUSP1
-1.13864	-0.313404	-1.56715	ENSG00000124116	WFDC3
-1.13806	-0.53674	-1.56635	ENSG00000110665	C11orf21
-1.13714	-0.735918	-1.56508	ENSG00000221883	ARIH2OS
-1.13713	-0.538538	-1.56506	ENSG00000130988	RGN
-1.13667	-0.346816	-1.56444	ENSG00000100376	FAM118A
-1.13646	-0.63111	-1.56414	ENSG00000104450	SPAG1
-1.13627	-0.672957	-1.56388	ENSG00000228791	THRB-AS1
-1.13569	-0.635893	-1.56309	ENSG00000185527	PDE6G
-1.13482	-0.599848	-1.56189	ENSG00000259583
-1.13444	-0.753503	-1.56137	ENSG00000248672	LY75-CD302
-1.13432	-0.688293	-1.5612	ENSG00000248124	RRN3P1
-1.13375	-0.526177	-1.56042	ENSG00000287756
-1.1331	-0.720406	-1.55952	ENSG00000125864	BFSP1
-1.13205	-0.619428	-1.55808	ENSG00000231170
-1.13163	-0.760669	-1.55749	ENSG00000132718	SYT11
-1.13108	-0.792129	-1.55674	ENSG00000231711	LINC00899
-1.13004	-0.45724	-1.55531	ENSG00000103485	QPRT
-1.12865	-0.845165	-1.55339	ENSG00000224023	EDRF1-DT
-1.12821	-0.631185	-1.55279	ENSG00000201699	RNVU1-24
-1.1282	-0.881094	-1.55278	ENSG00000102897	LYRM1
-1.12783	-0.708101	-1.55227	ENSG00000171533	MAP6
-1.12638	-0.734714	-1.55027	ENSG00000225914	TSBP1-AS1
-1.12609	-0.786694	-1.54987	ENSG00000188596	CFAP54
-1.12551	-0.744829	-1.54907	ENSG00000205930	C21orf62-AS1
-1.12532	-0.543477	-1.54882	ENSG00000251661
-1.1246	-0.381695	-1.54782	ENSG00000254101	LINC02055
-1.12403	-0.759421	-1.54703	ENSG00000235831	BHLHE40-AS1
-1.12395	-0.76936	-1.54693	ENSG00000205710	C17orf107
-1.12358	-0.616605	-1.54642	ENSG00000287815
-1.12339	-0.724984	-1.54616	ENSG00000237264	FTH1P11
-1.12305	-0.456906	-1.54568	ENSG00000132846	ZBED3
-1.12288	-0.52651	-1.54546	ENSG00000163346	PBXIP1
-1.12271	-0.830072	-1.54522	ENSG00000198155	ZNF876P
-1.1208	-0.63373	-1.54259	ENSG00000272195
-1.1205	-0.555164	-1.54218	ENSG00000239911	PRKAG2-AS1
-1.12022	-0.484908	-1.5418	ENSG00000163884	KLF15
-1.12007	-0.637034	-1.54159	ENSG00000282278
-1.12001	-0.75861	-1.54151	ENSG00000143303	RRNAD1
-1.11992	-0.550229	-1.54138	ENSG00000118849	RARRES1
-1.11851	-0.594553	-1.53944	ENSG00000225889
-1.11823	-0.498584	-1.53906	ENSG00000120833	SOCS2
-1.11819	-0.701646	-1.539	ENSG00000176422	SPRYD4
-1.11692	-0.609509	-1.53725	ENSG00000284237	LINC02767
-1.11674	-0.363963	-1.53701	ENSG00000287415
-1.11615	-0.69674	-1.53619	ENSG00000088826	SMOX
-1.11434	-0.796788	-1.5337	ENSG00000121058	COIL
-1.11401	-0.204548	-1.53324	ENSG00000100299	ARSA
-1.11045	-0.568367	-1.52835	ENSG00000212195	U3
-1.1102	-0.327592	-1.528	ENSG00000108639	SYNGR2
-1.10967	-0.506937	-1.52727	ENSG00000280916	FOXCUT
-1.10953	-0.697577	-1.52707	ENSG00000168806	LCMT2
-1.1094	-0.587563	-1.5269	ENSG00000100399	CHADL
-1.10918	-0.756766	-1.5266	ENSG00000176563	CNTD1
-1.10893	-0.229604	-1.52625	ENSG00000131771	PPP1R1B
-1.10821	-0.231413	-1.52527	ENSG00000221947	XKR9
-1.10698	-0.734086	-1.52357	ENSG00000104903	LYL1
-1.10566	-0.343622	-1.52176	ENSG00000170962	PDGFD
-1.10557	-0.506202	-1.52164	ENSG00000286813
-1.10554	-0.470324	-1.52159	ENSG00000285437	POLR2J3
-1.10554	-0.587248	-1.52158	ENSG00000254485
-1.10502	-0.431306	-1.52087	ENSG00000287966
-1.10427	-0.61361	-1.51984	ENSG00000102048	ASB9
-1.1041	-0.761825	-1.5196	ENSG00000236792
-1.10351	-0.547695	-1.51879	ENSG00000270882	H4C14
-1.10329	-0.710781	-1.5185	ENSG00000247746	USP51
-1.10238	-0.699312	-1.51724	ENSG00000110446	SLC15A3
-1.10175	-0.296265	-1.51637	ENSG00000143196	DPT
-1.10145	-0.657835	-1.51595	ENSG00000116667	C1orf21
-1.10134	-0.686341	-1.51581	ENSG00000147872	PLIN2
-1.1012	-0.651749	-1.51561	ENSG00000212994	RPS26P6
-1.10041	-0.828473	-1.51453	ENSG00000113448	PDE4D
-1.09963	-0.569658	-1.51345	ENSG00000175040	CHST2
-1.09945	-0.493807	-1.5132	ENSG00000150627	WDR17
-1.09886	-0.534535	-1.5124	ENSG00000139318	DUSP6
-1.09881	-0.56659	-1.51232	ENSG00000249967
-1.09775	-0.372527	-1.51087	ENSG00000271503	CCL5
-1.09712	-0.818486	-1.51	ENSG00000243960
-1.09685	-0.672321	-1.50963	ENSG00000133805	AMPD3
-1.09534	-0.617436	-1.50755	ENSG00000176485	PLAAT3
-1.0947	-0.713179	-1.50667	ENSG00000267100	ILF3-DT
-1.09455	-0.305986	-1.50646	LRG_105	SERPING1
-1.09443	-0.743435	-1.50629	ENSG00000161249	DMKN
-1.09313	-0.786794	-1.50451	ENSG00000089041	P2RX7
-1.09295	-0.415592	-1.50426	ENSG00000173918	C1QTNF1
-1.09251	-0.67552	-1.50366	ENSG00000157653	C9orf43
-1.09246	-0.613924	-1.50359	ENSG00000003096	KLHL13
-1.09228	-0.669098	-1.50333	ENSG00000213189	BTF3L4P2
-1.09185	-0.647329	-1.50275	ENSG00000277511
-1.09138	-0.723101	-1.5021	ENSG00000254536
-1.09131	-0.141656	-1.502	ENSG00000123496	IL13RA2
-1.09101	-0.662354	-1.50159	ENSG00000273199
-1.08906	-0.714913	-1.49891	ENSG00000237719
-1.08858	-0.631079	-1.49824	LRG_1143	RPS17
-1.08838	-0.444823	-1.49797	LRG_40	CD40
-1.08779	-0.413657	-1.49715	ENSG00000109906	ZBTB16
-1.0877	-0.484558	-1.49703	ENSG00000197852	INKA2
-1.08638	-0.787076	-1.49522	ENSG00000245552
-1.08609	-0.321268	-1.49482	ENSG00000158270	COLEC12
-1.08592	-0.633925	-1.49459	ENSG00000101000	PROCR
-1.08581	-0.357099	-1.49444	ENSG00000239922
-1.08539	-0.519502	-1.49386	ENSG00000172318	B3GALT1
-1.08525	-0.648563	-1.49367	ENSG00000100784	RPS6KA5
-1.08512	-0.480798	-1.49348	ENSG00000099957	P2RX6
-1.08476	-0.73425	-1.49299	ENSG00000112699	GMDS
-1.08459	-0.807136	-1.49275	ENSG00000123810	B9D2
-1.08441	-0.616253	-1.4925	ENSG00000087842	PIR
-1.08041	-0.556872	-1.487	ENSG00000224596	ZMIZ1-AS1
-1.07978	-0.335219	-1.48613	ENSG00000111319	SCNN1A
-1.07943	-0.834121	-1.48565	ENSG00000256238	SUPT16HP1
-1.07807	-0.694895	-1.48378	ENSG00000261220	ST3GAL1-DT
-1.07738	-0.57423	-1.48284	ENSG00000162669	HFM1
-1.07649	-0.84914	-1.4816	ENSG00000198642	KLHL9
-1.07617	-0.561719	-1.48116	ENSG00000172247	C1QTNF4
-1.07605	-0.676269	-1.481	ENSG00000232442	MHENCR
-1.0756	-0.392779	-1.48038	ENSG00000260001	TGFBR3L
-1.07523	-0.402573	-1.47987	ENSG00000064309	CDON
-1.07502	-0.619361	-1.47959	ENSG00000124399	NDUFB4P12
-1.07496	-0.607025	-1.47951	ENSG00000247137
-1.07452	-0.530293	-1.47889	ENSG00000164188	RANBP3L
-1.07404	-0.715682	-1.47823	ENSG00000224086	PPM1F-AS1
-1.0739	-0.661888	-1.47804	ENSG00000155893	PXYLP1
-1.07346	-0.453656	-1.47743	ENSG00000248751
-1.07342	-0.334142	-1.47738	ENSG00000232022	FAAHP1
-1.07221	-0.57943	-1.47571	ENSG00000154262	ABCA6
-1.07152	-0.731049	-1.47476	ENSG00000283900	TPTEP2-CSNK1E
-1.07072	-0.722574	-1.47367	ENSG00000182890	GLUD2
-1.07071	-0.390545	-1.47365	ENSG00000286190
-1.07065	-0.418875	-1.47357	ENSG00000223764	LINC02593
-1.07059	-0.665094	-1.47348	ENSG00000006062	MAP3K14
-1.07021	-0.615026	-1.47296	ENSG00000188396	DYNLT4
-1.07021	-0.674782	-1.47296	ENSG00000259038
-1.06958	-0.371158	-1.4721	ENSG00000140285	FGF7
-1.06915	-0.457754	-1.4715	ENSG00000169891	REPS2
-1.06874	-0.831431	-1.47094	ENSG00000124217	MOCS3
-1.06843	-0.451211	-1.47051	ENSG00000101187	SLCO4A1
-1.06818	-0.601945	-1.47017	ENSG00000258711
-1.06805	-0.714624	-1.46999	ENSG00000204959	ARHGEF34P
-1.06756	-0.335919	-1.46931	ENSG00000145642	SHISAL2B
-1.06628	-0.614777	-1.46756	ENSG00000240541	TM4SF1-AS1
-1.06564	-0.579544	-1.46668	ENSG00000226864	ATE1-AS1
-1.06508	-0.658665	-1.46591	ENSG00000274922
-1.06469	-0.535964	-1.46536	ENSG00000125409	TEKT3
-1.06397	-0.55818	-1.46437	LRG_363	RETREG1
-1.06335	-0.482734	-1.46353	ENSG00000112414	ADGRG6
-1.06322	-0.770852	-1.46335	ENSG00000198142	SOWAHC
-1.06306	-0.323203	-1.46312	ENSG00000235750	KIAA0040
-1.06293	-0.736348	-1.46294	ENSG00000153064	BANK1
-1.06152	-0.655894	-1.461	ENSG00000259065
-1.06123	-0.665673	-1.4606	LRG_1222	MAP3K14
-1.0607	-0.887567	-1.45987	ENSG00000137691	CFAP300
-1.05955	-0.676612	-1.45829	ENSG00000162913	OBSCN-AS1
-1.05864	-0.578432	-1.45704	ENSG00000242759	LINC00882
-1.05863	-0.33231	-1.45703	ENSG00000166670	MMP10
-1.05846	-0.61263	-1.45679	ENSG00000288642	CDR1
-1.05835	-0.540892	-1.45664	ENSG00000273061	CDC37L1-DT
-1.05808	-0.725859	-1.45626	ENSG00000106351	AGFG2
-1.05803	-0.665376	-1.45621	ENSG00000230797	YY2
-1.05797	-0.552312	-1.45612	ENSG00000226051	ZNF503-AS1
-1.05788	-0.378557	-1.45599	ENSG00000065371	ROPN1
-1.05779	-0.894686	-1.45586	ENSG00000243660	ZNF487
-1.05654	-0.679919	-1.45415	ENSG00000165898	ISCA2
-1.05605	-0.734289	-1.45348	ENSG00000158423	RIBC1
-1.05588	-0.280578	-1.45324	ENSG00000260807	CEROX1
-1.05574	-0.455881	-1.45305	ENSG00000286039
-1.05539	-0.70189	-1.45256	ENSG00000273355
-1.05505	-0.804128	-1.45209	ENSG00000213516	RBMXL1
-1.05488	-0.338737	-1.45187	ENSG00000283674
-1.0548	-0.65123	-1.45175	ENSG00000156113	KCNMA1
-1.05461	-0.58399	-1.45149	ENSG00000066185	ZMYND12
-1.05431	-0.549632	-1.45109	ENSG00000178078	STAP2
-1.05268	-0.726601	-1.44884	ENSG00000255112	CHMP1B
-1.05241	-0.330466	-1.44846	ENSG00000229891	LINC01315
-1.05221	-0.605723	-1.44819	ENSG00000223561
-1.05147	-0.611069	-1.44718	ENSG00000183765	CHEK2
-1.0504	-0.667158	-1.44569	ENSG00000216895
-1.05008	-0.558398	-1.44526	ENSG00000272282	LINC02084
-1.04957	-0.368735	-1.44456	ENSG00000260876	LINC01229
-1.04833	-0.548872	-1.44284	ENSG00000154153	RETREG1
-1.0478	-0.802933	-1.44212	ENSG00000285851
-1.04774	-0.620411	-1.44204	ENSG00000178809	TRIM73
-1.04649	-0.551946	-1.44032	ENSG00000105427	CNFN
-1.04601	-0.730006	-1.43966	ENSG00000164542	KIAA0895
-1.04563	-0.739534	-1.43913	ENSG00000159214	CCDC24
-1.04504	-0.775483	-1.43832	ENSG00000254901	BORCS8
-1.04471	-0.668969	-1.43787	ENSG00000189014	SHLD2P3
-1.04374	-0.83821	-1.43653	ENSG00000231887	PRH1
-1.04357	-0.696238	-1.4363	ENSG00000246662	LINC00535
-1.04308	-0.340398	-1.43562	ENSG00000106031	HOXA13
-1.0428	-0.573456	-1.43524	ENSG00000285596
-1.04248	-0.424214	-1.4348	ENSG00000230096
-1.04209	-0.815067	-1.43426	ENSG00000267106	ZNF561-AS1
-1.04181	-0.378092	-1.43388	ENSG00000139278	GLIPR1
-1.04175	-0.722454	-1.4338	ENSG00000271943
-1.04173	-0.554462	-1.43376	ENSG00000182853	VMO1
-1.04168	-0.388624	-1.4337	ENSG00000082074	FYB1
-1.04141	-0.632188	-1.43333	ENSG00000221930	DENND10P1
-1.04115	-0.696146	-1.43296	ENSG00000273675
-1.04092	-0.605656	-1.43265	ENSG00000230679	ENO1-AS1
-1.04083	-0.694234	-1.43253	ENSG00000277459
-1.04082	-0.669359	-1.43251	ENSG00000149212	SESN3
-1.04064	-0.327683	-1.43226	ENSG00000137393	RNF144B
-1.04055	-0.667854	-1.43214	ENSG00000106560	GIMAP2
-1.03991	-0.783236	-1.43125	ENSG00000241020	RPL32P24
-1.03957	-0.621361	-1.43079	ENSG00000279369
-1.03903	-0.616153	-1.43004	ENSG00000232648
-1.0388	-0.638404	-1.42973	ENSG00000247121
-1.03878	-0.63787	-1.4297	ENSG00000262001	DLGAP1-AS2
-1.03853	-0.647458	-1.42936	ENSG00000286669
-1.03828	-0.429695	-1.42902	ENSG00000183784	DOCK8-AS1
-1.03741	-0.41425	-1.42782	ENSG00000053438	NNAT
-1.03634	-0.457244	-1.42635	ENSG00000272655	POLR2J4
-1.03631	-0.694608	-1.42631	ENSG00000261777	DDX19A-DT
-1.03572	-0.701826	-1.4255	ENSG00000117155	SSX2IP
-1.03564	-0.74767	-1.42539	ENSG00000212127	TAS2R14
-1.03442	-0.570603	-1.42371	ENSG00000146411	SLC2A12
-1.03378	-0.709229	-1.42282	ENSG00000273284
-1.03353	-0.723295	-1.42248	ENSG00000261487
-1.03242	-0.736464	-1.42095	ENSG00000134107	BHLHE40
-1.03237	-0.274335	-1.42089	ENSG00000197093	GAL3ST4
-1.03162	-0.789572	-1.41985	ENSG00000269897	COMMD3-BMI1
-1.03124	-0.638997	-1.41933	ENSG00000174276	ZNHIT2
-1.0311	-0.45866	-1.41914	ENSG00000183570	PCBP3
-1.03083	-0.77078	-1.41876	ENSG00000236914	LINC01852
-1.03054	-0.373385	-1.41837	ENSG00000115919	KYNU
-1.02993	-0.542085	-1.41752	ENSG00000285708
-1.02949	-0.546143	-1.41692	ENSG00000188459	WASF4P
-1.02839	-0.755477	-1.41541	ENSG00000174206	C12orf66
-1.02813	-0.411722	-1.41505	ENSG00000162645	GBP2
-1.02806	-0.451397	-1.41496	ENSG00000100292	HMOX1
-1.02698	-0.821854	-1.41346	ENSG00000147535	PLPP5
-1.0269	-0.647071	-1.41336	ENSG00000091831	ESR1
-1.02636	-0.362987	-1.4126	ENSG00000000971	CFH
-1.02588	-0.755036	-1.41196	ENSG00000272741
-1.02495	-0.459146	-1.41067	ENSG00000253853
-1.02495	-0.889972	-1.41067	ENSG00000256950
-1.02417	-0.46567	-1.4096	ENSG00000284686
-1.02391	-0.363405	-1.40923	ENSG00000128408	RIBC2
-1.02357	-0.467061	-1.40878	ENSG00000285646
-1.02298	-0.586235	-1.40796	ENSG00000010030	ETV7
-1.02265	-0.296342	-1.4075	ENSG00000205221	VIT
-1.02212	-0.58059	-1.40678	ENSG00000268614
-1.02201	-0.607237	-1.40663	ENSG00000228144
-1.02178	-0.678978	-1.4063	ENSG00000104953	TLE6
-1.02171	-0.570283	-1.40621	ENSG00000229644	NAMPTP1
-1.02124	-0.675843	-1.40557	ENSG00000257564
-1.02074	-0.671702	-1.40488	ENSG00000005020	SKAP2
-1.02014	-0.34666	-1.40405	ENSG00000130766	SESN2
-1.01971	-0.201279	-1.40346	ENSG00000138615	CILP
-1.01891	-0.651544	-1.40236	ENSG00000226853
-1.01882	-0.76048	-1.40223	ENSG00000187210	GCNT1
-1.01856	-0.789372	-1.40188	ENSG00000164967	RPP25L
-1.01846	-0.630301	-1.40174	ENSG00000188215	DCUN1D3
-1.01801	-0.664678	-1.40112	ENSG00000265257
-1.01767	-0.651474	-1.40065	ENSG00000284602
-1.01767	-0.406093	-1.40065	ENSG00000126562	WNK4
-1.01761	-0.551411	-1.40056	ENSG00000204397	CARD16
-1.01722	-0.624985	-1.40002	ENSG00000263826
-1.01701	-0.671848	-1.39974	ENSG00000238251	NSA2P7
-1.0167	-0.924205	-1.39931	ENSG00000118246	FASTKD2
-1.01664	-0.825015	-1.39923	ENSG00000264235	MYL12-AS1
-1.01655	-0.570775	-1.39912	ENSG00000184897	H1-10
-1.01616	-0.721954	-1.39858	ENSG00000154447	SH3RF1
-1.01563	-0.64748	-1.39784	ENSG00000239636	TFAP2E-AS1
-1.01552	-0.741303	-1.39769	ENSG00000258659	TRIM34
-1.01492	-0.697215	-1.39686	ENSG00000276853
-1.01468	-0.474462	-1.39654	ENSG00000138744	NAAA
-1.01444	-0.276356	-1.3962	ENSG00000165171	METTL27
-1.01411	-0.908625	-1.39575	ENSG00000214050	FBXO16
-1.01358	-0.870251	-1.39503	ENSG00000258465
-1.01354	-0.582266	-1.39497	ENSG00000270175
-1.01252	-0.453751	-1.39356	ENSG00000183696	UPP1
-1.01197	-0.665367	-1.39281	ENSG00000238198	LRIG2-DT
-1.01175	-0.517579	-1.39251	ENSG00000115267	IFIH1
-1.01094	-0.717591	-1.39139	ENSG00000106089	STX1A
-1.01043	-0.597571	-1.39069	ENSG00000254703	SENCR
-1.01019	-0.511228	-1.39036	ENSG00000184378	ACTRT3
-1.00839	-0.646439	-1.38788	ENSG00000138685	FGF2
-1.00751	-0.424158	-1.38666	ENSG00000250208	FZD10-AS1
-1.007	-0.587255	-1.38597	ENSG00000151090	THRB
-1.00664	-0.634261	-1.38547	ENSG00000268061	NAPA-AS1
-1.00592	-0.583948	-1.38448	ENSG00000177685	CRACR2B
-1.0059	-0.726531	-1.38445	ENSG00000285331
-1.00514	-0.634349	-1.3834	ENSG00000267561
-1.00507	-0.504956	-1.38331	ENSG00000078114	NEBL
-1.00484	-0.625606	-1.38299	ENSG00000232063
-1.00472	-0.5563	-1.38283	ENSG00000118523	CCN2
-1.00463	-0.755239	-1.3827	ENSG00000134532	SOX5
-1.00462	-0.0608006	-1.38269	ENSG00000118785	SPP1
-1.00453	-0.465461	-1.38257	ENSG00000196139	AKR1C3
-1.00365	-0.542986	-1.38136	ENSG00000196653	ZNF502
-1.00361	-0.82695	-1.3813	ENSG00000260345
-1.0035	-0.497416	-1.38114	ENSG00000072201	LNX1
-1.00343	-0.689978	-1.38105	ENSG00000243176
-1.00294	-0.879625	-1.38038	ENSG00000288656
-1.00246	-0.279213	-1.37972	ENSG00000226237	GAS1RR
-1.00238	-0.359835	-1.37961	ENSG00000232445	EMSLR
-1.00235	-0.702286	-1.37956	ENSG00000215915	ATAD3C
-1.00219	-0.523045	-1.37934	ENSG00000258559
-1.0017	-0.738514	-1.37867	ENSG00000226121	AHCTF1P1
-1.00135	-0.458003	-1.37819	ENSG00000198732	SMOC1
-1.00066	-0.741234	-1.37723	ENSG00000278416	PMS2P2
-1.00006	-0.505771	-1.37642	ENSG00000277324
-1.00001	-0.630201	-1.37634	ENSG00000100583	SAMD15
-0.999577	-0.531895	-1.37575	ENSG00000179071	CCDC89
-0.999467	-0.714546	-1.3756	ENSG00000130522	JUND
-0.999192	-0.588594	-1.37522	ENSG00000217416	ISCA1P1
-0.999017	-0.670816	-1.37498	ENSG00000284697
-0.998981	-0.803396	-1.37493	ENSG00000135452	TSPAN31
-0.998623	-0.48913	-1.37444	ENSG00000260325	HSPB9
-0.998525	-0.551562	-1.3743	ENSG00000241399	CD302
-0.997924	-0.450842	-1.37347	ENSG00000175294	CATSPER1
-0.997759	-0.411905	-1.37325	ENSG00000121361	KCNJ8
-0.997202	-0.601726	-1.37248	ENSG00000125898	FAM110A
-0.996818	-0.38568	-1.37195	ENSG00000233705	SLC26A4-AS1
-0.996777	-0.462384	-1.3719	ENSG00000280339
-0.995397	-0.778185	-1.37	ENSG00000102383	ZDHHC15
-0.99521	-0.695426	-1.36974	ENSG00000285338
-0.995187	-0.673848	-1.36971	ENSG00000272654
-0.99477	-0.670338	-1.36913	ENSG00000149489	ROM1
-0.994412	-0.917141	-1.36864	ENSG00000059758	CDK17
-0.994221	-0.540566	-1.36838	ENSG00000116771	AGMAT
-0.993978	-0.59488	-1.36804	ENSG00000178852	EFCAB13
-0.993872	-0.611501	-1.3679	ENSG00000260708
-0.993274	-0.255709	-1.36707	ENSG00000048740	CELF2
-0.989971	-0.49429	-1.36253	ENSG00000232774
-0.989136	-0.716078	-1.36138	ENSG00000068079	IFI35
-0.98861	-0.294994	-1.36065	ENSG00000117643	MAN1C1
-0.988472	-0.572162	-1.36046	ENSG00000198658	ABHD17AP1
-0.987572	-0.650543	-1.35923	ENSG00000173928	SWSAP1
-0.987079	-0.765854	-1.35855	ENSG00000271737
-0.986253	-0.58801	-1.35741	ENSG00000215014
-0.985693	-0.770218	-1.35664	ENSG00000168679	SLC16A4
-0.985124	-0.665705	-1.35586	ENSG00000273382	TMEM167B-DT
-0.984764	-0.499456	-1.35536	ENSG00000141338	ABCA8
-0.98473	-0.420435	-1.35531	ENSG00000148288	GBGT1
-0.984014	-0.672265	-1.35433	ENSG00000171174	RBKS
-0.983875	-0.631789	-1.35414	ENSG00000251194
-0.983427	-0.399273	-1.35352	ENSG00000132357	CARD6
-0.982753	-0.669352	-1.35259	ENSG00000259251
-0.982745	-0.766129	-1.35258	ENSG00000269938
-0.982598	-0.439818	-1.35238	ENSG00000214548	MEG3
-0.981944	-0.570738	-1.35148	ENSG00000174912	METTL15P1
-0.981013	-0.534676	-1.3502	ENSG00000179163	FUCA1
-0.979449	-0.748856	-1.34805	ENSG00000232742	RHOQP2
-0.979248	-0.624234	-1.34777	ENSG00000272057	ANKH-DT
-0.979059	-0.454648	-1.34751	ENSG00000109339	MAPK10
-0.97793	-0.289305	-1.34596	ENSG00000162373	BEND5
-0.977756	-0.59029	-1.34572	ENSG00000288632
-0.977669	-0.275621	-1.3456	ENSG00000158246	TENT5B
-0.977364	-0.456229	-1.34518	ENSG00000156313	RPGR
-0.976879	-0.869663	-1.34451	ENSG00000285547
-0.976543	-0.344345	-1.34405	ENSG00000136869	TLR4
-0.976127	-0.550596	-1.34347	ENSG00000181804	SLC9A9
-0.974732	-0.565629	-1.34155	ENSG00000227543	SPAG5-AS1
-0.97435	-0.301464	-1.34103	ENSG00000159674	SPON2
-0.974271	-0.690606	-1.34092	ENSG00000248468
-0.97335	-0.210738	-1.33965	ENSG00000130595	TNNT3
-0.971991	-0.442428	-1.33778	ENSG00000141524	TMC6
-0.971975	-0.247988	-1.33776	ENSG00000236682	MAP3K2-DT
-0.971536	-0.563508	-1.33716	ENSG00000261079
-0.970932	-0.658978	-1.33632	ENSG00000135916	ITM2C
-0.970848	-0.678181	-1.33621	ENSG00000243927	MRPS6
-0.96962	-0.75134	-1.33452	ENSG00000257727	CNPY2
-0.969221	-0.631112	-1.33397	ENSG00000165511	ZNF22-AS1
-0.968502	-0.605011	-1.33298	ENSG00000171357	LURAP1
-0.968003	-0.651513	-1.33229	ENSG00000198355	PIM3
-0.966933	-0.563758	-1.33082	ENSG00000278611	ZNF426-DT
-0.966687	-0.420155	-1.33048	ENSG00000273812
-0.966158	-0.745002	-1.32975	LRG_625	PRPF40B
-0.965743	-0.785448	-1.32918	ENSG00000181722	ZBTB20
-0.965718	-0.521058	-1.32915	ENSG00000205129	C4orf47
-0.965518	-0.651261	-1.32887	ENSG00000236152	MRPS36P1
-0.965108	-0.810874	-1.32831	ENSG00000227879	PSPC1P1
-0.964756	-0.304876	-1.32782	ENSG00000187151	ANGPTL5
-0.963974	-0.467751	-1.32675	ENSG00000137273	FOXF2
-0.963974	-0.467751	-1.32675	LRG_1190	FOXF2
-0.963686	-0.590803	-1.32635	ENSG00000251994	RNU2-27P
-0.963482	-0.533588	-1.32607	ENSG00000259675
-0.963469	-0.460214	-1.32605	ENSG00000127951	FGL2
-0.963432	-0.561579	-1.326	ENSG00000175556	LONRF3
-0.963411	-0.867121	-1.32597	LRG_254	LMNA
-0.963073	-0.286985	-1.32551	ENSG00000134463	ECHDC3
-0.963053	-0.528347	-1.32548	ENSG00000166816	LDHD
-0.961828	-0.691841	-1.32379	ENSG00000259877
-0.96143	-0.43666	-1.32325	ENSG00000278071
-0.960981	-0.427297	-1.32263	LRG_388	ACTC1
-0.960861	-0.701949	-1.32246	ENSG00000232320	MXRA7P1
-0.9606	-0.679833	-1.3221	ENSG00000280069
-0.959828	-0.371662	-1.32104	ENSG00000129151	BBOX1
-0.959629	-0.545003	-1.32077	ENSG00000144031	ANKRD53
-0.959135	-0.384011	-1.32009	ENSG00000100156	SLC16A8
-0.958647	-0.527082	-1.31941	ENSG00000267632
-0.958084	-0.531798	-1.31864	ENSG00000259171
-0.957913	-0.43964	-1.31841	ENSG00000115271	GCA
-0.95762	-0.661097	-1.318	ENSG00000154608	CEP170P1
-0.956924	-0.375859	-1.31704	ENSG00000204179	PTPN20
-0.956161	-0.639349	-1.31599	ENSG00000132661	NXT1
-0.956032	-0.235314	-1.31582	ENSG00000164619	BMPER
-0.955555	-0.634501	-1.31516	ENSG00000196371	FUT4
-0.954323	-0.459556	-1.31346	ENSG00000179598	PLD6
-0.954228	-0.682806	-1.31333	ENSG00000183665	TRMT12
-0.95388	-0.217025	-1.31285	ENSG00000258636
-0.953855	-0.542229	-1.31282	ENSG00000221916	C19orf73
-0.953516	-0.25451	-1.31235	ENSG00000136244	IL6
-0.953388	-0.543884	-1.31218	ENSG00000172794	RAB37
-0.952343	-0.782667	-1.31074	ENSG00000114993	RTKN
-0.951916	-0.743681	-1.31015	ENSG00000100266	PACSIN2
-0.951358	-0.647416	-1.30938	ENSG00000228192
-0.951271	-0.44802	-1.30926	ENSG00000168918	INPP5D
-0.951149	-0.362379	-1.30909	ENSG00000179256	SMCO3
-0.950887	-0.611977	-1.30873	ENSG00000263366	ABHD17AP5
-0.950876	-0.700861	-1.30872	ENSG00000148225	WDR31
-0.950791	-0.467367	-1.3086	ENSG00000099974	DDTL
-0.950717	-0.405223	-1.3085	ENSG00000261821
-0.950377	-0.649056	-1.30803	ENSG00000179041	RRS1
-0.9501	-0.715391	-1.30765	ENSG00000132334	PTPRE
-0.949421	-0.488199	-1.30672	ENSG00000260274
-0.949064	-0.753209	-1.30623	LRG_41	CD59
-0.948677	-0.673927	-1.30569	ENSG00000269313	MAGIX
-0.94825	-0.592226	-1.30511	ENSG00000268858
-0.947375	-0.451495	-1.3039	ENSG00000099992	TBC1D10A
-0.94689	-0.394914	-1.30323	ENSG00000214100	PLAC9P1
-0.946776	-0.662724	-1.30308	ENSG00000205885	C1RL-AS1
-0.946686	-0.825791	-1.30295	ENSG00000184436	THAP7
-0.946503	-0.513542	-1.3027	LRG_1235	IFIH1
-0.946312	-0.702159	-1.30244	ENSG00000145022	TCTA
-0.946175	-0.277613	-1.30225	ENSG00000166510	CCDC68
-0.945702	-0.730161	-1.3016	ENSG00000258588	TRIM6-TRIM34
-0.945664	-0.575848	-1.30155	ENSG00000261130
-0.945638	-0.634502	-1.30151	ENSG00000280132
-0.945464	-0.670449	-1.30127	ENSG00000255326
-0.94408	-0.675866	-1.29937	ENSG00000135047	CTSL
-0.943787	-0.659577	-1.29896	ENSG00000232702
-0.942678	-0.819122	-1.29744	ENSG00000258210
-0.940886	-0.701624	-1.29497	ENSG00000165698	SPACA9
-0.940807	-0.252451	-1.29486	ENSG00000198300	PEG3
-0.939968	-0.305907	-1.29371	ENSG00000254254
-0.93996	-0.504429	-1.2937	ENSG00000256124	LINC01152
-0.939615	-0.283576	-1.29322	ENSG00000231873
-0.939231	-0.762179	-1.29269	ENSG00000165195	PIGA
-0.938951	-0.303943	-1.29231	ENSG00000158473	CD1D
-0.937621	-0.643717	-1.29048	ENSG00000251396	LINC01301
-0.937193	-0.572008	-1.28989	ENSG00000166979	EVA1C
-0.937135	-0.583619	-1.28981	ENSG00000279529
-0.937118	-0.614148	-1.28978	ENSG00000107554	DNMBP
-0.936972	-0.642373	-1.28958	ENSG00000250397
-0.936879	-0.536997	-1.28945	ENSG00000272501
-0.936687	-0.85363	-1.28919	ENSG00000166170	BAG5
-0.936653	-0.538021	-1.28914	ENSG00000109854	HTATIP2
-0.935902	-0.496156	-1.28811	ENSG00000249937	LINC02223
-0.93411	-0.459738	-1.28564	ENSG00000102524	TNFSF13B
-0.933952	-0.371342	-1.28543	ENSG00000250644
-0.933289	-0.774453	-1.28451	ENSG00000272686	WASL-DT
-0.933036	-0.673936	-1.28417	ENSG00000182185	RAD51B
-0.933029	-0.660828	-1.28416	ENSG00000274215
-0.932705	-0.50627	-1.28371	ENSG00000182636	NDN
-0.931918	-0.376495	-1.28263	ENSG00000135077	HAVCR2
-0.931667	-0.680713	-1.28228	ENSG00000225793	TMEM30A-DT
-0.931384	-0.820186	-1.28189	ENSG00000233547
-0.931289	-0.612704	-1.28176	ENSG00000167103	PIP5KL1
-0.931258	-0.414758	-1.28172	ENSG00000163421	PROK2
-0.930503	-0.662811	-1.28068	ENSG00000270959	LPP-AS2
-0.930421	-0.795445	-1.28057	ENSG00000130810	PPAN
-0.930264	-0.385615	-1.28035	ENSG00000231663	COA6-AS1
-0.930252	-0.404281	-1.28033	ENSG00000250510	GPR162
-0.929989	-0.786747	-1.27997	ENSG00000188313	PLSCR1
-0.929955	-0.831855	-1.27993	ENSG00000175213	ZNF408
-0.929496	-0.349913	-1.27929	ENSG00000287978
-0.928752	-0.716721	-1.27827	LRG_160	PIGA
-0.928382	-0.613827	-1.27776	ENSG00000278899
-0.927624	-0.682654	-1.27672	ENSG00000248079	DPH6-DT
-0.927404	-0.42982	-1.27641	ENSG00000187957	DNER
-0.926878	-0.632169	-1.27569	ENSG00000281348
-0.926591	-0.718059	-1.2753	ENSG00000226259	GTF2H2B
-0.926579	-0.611071	-1.27528	ENSG00000273141
-0.926424	-0.581128	-1.27507	ENSG00000255642	PABPC1P4
-0.926159	-0.885233	-1.2747	ENSG00000185710	SMG1P4
-0.926031	-0.36746	-1.27452	ENSG00000171860	C3AR1
-0.925702	-0.81673	-1.27407	ENSG00000265590	CFAP298-TCP10L
-0.925687	-0.265461	-1.27405	ENSG00000149131	SERPING1
-0.925371	-0.855152	-1.27362	ENSG00000176410	DNAJC30
-0.924923	-0.454176	-1.273	ENSG00000264107	MIR4733HG
-0.924678	-0.46491	-1.27266	ENSG00000182993	C12orf60
-0.924664	-0.399275	-1.27264	ENSG00000168280	KIF5C
-0.923837	-0.383018	-1.2715	ENSG00000117595	IRF6
-0.923409	-0.543309	-1.27092	LRG_1313	IRF7
-0.922926	-0.290107	-1.27025	LRG_377	ABCC9
-0.922839	-0.726542	-1.27013	ENSG00000177788
-0.922509	-0.432588	-1.26968	ENSG00000188931	CFAP126
-0.921469	-0.70537	-1.26825	ENSG00000254979
-0.920945	-0.524085	-1.26753	ENSG00000266997
-0.91877	-0.566466	-1.26453	ENSG00000119915	ELOVL3
-0.917504	-0.668225	-1.26279	ENSG00000288623
-0.917389	-0.316023	-1.26263	ENSG00000179593	ALOX15B
-0.916951	-0.549539	-1.26203	ENSG00000277715
-0.916939	-0.847853	-1.26201	ENSG00000177971	IMP3
-0.91636	-0.740032	-1.26121	ENSG00000185875	THNSL1
-0.914682	-0.612201	-1.25891	ENSG00000272807
-0.914576	-0.432914	-1.25876	ENSG00000267454	ZNF582-DT
-0.913993	-0.524965	-1.25796	ENSG00000185507	IRF7
-0.913732	-0.315574	-1.2576	ENSG00000146072	TNFRSF21
-0.913646	-0.724464	-1.25748	ENSG00000285219	HULC
-0.913293	-0.799873	-1.25699	ENSG00000108960	MMD
-0.913169	-0.75408	-1.25682	ENSG00000280148
-0.913125	-0.515726	-1.25676	ENSG00000269559
-0.91292	-0.466009	-1.25648	ENSG00000272369
-0.912213	-0.722625	-1.25551	ENSG00000229944	EIF4EP2
-0.91221	-0.425936	-1.2555	ENSG00000162407	PLPP3
-0.912086	-0.525137	-1.25533	ENSG00000270638
-0.911973	-0.562	-1.25518	ENSG00000173013	CCDC96
-0.911415	-0.294793	-1.25441	ENSG00000286125
-0.911284	-0.552982	-1.25423	ENSG00000203930	LINC00632
-0.911048	-0.624072	-1.2539	ENSG00000050327	ARHGEF5
-0.910992	-0.82811	-1.25383	ENSG00000131981	LGALS3
-0.910206	-0.80863	-1.25274	ENSG00000248487	ABHD14A
-0.909335	-0.369842	-1.25155	ENSG00000228630	HOTAIR
-0.909202	-0.508572	-1.25136	ENSG00000224613
-0.908721	-0.412164	-1.2507	ENSG00000181031	RPH3AL
-0.908035	-0.406503	-1.24976	ENSG00000188738	FSIP2
-0.907839	-0.441126	-1.24949	ENSG00000142046	TMEM91
-0.907802	-0.62201	-1.24944	ENSG00000167807
-0.907728	-0.554134	-1.24933	ENSG00000257453
-0.907705	-0.512675	-1.2493	ENSG00000124466	LYPD3
-0.907055	-0.447147	-1.24841	ENSG00000183876	ARSI
-0.906864	-0.375709	-1.24814	LRG_97	RAC2
-0.906682	-0.564999	-1.24789	ENSG00000224897	POT1-AS1
-0.90592	-0.463029	-1.24685	ENSG00000245105	A2M-AS1
-0.905579	-0.438743	-1.24638	ENSG00000158373	H2BC5
-0.90554	-0.317045	-1.24632	ENSG00000133106	EPSTI1
-0.904859	-0.646724	-1.24539	ENSG00000167874	TMEM88
-0.904331	-0.682557	-1.24466	ENSG00000263606	CHORDC1P4
-0.90391	-0.28701	-1.24408	ENSG00000286215
-0.903616	-0.931687	-1.24367	ENSG00000285762
-0.903581	-0.476237	-1.24363	ENSG00000228797	FAM207BP
-0.903331	-0.627099	-1.24328	ENSG00000163467	TSACC
-0.903018	-0.539975	-1.24285	ENSG00000262660
-0.90276	-0.75549	-1.2425	ENSG00000284461
-0.902521	-0.514001	-1.24217	ENSG00000105976	MET
-0.902231	-0.505988	-1.24177	ENSG00000259448	LINC02352
-0.901935	-0.664609	-1.24136	ENSG00000268471	MIR4453HG
-0.901546	-0.746734	-1.24083	ENSG00000052749	RRP12
-0.90136	-0.508208	-1.24057	ENSG00000115138	POMC
-0.901157	-0.526109	-1.24029	ENSG00000214331	PDPR2P
-0.900471	-0.489191	-1.23935	ENSG00000117242	PINK1-AS
-0.90046	-0.481392	-1.23933	ENSG00000128284	APOL3
-0.900397	-0.36507	-1.23924	ENSG00000128340	RAC2
-0.898951	-0.503481	-1.23725	ENSG00000005187	ACSM3
-0.898038	-0.223554	-1.236	ENSG00000141574	SECTM1
-0.89787	-0.559972	-1.23577	ENSG00000278811	LINC00624
-0.897853	-0.206299	-1.23574	ENSG00000165623	UCMA
-0.897606	-0.512548	-1.2354	ENSG00000258818	RNASE4
-0.897058	-0.67848	-1.23465	ENSG00000283897
-0.897044	-0.69966	-1.23463	ENSG00000231999	LRRC8C-DT
-0.896171	-0.541376	-1.23343	ENSG00000241728
-0.896121	-0.751758	-1.23336	ENSG00000255073	ZFP91-CNTF
-0.895356	-0.713194	-1.23231	ENSG00000157873	TNFRSF14
-0.894818	-0.753017	-1.23157	ENSG00000234171	RNASEH1-AS1
-0.894655	-0.224627	-1.23134	ENSG00000267541	MTCO2P2
-0.894082	-0.694397	-1.23055	ENSG00000273820	USP27X
-0.893857	-0.672674	-1.23024	ENSG00000173221	GLRX
-0.892803	-0.320424	-1.22879	ENSG00000178718	RPP25
-0.892385	-0.690301	-1.22822	ENSG00000284428
-0.891707	-0.650976	-1.22728	ENSG00000260231	KDM7A-DT
-0.891537	-0.469838	-1.22705	ENSG00000107201	DDX58
-0.891263	-0.277934	-1.22667	ENSG00000237181	PRKAR1B-AS1
-0.891237	-0.260743	-1.22664	ENSG00000128918	ALDH1A2
-0.891233	-0.508785	-1.22663	ENSG00000231160	KLF3-AS1
-0.891191	-0.148393	-1.22657	ENSG00000229847	EMX2OS
-0.891117	-0.582931	-1.22647	ENSG00000076258	FMO4
-0.891017	-0.58721	-1.22633	ENSG00000170631	ZNF16
-0.89082	-0.370499	-1.22606	ENSG00000087076	HSD17B14
-0.89081	-0.582015	-1.22605	ENSG00000254929
-0.890561	-0.65964	-1.22571	ENSG00000171469	ZNF561
-0.890534	-0.550102	-1.22567	ENSG00000155090	KLF10
-0.890345	-0.609678	-1.22541	ENSG00000197557	TTC30A
-0.889267	-0.492701	-1.22393	ENSG00000237551
-0.889159	-0.82311	-1.22378	ENSG00000178700	DHFR2
-0.888895	-0.864099	-1.22341	ENSG00000219545	UMAD1
-0.888873	-0.526559	-1.22338	ENSG00000272323	TTC23L-AS1
-0.888814	-0.523842	-1.2233	ENSG00000233476	EEF1A1P6
-0.887858	-0.553067	-1.22199	ENSG00000184988	TMEM106A
-0.887732	-0.760188	-1.22181	ENSG00000284671
-0.887497	-0.560004	-1.22149	ENSG00000104312	RIPK2
-0.887098	-0.473831	-1.22094	ENSG00000102760	RGCC
-0.887039	-0.563956	-1.22086	ENSG00000255639
-0.886329	-0.589496	-1.21988	ENSG00000268812	LIF-AS2
-0.885731	-0.677972	-1.21906	ENSG00000165028	NIPSNAP3B
-0.885632	-0.715866	-1.21892	ENSG00000143384	MCL1
-0.885517	-0.499635	-1.21876	ENSG00000235706	DICER1-AS1
-0.884261	-0.615953	-1.21704	ENSG00000235720	GABPAP
-0.884059	-0.631919	-1.21676	ENSG00000231043
-0.883268	-0.597986	-1.21567	ENSG00000276131
-0.882865	-0.733569	-1.21511	ENSG00000104142	VPS18
-0.882807	-0.706365	-1.21503	ENSG00000237350	CDC42P6
-0.882628	-0.644372	-1.21479	ENSG00000259511	UBE2Q2L
-0.882469	-0.617612	-1.21457	ENSG00000286519
-0.88209	-0.880225	-1.21405	ENSG00000235272	RAMACL
-0.880857	-0.569942	-1.21235	ENSG00000130653	PNPLA7
-0.879116	-0.652103	-1.20995	ENSG00000135899	SP110
-0.879077	-0.559384	-1.2099	ENSG00000183098	GPC6
-0.879058	-0.775086	-1.20987	ENSG00000225031	EIF4BP7
-0.878502	-0.619213	-1.20911	ENSG00000163738	MTHFD2L
-0.87711	-0.405725	-1.20719	ENSG00000263004	AKAP1-DT
-0.876386	-0.270729	-1.2062	ENSG00000158104	HPD
-0.876276	-0.714642	-1.20605	ENSG00000162927	PUS10
-0.87604	-0.544395	-1.20572	ENSG00000276727
-0.875831	-0.707633	-1.20543	ENSG00000236859	NIFK-AS1
-0.875156	-0.195009	-1.2045	ENSG00000160111	CPAMD8
-0.874674	-0.677251	-1.20384	ENSG00000279800	BCLAF1P2
-0.874622	-0.358627	-1.20377	ENSG00000106123	EPHB6
-0.87397	-0.616808	-1.20287	ENSG00000228775	WEE2-AS1
-0.873902	-0.38932	-1.20278	ENSG00000082497	SERTAD4
-0.873842	-0.570883	-1.20269	ENSG00000273248
-0.873823	-0.288095	-1.20267	ENSG00000226816
-0.873738	-0.775216	-1.20255	ENSG00000272831
-0.873672	-0.40635	-1.20246	ENSG00000110328	GALNT18
-0.872361	-0.557727	-1.20066	ENSG00000243303
-0.872298	-0.416942	-1.20057	ENSG00000011465	DCN
-0.872098	-0.92677	-1.2003	ENSG00000185475	TMEM179B
-0.871858	-0.501224	-1.19996	ENSG00000268400
-0.871796	-0.626763	-1.19988	ENSG00000288684
-0.871663	-0.385937	-1.1997	ENSG00000232021	LEF1-AS1
-0.871001	-0.458694	-1.19878	ENSG00000213689	TREX1
-0.870647	-0.532057	-1.1983	ENSG00000123080	CDKN2C
-0.870013	-0.328711	-1.19743	ENSG00000124126	PREX1
-0.869855	-0.531752	-1.19721	ENSG00000137486	ARRB1
-0.869232	-0.403914	-1.19635	ENSG00000197301	HMGA2-AS1
-0.868938	-0.656131	-1.19595	ENSG00000180867	PDIA3P1
-0.868536	-0.305109	-1.19539	ENSG00000189366	ALG1L
-0.868383	-0.577442	-1.19518	ENSG00000124145	SDC4
-0.86816	-0.372586	-1.19487	ENSG00000227733
-0.868126	-0.562749	-1.19483	ENSG00000254893	RAP1BL
-0.867686	-0.861825	-1.19422	ENSG00000246695	RASSF8-AS1
-0.867597	-0.412443	-1.1941	ENSG00000188522	FAM83G
-0.867241	-0.540755	-1.19361	ENSG00000033867	SLC4A7
-0.867069	-0.854914	-1.19337	ENSG00000105248	YJU2
-0.866843	-0.617762	-1.19306	ENSG00000185404	SP140L
-0.866095	-0.622457	-1.19203	ENSG00000272894	MIOS-DT
-0.865951	-0.546782	-1.19183	ENSG00000273008	CSGALNACT2-DT
-0.865939	-0.674149	-1.19182	ENSG00000232956	SNHG15
-0.865458	-0.331541	-1.19116	ENSG00000225746	MEG8
-0.865079	-0.763843	-1.19063	ENSG00000224546	EIF4BP3
-0.864971	-0.845536	-1.19049	ENSG00000162928	PEX13
-0.864771	-0.383267	-1.19021	ENSG00000235169	SMIM1
-0.86466	-0.469132	-1.19006	ENSG00000135678	CPM
-0.864239	-0.588793	-1.18948	ENSG00000118407	FILIP1
-0.863959	-0.493234	-1.18909	ENSG00000287115
-0.863809	-0.586483	-1.18889	ENSG00000278600
-0.863124	-0.375635	-1.18794	ENSG00000164867	NOS3
-0.863111	-0.718241	-1.18793	ENSG00000257698	GIHCG
-0.862763	-0.23851	-1.18745	ENSG00000103888	CEMIP
-0.862712	-0.459694	-1.18738	ENSG00000007038	PRSS21
-0.862403	-0.58693	-1.18695	ENSG00000178660	ARMC10P1
-0.862305	-0.622282	-1.18682	ENSG00000176597	B3GNT5
-0.861991	-0.593917	-1.18638	ENSG00000178082	TWF1P1
-0.861596	-0.509702	-1.18584	ENSG00000232000	CLCN3P1
-0.861553	-0.544965	-1.18578	ENSG00000285723
-0.861342	-0.559246	-1.18549	ENSG00000173166	RAPH1
-0.861322	-0.315394	-1.18546	ENSG00000263272
-0.861278	-0.721375	-1.1854	ENSG00000286264
-0.861259	-0.511672	-1.18538	ENSG00000247950	SEC24B-AS1
-0.860574	-0.658512	-1.18443	ENSG00000245556	SCAMP1-AS1
-0.86045	-0.768281	-1.18426	ENSG00000233426	EIF3FP3
-0.860096	-0.634411	-1.18378	ENSG00000260816
-0.859909	-0.620698	-1.18352	ENSG00000248508	SRP14-AS1
-0.859366	-0.79916	-1.18277	ENSG00000287454
-0.859113	-0.727982	-1.18242	ENSG00000110844	PRPF40B
-0.859017	-0.486124	-1.18229	ENSG00000103145	HCFC1R1
-0.857746	-0.423837	-1.18054	ENSG00000156466	GDF6
-0.857408	-0.543271	-1.18008	ENSG00000170579	DLGAP1
-0.857308	-0.817165	-1.17994	ENSG00000118162	KPTN
-0.857303	-0.58978	-1.17993	ENSG00000102804	TSC22D1
-0.857104	-0.477803	-1.17966	ENSG00000287665
-0.857039	-0.480315	-1.17957	ENSG00000278177
-0.856402	-0.685884	-1.17869	ENSG00000114544	SLC41A3
-0.856342	-0.216472	-1.17861	ENSG00000114948	ADAM23
-0.855635	-0.374332	-1.17764	ENSG00000170837	GPR27
-0.855282	-0.520617	-1.17715	ENSG00000236018
-0.855211	-0.247263	-1.17705	ENSG00000149043	SYT8
-0.854922	-0.438076	-1.17666	ENSG00000157399	ARSL
-0.854795	-0.354965	-1.17648	ENSG00000179604	CDC42EP4
-0.854707	-0.78938	-1.17636	ENSG00000168066	SF1
-0.854023	-0.755205	-1.17542	ENSG00000100644	HIF1A
-0.854015	-0.719855	-1.17541	ENSG00000167995	BEST1
-0.851657	-0.554532	-1.17216	ENSG00000272086	GOLPH3-DT
-0.851596	-0.76005	-1.17208	LRG_235	BSCL2
-0.851578	-0.504146	-1.17205	ENSG00000117266	CDK18
-0.851327	-0.842815	-1.17171	ENSG00000147475	ERLIN2
-0.850178	-0.615103	-1.17013	ENSG00000105656	ELL
-0.84983	-0.515383	-1.16965	ENSG00000257135	ODC1-DT
-0.849373	-0.573095	-1.16902	LRG_1127	ARHGAP26
-0.849186	-0.581729	-1.16876	ENSG00000156006	NAT2
-0.849008	-0.335776	-1.16852	ENSG00000135218	CD36
-0.848131	-0.721866	-1.16731	ENSG00000132109	TRIM21
-0.847399	-0.727129	-1.1663	ENSG00000230756	RHOQP3
-0.847356	-0.558311	-1.16624	ENSG00000259976
-0.847002	-0.255694	-1.16575	ENSG00000055813	CCDC85A
-0.846608	-0.557553	-1.16521	ENSG00000213742	ZNF337-AS1
-0.846098	-0.494509	-1.16451	ENSG00000110002	VWA5A
-0.845689	-0.456873	-1.16395	ENSG00000271780
-0.845224	-0.748281	-1.16331	ENSG00000056277	ZNF280C
-0.845128	-0.42841	-1.16318	ENSG00000280138
-0.845056	-0.53547	-1.16308	ENSG00000145819	ARHGAP26
-0.844735	-0.537828	-1.16263	ENSG00000271888	JARID2-DT
-0.84404	-0.446747	-1.16168	ENSG00000240065	PSMB9
-0.844002	-0.361458	-1.16163	ENSG00000168675	LDLRAD4
-0.84347	-0.67414	-1.16089	ENSG00000280187
-0.843222	-0.666816	-1.16055	ENSG00000246082	NUDT16L2P
-0.842605	-0.474806	-1.1597	ENSG00000250133	HOXC-AS2
-0.842384	-0.608344	-1.1594	ENSG00000275494
-0.842252	-0.669486	-1.15922	ENSG00000288643
-0.842013	-0.723124	-1.15889	ENSG00000197818	SLC9A8
-0.841849	-0.4464	-1.15866	ENSG00000134853	PDGFRA
-0.841727	-0.498446	-1.15849	ENSG00000168298	H1-4
-0.841573	-0.692158	-1.15828	ENSG00000283128
-0.841512	-0.693236	-1.1582	ENSG00000278986
-0.84127	-0.0748266	-1.15787	ENSG00000067048	DDX3Y
-0.840953	-0.464028	-1.15743	ENSG00000272277
-0.8408	-0.550119	-1.15722	ENSG00000240371	RPS4XP13
-0.840391	-0.439568	-1.15666	ENSG00000016391	CHDH
-0.83911	-0.171801	-1.15489	ENSG00000242086	MUC20-OT1
-0.837967	-0.794725	-1.15332	ENSG00000156976	EIF4A2
-0.837103	-0.637051	-1.15213	ENSG00000197182	MIRLET7BHG
-0.836966	-0.258696	-1.15194	ENSG00000156127	BATF
-0.836689	-0.500518	-1.15156	ENSG00000226981	ABHD17AP6
-0.836544	-0.721726	-1.15136	ENSG00000213204
-0.835563	-0.258103	-1.15001	ENSG00000246430	LINC00968
-0.835341	-0.262914	-1.14971	ENSG00000169760	NLGN1
-0.83519	-0.0891593	-1.1495	ENSG00000131002	TXLNGY
-0.834892	-0.557883	-1.14909	ENSG00000121653	MAPK8IP1
-0.834589	-0.511503	-1.14867	ENSG00000223773	CD99P1
-0.833829	-0.224199	-1.14762	ENSG00000185269	NOTUM
-0.833432	-0.68069	-1.14708	ENSG00000233270	SNRPEP4
-0.832752	-0.581934	-1.14614	ENSG00000204851	PNMA8B
-0.832624	-0.528337	-1.14597	ENSG00000267871	ZNF460-AS1
-0.832558	-0.596206	-1.14587	ENSG00000242242	NECTIN3-AS1
-0.832236	-0.385703	-1.14543	ENSG00000055732	MCOLN3
-0.832018	-0.482205	-1.14513	ENSG00000197889	MEIG1
-0.830992	-0.458125	-1.14372	ENSG00000279766
-0.830076	-0.406262	-1.14246	ENSG00000173926	MARCHF3
-0.829001	-0.562125	-1.14098	ENSG00000266538
-0.828653	-0.473504	-1.1405	ENSG00000128274	A4GALT
-0.828475	-0.780631	-1.14026	ENSG00000189195	BTBD8
-0.828291	-0.465684	-1.14	ENSG00000265118
-0.828261	-0.287292	-1.13996	ENSG00000105538	RASIP1
-0.828233	-0.751208	-1.13992	ENSG00000116830	TTF2
-0.82776	-0.494618	-1.13927	ENSG00000222020	HDAC4-AS1
-0.827605	-0.672832	-1.13906	ENSG00000278002
-0.82706	-0.573463	-1.13831	ENSG00000132970	WASF3
-0.826922	-0.316652	-1.13812	ENSG00000267532	MIR497HG
-0.82665	-0.397743	-1.13774	ENSG00000167306	MYO5B
-0.826358	-0.180625	-1.13734	ENSG00000168453	HR
-0.826121	-0.298509	-1.13702	ENSG00000124134	KCNS1
-0.826023	-0.412148	-1.13688	ENSG00000246859	STARD4-AS1
-0.825977	-0.580967	-1.13682	ENSG00000288053
-0.825606	-0.324875	-1.13631	ENSG00000118004	COLEC11
-0.825575	-0.401254	-1.13626	ENSG00000185924	RTN4RL1
-0.825186	-0.516038	-1.13573	ENSG00000174791	RIN1
-0.825057	-0.75006	-1.13555	ENSG00000215068
-0.824689	-0.325299	-1.13504	ENSG00000166348	USP54
-0.82396	-0.668786	-1.13404	ENSG00000179094	PER1
-0.823671	-0.229117	-1.13364	ENSG00000185633	NDUFA4L2
-0.823638	-0.786687	-1.1336	ENSG00000246889
-0.823031	-0.549937	-1.13276	ENSG00000176125	UFSP1
-0.822648	-0.463978	-1.13224	ENSG00000244953
-0.82252	-0.537728	-1.13206	ENSG00000231551	PDE4DIPP6
-0.821962	-0.689431	-1.13129	ENSG00000180881	CAPS2
-0.821958	-0.637024	-1.13129	ENSG00000105617	LENG1
-0.821919	-0.508891	-1.13123	ENSG00000270316	BORCS7-ASMT
-0.821912	-0.378762	-1.13122	ENSG00000180616	SSTR2
-0.821699	-0.524185	-1.13093	ENSG00000231908	IDH1-AS1
-0.820631	-0.797293	-1.12946	ENSG00000089248	ERP29
-0.820435	-0.841831	-1.12919	ENSG00000101138	CSTF1
-0.819479	-0.467258	-1.12787	ENSG00000275506	H3P25
-0.819171	-0.675508	-1.12745	ENSG00000288000
-0.819094	-0.735808	-1.12734	ENSG00000237489	C10orf143
-0.818938	-0.648119	-1.12713	ENSG00000275763	ZNF516-DT
-0.818665	-0.61	-1.12675	ENSG00000223502
-0.818575	-0.513103	-1.12663	ENSG00000258057	BCDIN3D-AS1
-0.818407	-0.504343	-1.1264	ENSG00000214955
-0.81826	-0.492408	-1.1262	ENSG00000136997	MYC
-0.817037	-0.478408	-1.12451	ENSG00000224843	LINC00240
-0.816647	-0.454616	-1.12398	ENSG00000215548	FRG1JP
-0.815753	-0.522201	-1.12275	ENSG00000266171
-0.815668	-0.643505	-1.12263	ENSG00000228057	SEC63P1
-0.814846	-0.38525	-1.1215	ENSG00000198624	CCDC69
-0.814817	-0.605982	-1.12146	ENSG00000224155
-0.814151	-0.76548	-1.12054	ENSG00000228395
-0.813942	-0.589194	-1.12025	ENSG00000230368	FAM41C
-0.81393	-0.60628	-1.12024	ENSG00000143162	CREG1
-0.81265	-0.557111	-1.11847	ENSG00000178764	ZHX2
-0.81191	-0.386053	-1.11746	ENSG00000272138	LINC01607
-0.811684	-0.789509	-1.11715	ENSG00000221944	TIGD1
-0.81131	-0.717663	-1.11663	ENSG00000234297	PSIP1P1
-0.811205	-0.807451	-1.11649	ENSG00000177613	CSTF2T
-0.81091	-0.473324	-1.11608	ENSG00000169239	CA5B
-0.810768	-0.5678	-1.11589	ENSG00000151136	BTBD11
-0.810502	-0.758578	-1.11552	ENSG00000232818	RPS2P32
-0.80981	-0.417069	-1.11457	ENSG00000255874	PRECSIT
-0.809048	-0.306834	-1.11352	ENSG00000185339	TCN2
-0.808972	-0.320998	-1.11341	LRG_350	COLEC11
-0.808659	-0.399198	-1.11298	ENSG00000160588	MPZL3
-0.808619	-0.592943	-1.11293	ENSG00000115598	IL1RL2
-0.808567	-0.388684	-1.11286	ENSG00000127528	KLF2
-0.808104	-0.717523	-1.11222	ENSG00000153551	CMTM7
-0.807897	-0.403375	-1.11193	ENSG00000263809
-0.807699	-0.507823	-1.11166	ENSG00000183114	FAM43B
-0.807614	-0.310188	-1.11154	ENSG00000215237
-0.807612	-0.379253	-1.11154	ENSG00000139344	AMDHD1
-0.807575	-0.401624	-1.11149	ENSG00000272342	LINC01115
-0.807532	-0.428194	-1.11143	ENSG00000145675	PIK3R1
-0.807322	-0.412225	-1.11114	ENSG00000262526
-0.807155	-0.486983	-1.11091	ENSG00000138134	STAMBPL1
-0.806989	-0.441601	-1.11068	ENSG00000160318	CLDND2
-0.806804	-0.563521	-1.11043	ENSG00000129295	LRRC6
-0.806385	-0.618767	-1.10985	ENSG00000237877	LINC01473
-0.806297	-0.412668	-1.10973	ENSG00000179058	C9orf50
-0.806123	-0.706296	-1.10949	ENSG00000185808	PIGP
-0.806024	-0.535044	-1.10936	ENSG00000067113	PLPP1
-0.805891	-0.631646	-1.10917	ENSG00000214192	UBE2V1P2
-0.80524	-0.541211	-1.10828	ENSG00000214212	C19orf38
-0.804566	-0.52812	-1.10735	ENSG00000186918	ZNF395
-0.804511	-0.553718	-1.10727	ENSG00000225555
-0.804075	-0.744065	-1.10667	ENSG00000135124	P2RX4
-0.803609	-0.406876	-1.10603	ENSG00000138400	MDH1B
-0.803132	-0.567958	-1.10538	ENSG00000023608	SNAPC1
-0.802777	-0.857873	-1.10489	LRG_862	TSPYL1
-0.802075	-0.300412	-1.10392	LRG_116	TCN2
-0.801072	-0.76678	-1.10254	ENSG00000111203	ITFG2
-0.800708	-0.543385	-1.10204	ENSG00000250326
-0.799957	-0.436471	-1.10101	ENSG00000241860
-0.799108	-0.438346	-1.09984	ENSG00000198873	GRK5
-0.799057	-0.386001	-1.09977	ENSG00000277368
-0.798831	-0.284102	-1.09946	ENSG00000112175	BMP5
-0.798744	-0.504296	-1.09934	ENSG00000270557
-0.798529	-0.444028	-1.09904	ENSG00000272735
-0.79838	-0.373931	-1.09883	ENSG00000270174
-0.798184	-0.448421	-1.09857	ENSG00000269939	PCF11-AS1
-0.79757	-0.539854	-1.09772	ENSG00000238098	ABCA17P
-0.7969	-0.304199	-1.0968	ENSG00000220785	MTMR9LP
-0.796702	-0.149116	-1.09653	ENSG00000186188	FFAR4
-0.796606	-0.591171	-1.09639	ENSG00000276517
-0.796478	-0.62216	-1.09622	ENSG00000280383
-0.79636	-0.559867	-1.09605	ENSG00000259783	LINC02259
-0.796283	-0.80645	-1.09595	LRG_688	TMEM67
-0.79609	-0.63197	-1.09568	ENSG00000197358	BNIP3P1
-0.795909	-0.466066	-1.09543	ENSG00000262429
-0.795852	-0.317902	-1.09536	ENSG00000124785	NRN1
-0.795628	-0.573627	-1.09505	ENSG00000283341
-0.795075	-0.360843	-1.09429	ENSG00000184995	IFNE
-0.794431	-0.597177	-1.0934	ENSG00000175536	LIPT2
-0.794381	-0.740635	-1.09333	ENSG00000185085	INTS5
-0.79438	-0.712456	-1.09333	ENSG00000273084
-0.793929	-0.197669	-1.09271	ENSG00000146352	CLVS2
-0.793862	-0.685787	-1.09262	ENSG00000231856
-0.7937	-0.780029	-1.09239	ENSG00000132286	TIMM10B
-0.793533	-0.579721	-1.09216	ENSG00000258064
-0.79339	-0.734636	-1.09197	ENSG00000269307
-0.793336	-0.567035	-1.09189	ENSG00000260625
-0.792933	-0.742818	-1.09134	ENSG00000160213	CSTB
-0.792876	-0.245767	-1.09126	ENSG00000125398	SOX9
-0.792845	-0.520486	-1.09122	ENSG00000175787	ZNF169
-0.792711	-0.556885	-1.09103	ENSG00000253688
-0.792476	-0.535618	-1.09071	ENSG00000245498
-0.791949	-0.359191	-1.08998	ENSG00000274370
-0.791665	-0.80934	-1.08959	ENSG00000141026	MED9
-0.791191	-0.25796	-1.08894	ENSG00000154721	JAM2
-0.791107	-0.642944	-1.08882	ENSG00000213260	YWHAZP5
-0.791017	-0.618666	-1.0887	ENSG00000265818	EEF1E1-BLOC1S5
-0.790562	-0.57508	-1.08808	ENSG00000231006	RPL7P32
-0.790521	-0.777327	-1.08802	ENSG00000152147	GEMIN6
-0.790123	-0.328126	-1.08747	ENSG00000284882
-0.78972	-0.148294	-1.08692	ENSG00000100979	PLTP
-0.789561	-0.612178	-1.0867	LRG_527	FANCF
-0.789474	-0.41671	-1.08658	ENSG00000147454	SLC25A37
-0.789135	-0.319155	-1.08611	ENSG00000189129	PLAC9
-0.789044	-0.929517	-1.08599	ENSG00000174173	TRMT10C
-0.78832	-0.457155	-1.08499	ENSG00000270607	NAV2-AS6
-0.788075	-0.630132	-1.08465	ENSG00000171488	LRRC8C
-0.787213	-0.304216	-1.08347	ENSG00000187583	PLEKHN1
-0.786809	-0.493303	-1.08291	ENSG00000239969
-0.786331	-0.534688	-1.08225	ENSG00000198743	SLC5A3
-0.786304	-0.498714	-1.08221	ENSG00000224429	LINC00539
-0.786037	-0.383083	-1.08185	ENSG00000258754	LINC01579
-0.78601	-0.501612	-1.08181	ENSG00000221990	EXOC3-AS1
-0.785802	-0.477614	-1.08152	ENSG00000270276	H4C15
-0.785351	-0.610047	-1.0809	ENSG00000183161	FANCF
-0.784951	-0.662311	-1.08035	ENSG00000177352	CCDC71
-0.784914	-0.727325	-1.0803	ENSG00000140006	WDR89
-0.784326	-0.213778	-1.07949	ENSG00000152583	SPARCL1
-0.783616	-0.506316	-1.07851	ENSG00000278784
-0.783491	-0.144783	-1.07834	ENSG00000165379	LRFN5
-0.783457	-0.214786	-1.0783	ENSG00000124587	PEX6
-0.783293	-0.341997	-1.07807	ENSG00000169083	AR
-0.783184	-0.56932	-1.07792	ENSG00000233975	LINC02574
-0.783106	-0.592805	-1.07781	ENSG00000018408	WWTR1
-0.782066	-0.315386	-1.07638	LRG_309	PDGFRA
-0.78189	-0.539351	-1.07614	ENSG00000092529	CAPN3
-0.781826	-0.867281	-1.07605	ENSG00000253719	ATXN7L3B
-0.781663	-0.551305	-1.07583	ENSG00000285830
-0.781617	-0.740424	-1.07576	ENSG00000085063	CD59
-0.781464	-0.657455	-1.07555	ENSG00000246982
-0.781098	-0.181965	-1.07505	ENSG00000137673	MMP7
-0.78105	-0.564206	-1.07498	ENSG00000138621	PPCDC
-0.780685	-0.817267	-1.07448	ENSG00000288645
-0.780419	-0.454943	-1.07411	ENSG00000108771	DHX58
-0.780379	-0.477149	-1.07406	ENSG00000286646
-0.779892	-0.469308	-1.07339	ENSG00000285884
-0.779507	-0.518915	-1.07286	ENSG00000224094	RPS24P8
-0.779222	-0.518962	-1.07247	ENSG00000125746	EML2
-0.778825	-0.784168	-1.07192	ENSG00000258881
-0.778757	-0.771957	-1.07183	ENSG00000270106	TSNAX-DISC1
-0.778601	-0.594211	-1.07161	ENSG00000224699	LAMTOR5-AS1
-0.77845	-0.732688	-1.0714	ENSG00000255725	TDGP1
-0.778269	-0.712453	-1.07116	ENSG00000249859	PVT1
-0.778064	-0.540351	-1.07087	ENSG00000272273	IER3-AS1
-0.777864	-0.478011	-1.0706	ENSG00000250548	LINC01303
-0.7778	-0.307217	-1.07051	ENSG00000229043	ZFAND2A-DT
-0.777653	-0.473225	-1.07031	ENSG00000267640
-0.777568	-0.563296	-1.07019	ENSG00000245904
-0.777484	-0.3974	-1.07008	ENSG00000237605	DYRK3-AS1
-0.776608	-0.275381	-1.06887	ENSG00000180481	GLIPR1L2
-0.776392	-0.86187	-1.06857	LRG_280	RNASEH2C
-0.776182	-0.52153	-1.06828	ENSG00000196418	ZNF124
-0.776043	-0.401222	-1.06809	ENSG00000106537	TSPAN13
-0.775631	-0.656241	-1.06753	ENSG00000225791	TRAM2-AS1
-0.775413	-0.59668	-1.06722	ENSG00000272734	ADIRF-AS1
-0.775166	-0.5684	-1.06688	ENSG00000259049
-0.775075	-0.638304	-1.06676	ENSG00000285253
-0.774831	-0.460963	-1.06642	ENSG00000269902
-0.774723	-0.539648	-1.06627	ENSG00000267395	DM1-AS
-0.774293	-0.505603	-1.06568	ENSG00000214432	VPS33B-DT
-0.774036	-0.508681	-1.06533	ENSG00000233830	EIF4HP1
-0.773796	-0.795545	-1.065	ENSG00000170899	GSTA4
-0.773648	-0.498254	-1.0648	ENSG00000259915
-0.772518	-0.163004	-1.06324	ENSG00000183691	NOG
-0.771358	-0.350372	-1.06164	ENSG00000115325	DOK1
-0.771153	-0.699151	-1.06136	ENSG00000174740	PABPC5
-0.771124	-0.841609	-1.06132	ENSG00000121900	TMEM54
-0.771121	-0.281425	-1.06132	ENSG00000272243
-0.771028	-0.412345	-1.06119	ENSG00000107954	NEURL1
-0.770959	-0.348487	-1.06109	ENSG00000172817	CYP7B1
-0.769762	-0.560486	-1.05945	ENSG00000251023
-0.769747	-0.742766	-1.05943	ENSG00000175283	DOLK
-0.769564	-0.545178	-1.05917	ENSG00000053524	MCF2L2
-0.769441	-0.375231	-1.059	ENSG00000286651	PRSS43P
-0.768502	-0.13653	-1.05771	ENSG00000247627	MTND4P12
-0.768253	-0.389398	-1.05737	ENSG00000268996	MAN1B1-DT
-0.768203	-0.672722	-1.0573	ENSG00000170915	PAQR8
-0.768124	-0.206346	-1.05719	ENSG00000164708	PGAM2
-0.768094	-0.444983	-1.05715	ENSG00000287785
-0.76763	-0.373693	-1.05651	ENSG00000276337
-0.766671	-0.501039	-1.05519	ENSG00000183208	GDPGP1
-0.766568	-0.296094	-1.05505	ENSG00000170323	FABP4
-0.766553	-0.534167	-1.05503	ENSG00000227252
-0.76651	-0.896332	-1.05497	ENSG00000145241	CENPC
-0.766493	-0.466349	-1.05495	ENSG00000234465	PINLYP
-0.766409	-0.651738	-1.05483	ENSG00000182405	PGBD4
-0.765969	-0.769165	-1.05423	ENSG00000285953
-0.765939	-0.272212	-1.05419	ENSG00000214652	ZNF727
-0.765826	-0.548743	-1.05403	ENSG00000226380
-0.765568	-0.178442	-1.05367	ENSG00000152977	ZIC1
-0.765485	-0.661932	-1.05356	ENSG00000143578	CREB3L4
-0.765371	-0.84666	-1.0534	ENSG00000175309	PHYKPL
-0.764677	-0.556354	-1.05245	ENSG00000236296	GUSBP5
-0.764445	-0.747722	-1.05213	LRG_744	DOLK
-0.764204	-0.429611	-1.0518	ENSG00000150722	PPP1R1C
-0.763879	-0.478804	-1.05135	ENSG00000174292	TNK1
-0.763697	-0.649079	-1.0511	ENSG00000135046	ANXA1
-0.763037	-0.902678	-1.05019	LRG_501	FANCL
-0.762958	-0.220524	-1.05008	ENSG00000227496
-0.762748	-0.772238	-1.04979	ENSG00000174007	CEP19
-0.762491	-0.648195	-1.04944	ENSG00000226268
-0.762005	-0.638061	-1.04877	ENSG00000121064	SCPEP1
-0.761857	-0.298114	-1.04857	ENSG00000105696	TMEM59L
-0.76185	-0.454663	-1.04856	ENSG00000236364
-0.761795	-0.581788	-1.04848	ENSG00000103021	CCDC113
-0.760769	-0.357487	-1.04707	ENSG00000137309	HMGA1
-0.760447	-0.638636	-1.04663	ENSG00000182796	TMEM198B
-0.759593	-0.355479	-1.04545	ENSG00000111058	ACSS3
-0.759227	-0.808499	-1.04495	ENSG00000089737	DDX24
-0.759195	-0.425297	-1.0449	ENSG00000186352	ANKRD37
-0.759139	-0.729342	-1.04483	ENSG00000104856	RELB
-0.758903	-0.789508	-1.0445	ENSG00000283580
-0.758733	-0.364871	-1.04427	ENSG00000143878	RHOB
-0.758569	-0.327237	-1.04404	ENSG00000167552	TUBA1A
-0.758361	-0.647007	-1.04376	ENSG00000225442	MPRIP-AS1
-0.757887	-0.759356	-1.0431	ENSG00000273598
-0.757751	-0.80985	-1.04292	ENSG00000189241	TSPYL1
-0.757745	-0.545259	-1.04291	ENSG00000162600	OMA1
-0.757679	-0.554255	-1.04282	ENSG00000167723	TRPV3
-0.757282	-0.527377	-1.04227	ENSG00000068001	HYAL2
-0.757158	-0.808784	-1.0421	ENSG00000213064	SFT2D2
-0.757057	-0.192019	-1.04196	ENSG00000146250	PRSS35
-0.757053	-0.377521	-1.04196	ENSG00000172915	NBEA
-0.756913	-0.74053	-1.04176	ENSG00000285410	GABPB1-IT1
-0.756908	-0.535695	-1.04176	ENSG00000126803	HSPA2
-0.756808	-0.669328	-1.04162	ENSG00000237296	SMG1P1
-0.756204	-0.345408	-1.04079	ENSG00000144596	GRIP2
-0.755709	-0.686842	-1.04011	ENSG00000283563
-0.755351	-0.429319	-1.03961	ENSG00000107281	NPDC1
-0.75469	-0.415186	-1.0387	ENSG00000166831	RBPMS2
-0.754393	-0.764001	-1.03829	ENSG00000198406	BZW1P2
-0.754083	-0.39725	-1.03787	ENSG00000169314	C22orf15
-0.754043	-0.763938	-1.03781	ENSG00000083828	ZNF586
-0.75397	-0.832218	-1.03771	ENSG00000288700
-0.753767	-0.731997	-1.03743	ENSG00000224616	RTCA-AS1
-0.753567	-0.746087	-1.03716	ENSG00000162419	GMEB1
-0.753078	-0.67426	-1.03648	ENSG00000166189	HPS6
-0.752936	-0.432584	-1.03629	ENSG00000229897	SEPTIN7P7
-0.752594	-0.25449	-1.03582	ENSG00000205517	RGL3
-0.752528	-0.337668	-1.03573	ENSG00000269113	TRABD2B
-0.752471	-0.487562	-1.03565	ENSG00000145700	ANKRD31
-0.752332	-0.624052	-1.03546	ENSG00000237170	RPS7P15
-0.752296	-0.612357	-1.03541	ENSG00000170468	RIOX1
-0.752157	-0.428177	-1.03522	ENSG00000239883	PARGP1
-0.751676	-0.75364	-1.03456	ENSG00000132467	UTP3
-0.751361	-0.648661	-1.03412	ENSG00000272054
-0.751315	-0.514801	-1.03406	ENSG00000132205	EMILIN2
-0.751261	-0.422313	-1.03398	LRG_662	MET
-0.751197	-0.789916	-1.0339	ENSG00000144134	RABL2A
-0.751177	-0.606752	-1.03387	ENSG00000212643	ZRSR2P1
-0.750974	-0.723897	-1.03359	ENSG00000103490	PYCARD
-0.750219	-0.442882	-1.03255	ENSG00000268030
-0.749931	-0.472936	-1.03215	ENSG00000224536
-0.749834	-0.330912	-1.03202	ENSG00000153902	LGI4
-0.749435	-0.671564	-1.03147	LRG_564	HPS6
-0.748874	-0.446419	-1.0307	ENSG00000167536	DHRS13
-0.748655	-0.451217	-1.0304	ENSG00000189221	MAOA
-0.748188	-0.660077	-1.02975	ENSG00000081181	ARG2
-0.748137	-0.761728	-1.02968	ENSG00000269955	FMC1-LUC7L2
-0.747819	-0.807249	-1.02925	ENSG00000204070	SYS1
-0.747442	-0.792382	-1.02873	ENSG00000243749	TMEM35B
-0.746774	-0.336577	-1.02781	ENSG00000253671
-0.746415	-0.427705	-1.02731	ENSG00000257261
-0.74623	-0.783417	-1.02706	ENSG00000256591
-0.746164	-0.819445	-1.02697	ENSG00000067334	DNTTIP2
-0.746158	-0.524069	-1.02696	ENSG00000277449	CEBPB-AS1
-0.745994	-0.410589	-1.02673	ENSG00000167105	TMEM92
-0.745801	-0.641332	-1.02647	ENSG00000248161
-0.745292	-0.736795	-1.02577	ENSG00000140563	MCTP2
-0.744937	-0.399365	-1.02528	ENSG00000170873	MTSS1
-0.74443	-0.582976	-1.02458	ENSG00000156587	UBE2L6
-0.743994	-0.361308	-1.02398	ENSG00000284606
-0.743632	-0.808256	-1.02348	ENSG00000197258	EIF4BP6
-0.743581	-0.314185	-1.02341	ENSG00000250479	CHCHD10
-0.743299	-0.449264	-1.02303	ENSG00000281333
-0.74284	-0.696228	-1.02239	LRG_96	RAB27A
-0.742791	-0.705304	-1.02233	ENSG00000127081	ZNF484
-0.741561	-0.455342	-1.02063	ENSG00000188493	C19orf54
-0.741493	-0.759665	-1.02054	ENSG00000173867
-0.741338	-0.59753	-1.02033	ENSG00000249592
-0.741173	-0.643322	-1.0201	ENSG00000198483	ANKRD35
-0.741126	-0.355191	-1.02003	ENSG00000091879	ANGPT2
-0.740981	-0.47106	-1.01983	ENSG00000227355
-0.740941	-0.694743	-1.01978	ENSG00000162377	COA7
-0.740514	-0.530484	-1.01919	ENSG00000276213	Metazoa_SRP
-0.740288	-0.309186	-1.01888	ENSG00000075035	WSCD2
-0.740214	-0.648937	-1.01878	ENSG00000141337	ARSG
-0.739949	-0.91903	-1.01841	ENSG00000184277	TM2D3
-0.739949	-0.493271	-1.01841	ENSG00000264635
-0.739938	-0.756241	-1.0184	ENSG00000198919	DZIP3
-0.739864	-0.872777	-1.0183	ENSG00000182768	NGRN
-0.739839	-0.615715	-1.01826	ENSG00000214029	ZNF891
-0.73923	-0.474299	-1.01742	ENSG00000137098	SPAG8
-0.738716	-0.519394	-1.01672	ENSG00000247572	CKMT2-AS1
-0.738204	-0.607415	-1.01601	ENSG00000104883	PEX11G
-0.737338	-0.704185	-1.01482	ENSG00000064012	CASP8
-0.736998	-0.668239	-1.01435	ENSG00000177628	GBA
-0.736857	-0.587462	-1.01416	ENSG00000283154	IQCJ-SCHIP1
-0.736638	-0.861025	-1.01386	ENSG00000171103	TRMT61B
-0.736214	-0.534509	-1.01327	ENSG00000260630	SNAI3-AS1
-0.73613	-0.300849	-1.01316	ENSG00000079337	RAPGEF3
-0.736074	-0.343186	-1.01308	ENSG00000177679	SRRM3
-0.735944	-0.331347	-1.0129	ENSG00000249485	RBBP4P1
-0.735831	-0.429823	-1.01275	ENSG00000101440	ASIP
-0.735639	-0.333435	-1.01248	ENSG00000152256	PDK1
-0.735174	-0.689435	-1.01184	ENSG00000116752	BCAS2
-0.734866	-0.340819	-1.01142	ENSG00000178038	ALS2CL
-0.734713	-0.645986	-1.01121	ENSG00000197714	ZNF460
-0.73376	-0.387692	-1.0099	LRG_599	PROC
-0.733423	-0.871122	-1.00943	ENSG00000053501	USE1
-0.733351	-0.488632	-1.00933	ENSG00000167363	FN3K
-0.733256	-0.552721	-1.0092	ENSG00000235488	JARID2-AS1
-0.733186	-0.436887	-1.00911	ENSG00000231119
-0.732746	-0.755317	-1.0085	ENSG00000113552	GNPDA1
-0.732739	-0.600189	-1.00849	ENSG00000267080	ASB16-AS1
-0.732557	-0.580075	-1.00824	ENSG00000275325	PDCD6IPP1
-0.732284	-0.764179	-1.00786	ENSG00000148429	USP6NL
-0.732252	-0.544155	-1.00782	ENSG00000219507	FTH1P8
-0.731487	-0.716847	-1.00677	ENSG00000172315	TP53RK
-0.731221	-0.534513	-1.0064	ENSG00000273312
-0.73102	-0.464772	-1.00613	ENSG00000166922	SCG5
-0.730298	-0.661513	-1.00513	ENSG00000145908	ZNF300
-0.730259	-0.581956	-1.00508	ENSG00000251364
-0.730013	-0.393064	-1.00474	ENSG00000133661	SFTPD
-0.729835	-0.383811	-1.00449	ENSG00000196878	LAMB3
-0.729461	-0.590941	-1.00398	ENSG00000265735	RN7SL5P
-0.729067	-0.617036	-1.00344	ENSG00000235852
-0.728836	-0.584969	-1.00312	ENSG00000109107	ALDOC
-0.728585	-0.706586	-1.00277	LRG_109	SP110
-0.728545	-0.55437	-1.00272	ENSG00000223459	TCAF1P1
-0.728513	-0.18218	-1.00267	ENSG00000187955	COL14A1
-0.728464	-0.754868	-1.00261	ENSG00000155957	TMBIM4
-0.728367	-0.750889	-1.00247	ENSG00000087995	METTL2A
-0.728349	-0.473626	-1.00245	ENSG00000173599	PC
-0.727933	-0.784234	-1.00188	ENSG00000124444	ZNF576
-0.727491	-0.218866	-1.00127	LRG_372	TRPV4
-0.727369	-0.536489	-1.0011	ENSG00000166262	FAM227B
-0.72713	-0.723074	-1.00077	ENSG00000270069	MIR222HG
-0.727094	-0.363301	-1.00072	ENSG00000136732	GYPC
-0.726994	-0.461989	-1.00058	ENSG00000183578	TNFAIP8L3
-0.726953	-0.619855	-1.00053	ENSG00000260018
-0.726809	-0.718819	-1.00033	ENSG00000149476	TKFC
-0.726761	-0.775035	-1.00026	ENSG00000184154	LRTOMT
-0.726709	-0.610413	-1.00019	ENSG00000274270
-0.726676	-0.602877	-1.00015	ENSG00000188223
-0.726036	-0.591769	-0.999266	ENSG00000258920	FOXN3-AS1
-0.725823	-0.231105	-0.998973	ENSG00000115107	STEAP3
-0.725774	-0.43786	-0.998904	ENSG00000226608	FTLP3
-0.725643	-0.221555	-0.998725	ENSG00000167608	TMC4
-0.725365	-0.328021	-0.998342	ENSG00000105499	PLA2G4C
-0.725297	-0.520004	-0.998248	ENSG00000167034	NKX3-1
-0.724963	-0.428638	-0.997788	ENSG00000158406	H4C8
-0.724917	-0.27322	-0.997725	ENSG00000227775
-0.724864	-0.622478	-0.997653	ENSG00000267228
-0.724546	-0.545762	-0.997215	ENSG00000162999	DUSP19
-0.724544	-0.744589	-0.997212	ENSG00000267321	SNHG30
-0.724533	-0.534249	-0.997197	ENSG00000233912
-0.724489	-0.423348	-0.997136	ENSG00000104870	FCGRT
-0.724466	-0.521127	-0.997104	ENSG00000153237	CCDC148
-0.724255	-0.658844	-0.996815	ENSG00000142188	TMEM50B
-0.723944	-0.522476	-0.996386	ENSG00000258813
-0.72386	-0.799001	-0.99627	ENSG00000256861
-0.723578	-0.57398	-0.995883	ENSG00000204177	BMS1P1
-0.723543	-0.811145	-0.995835	ENSG00000156928	MALSU1
-0.723382	-0.470748	-0.995613	ENSG00000196182	STK40
-0.723114	-0.44123	-0.995245	ENSG00000167470	MIDN
[truncated: 16,517 more rows]

## Sheet: PC1 Negative GO terms
#term ID	term description	observed gene count	background gene count	strength	false discovery rate	matching proteins in your network (IDs)	matching proteins in your network (labels)
GO:0060173	Limb development	6	181	0.84	0.0489	9606.ENSP00000295731,9606.ENSP00000328181,9606.ENSP00000332296,9606.ENSP00000332353,9606.ENSP00000369889,9606.ENSP00000386896	IHH,NOG,RARB,PTCH1,COL2A1,ITGA6
GO:0023052	Signaling	41	5239	0.22	0.048	9606.ENSP00000175506,9606.ENSP00000217233,9606.ENSP00000219334,9606.ENSP00000228682,9606.ENSP00000259989,9606.ENSP00000261796,9606.ENSP00000264399,9606.ENSP00000264870,9606.ENSP00000282701,9606.ENSP00000284288,9606.ENSP00000285379,9606.ENSP00000286574,9606.ENSP00000292169,9606.ENSP00000293894,9606.ENSP00000295400,9606.ENSP00000295731,9606.ENSP00000301908,9606.ENSP00000321999,9606.ENSP00000327440,…	ASNS,TRIB3,SMPD3,GLI1,FGFBP2,IL17B,PRKG2,F13A1,BMP3,PANX3,CA2,WIF1,S100A1,SOX8,TGFA,IHH,PNOC,PTH1R,BMP8A,NOG,PDE4B,RARB,PTCH1,CXCL14,FGFR3,RSPO3,HIST1H3J,TNFRSF6B,FFAR4,BMP8B,COL15A1,KLRC2,SPP1,ENHO,SAA1,ZNF385B,ITGA6,IGF2,CLIC3,GFRA2,CYSLTR1
GO:0007165	Signal transduction	39	4876	0.23	0.048	9606.ENSP00000175506,9606.ENSP00000217233,9606.ENSP00000219334,9606.ENSP00000228682,9606.ENSP00000261796,9606.ENSP00000264399,9606.ENSP00000264870,9606.ENSP00000282701,9606.ENSP00000285379,9606.ENSP00000286574,9606.ENSP00000292169,9606.ENSP00000293894,9606.ENSP00000295400,9606.ENSP00000295731,9606.ENSP00000301908,9606.ENSP00000321999,9606.ENSP00000327440,9606.ENSP00000328181,9606.ENSP00000332116,…	ASNS,TRIB3,SMPD3,GLI1,IL17B,PRKG2,F13A1,BMP3,CA2,WIF1,S100A1,SOX8,TGFA,IHH,PNOC,PTH1R,BMP8A,NOG,PDE4B,RARB,PTCH1,CXCL14,FGFR3,RSPO3,HIST1H3J,TNFRSF6B,FFAR4,BMP8B,COL15A1,KLRC2,SPP1,ENHO,SAA1,ZNF385B,ITGA6,IGF2,CLIC3,GFRA2,CYSLTR1
GO:0090189	Regulation of branching involved in ureteric bud morphogenesis	3	22	1.46	0.0433	9606.ENSP00000293894,9606.ENSP00000328181,9606.ENSP00000360269	SOX8,NOG,TACSTD2
GO:0070848	Response to growth factor	10	524	0.6	0.0433	9606.ENSP00000219334,9606.ENSP00000226284,9606.ENSP00000282701,9606.ENSP00000327440,9606.ENSP00000328181,9606.ENSP00000339824,9606.ENSP00000357255,9606.ENSP00000361915,9606.ENSP00000369889,9606.ENSP00000382800	SMPD3,IBSP,BMP3,BMP8A,NOG,FGFR3,BGLAP,BMP8B,COL2A1,RUNX3
GO:0042325	Regulation of phosphorylation	19	1626	0.39	0.0433	9606.ENSP00000217233,9606.ENSP00000219334,9606.ENSP00000240100,9606.ENSP00000282701,9606.ENSP00000295400,9606.ENSP00000327440,9606.ENSP00000328181,9606.ENSP00000339824,9606.ENSP00000355260,9606.ENSP00000360538,9606.ENSP00000361915,9606.ENSP00000370669,9606.ENSP00000383364,9606.ENSP00000384906,9606.ENSP00000386896,9606.ENSP00000391826,9606.ENSP00000400341,9606.ENSP00000428518,9606.ENSP00000481675	TRIB3,SMPD3,DUSP4,BMP3,TGFA,BMP8A,NOG,FGFR3,PPP1R14C,FFAR4,BMP8B,SLC8A3,PLA2G2A,SAA1,ITGA6,IGF2,FOXA2,GFRA2,SPRY1
GO:0045596	Negative regulation of cell differentiation	12	728	0.54	0.0391	9606.ENSP00000217233,9606.ENSP00000293894,9606.ENSP00000295731,9606.ENSP00000328181,9606.ENSP00000332296,9606.ENSP00000332353,9606.ENSP00000337065,9606.ENSP00000360269,9606.ENSP00000378517,9606.ENSP00000382800,9606.ENSP00000400341,9606.ENSP00000481675	TRIB3,SOX8,IHH,NOG,RARB,PTCH1,CXCL14,TACSTD2,SPP1,RUNX3,FOXA2,SPRY1
GO:0030903	Notochord development	3	19	1.52	0.0322	9606.ENSP00000228682,9606.ENSP00000328181,9606.ENSP00000369889	GLI1,NOG,COL2A1
GO:0009719	Response to endogenous stimulus	18	1447	0.42	0.0322	9606.ENSP00000175506,9606.ENSP00000217233,9606.ENSP00000219334,9606.ENSP00000282701,9606.ENSP00000285379,9606.ENSP00000327440,9606.ENSP00000328181,9606.ENSP00000332116,9606.ENSP00000332296,9606.ENSP00000339824,9606.ENSP00000357255,9606.ENSP00000361915,9606.ENSP00000363973,9606.ENSP00000369889,9606.ENSP00000370669,9606.ENSP00000378517,9606.ENSP00000382800,9606.ENSP00000391826	ASNS,TRIB3,SMPD3,BMP3,CA2,BMP8A,NOG,PDE4B,RARB,FGFR3,BGLAP,BMP8B,ALPL,COL2A1,SLC8A3,SPP1,RUNX3,IGF2
GO:0001655	Urogenital system development	8	315	0.73	0.0322	9606.ENSP00000228682,9606.ENSP00000285379,9606.ENSP00000293894,9606.ENSP00000328181,9606.ENSP00000332296,9606.ENSP00000332353,9606.ENSP00000360269,9606.ENSP00000481675	GLI1,CA2,SOX8,NOG,RARB,PTCH1,TACSTD2,SPRY1
GO:0061138	Morphogenesis of a branching epithelium	6	159	0.9	0.0295	9606.ENSP00000293894,9606.ENSP00000295731,9606.ENSP00000328181,9606.ENSP00000332353,9606.ENSP00000349131,9606.ENSP00000481675	SOX8,IHH,NOG,PTCH1,RSPO3,SPRY1
GO:0048523	Negative regulation of cellular process	40	4874	0.24	0.0244	9606.ENSP00000175506,9606.ENSP00000217233,9606.ENSP00000218436,9606.ENSP00000219334,9606.ENSP00000228682,9606.ENSP00000240100,9606.ENSP00000286574,9606.ENSP00000292169,9606.ENSP00000293894,9606.ENSP00000295400,9606.ENSP00000295731,9606.ENSP00000297029,9606.ENSP00000321999,9606.ENSP00000323929,9606.ENSP00000327440,9606.ENSP00000328181,9606.ENSP00000328484,9606.ENSP00000332296,9606.ENSP00000332353,…	ASNS,TRIB3,ITIH6,SMPD3,GLI1,DUSP4,WIF1,S100A1,SOX8,TGFA,IHH,SCIN,PTH1R,A2M,BMP8A,NOG,HIST1H2AJ,RARB,PTCH1,CXCL14,HIST1H3J,PPP1R14C,TNFRSF6B,TACSTD2,FFAR4,FOXS1,LECT1,COL2A1,SLC8A3,HR,SPP1,ENHO,RUNX3,PLA2G2A,ITGA6,IGF2,FOXA2,GFRA2,SLN,SPRY1
GO:0070167	Regulation of biomineral tissue development	5	93	1.05	0.0243	9606.ENSP00000340935,9606.ENSP00000341013,9606.ENSP00000357255,9606.ENSP00000372059,9606.ENSP00000406909	DMP1,AMTN,BGLAP,IFITM5,PHOSPHO1
GO:0010033	Response to organic substance	29	3011	0.31	0.0243	9606.ENSP00000175506,9606.ENSP00000217233,9606.ENSP00000219334,9606.ENSP00000226284,9606.ENSP00000264870,9606.ENSP00000282701,9606.ENSP00000285379,9606.ENSP00000295731,9606.ENSP00000296370,9606.ENSP00000327440,9606.ENSP00000328181,9606.ENSP00000332116,9606.ENSP00000332296,9606.ENSP00000332353,9606.ENSP00000339824,9606.ENSP00000352252,9606.ENSP00000357255,9606.ENSP00000359013,9606.ENSP00000361915,…	ASNS,TRIB3,SMPD3,IBSP,F13A1,BMP3,CA2,IHH,S100P,BMP8A,NOG,PDE4B,RARB,PTCH1,FGFR3,HIST1H3J,BGLAP,TNFRSF6B,BMP8B,ALPL,COL2A1,SLC8A3,SPP1,RUNX3,SAA1,ITGA6,IGF2,FOXA2,GFRA2
GO:0048598	Embryonic morphogenesis	11	571	0.61	0.0229	9606.ENSP00000228682,9606.ENSP00000240100,9606.ENSP00000293894,9606.ENSP00000295731,9606.ENSP00000328181,9606.ENSP00000332296,9606.ENSP00000332353,9606.ENSP00000349131,9606.ENSP00000369889,9606.ENSP00000391826,9606.ENSP00000400341	GLI1,DUSP4,SOX8,IHH,NOG,RARB,PTCH1,RSPO3,COL2A1,IGF2,FOXA2
GO:0071310	Cellular response to organic substance	25	2369	0.35	0.0226	9606.ENSP00000175506,9606.ENSP00000217233,9606.ENSP00000219334,9606.ENSP00000226284,9606.ENSP00000264870,9606.ENSP00000282701,9606.ENSP00000285379,9606.ENSP00000327440,9606.ENSP00000328181,9606.ENSP00000332116,9606.ENSP00000332296,9606.ENSP00000332353,9606.ENSP00000339824,9606.ENSP00000352252,9606.ENSP00000357255,9606.ENSP00000359013,9606.ENSP00000361915,9606.ENSP00000363973,9606.ENSP00000369889,…	ASNS,TRIB3,SMPD3,IBSP,F13A1,BMP3,CA2,BMP8A,NOG,PDE4B,RARB,PTCH1,FGFR3,HIST1H3J,BGLAP,TNFRSF6B,BMP8B,ALPL,COL2A1,SLC8A3,SPP1,SAA1,ITGA6,IGF2,GFRA2
GO:0030509	BMP signaling pathway	5	90	1.07	0.0226	9606.ENSP00000219334,9606.ENSP00000282701,9606.ENSP00000327440,9606.ENSP00000328181,9606.ENSP00000361915	SMPD3,BMP3,BMP8A,NOG,BMP8B
GO:0098868	Bone growth	4	45	1.27	0.0222	9606.ENSP00000219334,9606.ENSP00000332296,9606.ENSP00000339824,9606.ENSP00000383894	SMPD3,RARB,FGFR3,MATN3
GO:0072498	Embryonic skeletal joint development	3	15	1.62	0.0213	9606.ENSP00000295731,9606.ENSP00000328181,9606.ENSP00000369889	IHH,NOG,COL2A1
GO:0001657	Ureteric bud development	5	86	1.09	0.0205	9606.ENSP00000328181,9606.ENSP00000332296,9606.ENSP00000332353,9606.ENSP00000360269,9606.ENSP00000481675	NOG,RARB,PTCH1,TACSTD2,SPRY1
GO:0051093	Negative regulation of developmental process	15	983	0.51	0.0191	9606.ENSP00000217233,9606.ENSP00000293894,9606.ENSP00000295731,9606.ENSP00000328181,9606.ENSP00000332296,9606.ENSP00000332353,9606.ENSP00000337065,9606.ENSP00000339824,9606.ENSP00000360269,9606.ENSP00000367198,9606.ENSP00000378517,9606.ENSP00000382800,9606.ENSP00000400341,9606.ENSP00000423812,9606.ENSP00000481675	TRIB3,SOX8,IHH,NOG,RARB,PTCH1,CXCL14,FGFR3,TACSTD2,LECT1,SPP1,RUNX3,FOXA2,CHAD,SPRY1
GO:0070887	Cellular response to chemical stimulus	29	2919	0.32	0.018	9606.ENSP00000175506,9606.ENSP00000217233,9606.ENSP00000219334,9606.ENSP00000226284,9606.ENSP00000253799,9606.ENSP00000264870,9606.ENSP00000282701,9606.ENSP00000285379,9606.ENSP00000312326,9606.ENSP00000327440,9606.ENSP00000328181,9606.ENSP00000332116,9606.ENSP00000332296,9606.ENSP00000332353,9606.ENSP00000337065,9606.ENSP00000339824,9606.ENSP00000352252,9606.ENSP00000357255,9606.ENSP00000359013,…	ASNS,TRIB3,SMPD3,IBSP,AOC2,F13A1,BMP3,CA2,AOC3,BMP8A,NOG,PDE4B,RARB,PTCH1,CXCL14,FGFR3,HIST1H3J,BGLAP,TNFRSF6B,BMP8B,ALPL,COL2A1,SLC8A3,SPP1,SAA1,ITGA6,IGF2,FOXA2,GFRA2
GO:0030278	Regulation of ossification	7	197	0.87	0.0159	9606.ENSP00000228682,9606.ENSP00000328181,9606.ENSP00000332353,9606.ENSP00000357255,9606.ENSP00000360538,9606.ENSP00000372059,9606.ENSP00000406909	GLI1,NOG,PTCH1,BGLAP,FFAR4,IFITM5,PHOSPHO1
GO:0072073	Kidney epithelium development	6	130	0.99	0.0143	9606.ENSP00000293894,9606.ENSP00000328181,9606.ENSP00000332296,9606.ENSP00000332353,9606.ENSP00000360269,9606.ENSP00000481675	SOX8,NOG,RARB,PTCH1,TACSTD2,SPRY1
GO:0050678	Regulation of epithelial cell proliferation	9	339	0.75	0.0129	9606.ENSP00000228682,9606.ENSP00000295400,9606.ENSP00000295731,9606.ENSP00000328181,9606.ENSP00000332353,9606.ENSP00000360269,9606.ENSP00000367198,9606.ENSP00000382800,9606.ENSP00000391826	GLI1,TGFA,IHH,NOG,PTCH1,TACSTD2,LECT1,RUNX3,IGF2
GO:0042476	Odontogenesis	6	120	1.02	0.0098	9606.ENSP00000219334,9606.ENSP00000285379,9606.ENSP00000341013,9606.ENSP00000357255,9606.ENSP00000363973,9606.ENSP00000386896	SMPD3,CA2,AMTN,BGLAP,ALPL,ITGA6
GO:0007154	Cell communication	44	5320	0.24	0.0097	9606.ENSP00000175506,9606.ENSP00000217233,9606.ENSP00000219334,9606.ENSP00000228682,9606.ENSP00000259989,9606.ENSP00000261796,9606.ENSP00000264399,9606.ENSP00000264870,9606.ENSP00000282701,9606.ENSP00000284288,9606.ENSP00000285379,9606.ENSP00000286574,9606.ENSP00000292169,9606.ENSP00000293894,9606.ENSP00000295400,9606.ENSP00000295731,9606.ENSP00000301908,9606.ENSP00000321999,9606.ENSP00000327440,…	ASNS,TRIB3,SMPD3,GLI1,FGFBP2,IL17B,PRKG2,F13A1,BMP3,PANX3,CA2,WIF1,S100A1,SOX8,TGFA,IHH,PNOC,PTH1R,BMP8A,NOG,PDE4B,RARB,PTCH1,CXCL14,FGFR3,RSPO3,HIST1H3J,BGLAP,TNFRSF6B,FFAR4,BMP8B,COL15A1,SLC8A3,KLRC2,SPP1,ENHO,SAA1,ZNF385B,ITGA6,IGF2,FOXA2,CLIC3,GFRA2,CYSLTR1
GO:0051240	Positive regulation of multicellular organismal process	22	1770	0.42	0.0084	9606.ENSP00000228682,9606.ENSP00000261796,9606.ENSP00000284288,9606.ENSP00000285379,9606.ENSP00000292169,9606.ENSP00000293894,9606.ENSP00000295731,9606.ENSP00000297029,9606.ENSP00000328181,9606.ENSP00000332116,9606.ENSP00000332296,9606.ENSP00000341013,9606.ENSP00000360538,9606.ENSP00000365145,9606.ENSP00000378517,9606.ENSP00000382800,9606.ENSP00000384906,9606.ENSP00000386896,9606.ENSP00000391826,…	GLI1,IL17B,PANX3,CA2,S100A1,SOX8,IHH,SCIN,NOG,PDE4B,RARB,AMTN,FFAR4,FOXS1,SPP1,RUNX3,SAA1,ITGA6,IGF2,FOXA2,SLN,SPRY1
GO:0045595	Regulation of cell differentiation	23	1874	0.41	0.0066	9606.ENSP00000217233,9606.ENSP00000228682,9606.ENSP00000285379,9606.ENSP00000286574,9606.ENSP00000293894,9606.ENSP00000295731,9606.ENSP00000297029,9606.ENSP00000328181,9606.ENSP00000332296,9606.ENSP00000332353,9606.ENSP00000337065,9606.ENSP00000352252,9606.ENSP00000357255,9606.ENSP00000360269,9606.ENSP00000360538,9606.ENSP00000378517,9606.ENSP00000382800,9606.ENSP00000383364,9606.ENSP00000386896,…	TRIB3,GLI1,CA2,WIF1,SOX8,IHH,SCIN,NOG,RARB,PTCH1,CXCL14,HIST1H3J,BGLAP,TACSTD2,FFAR4,SPP1,RUNX3,PLA2G2A,ITGA6,IGF2,FOXA2,SP7,SPRY1
GO:0071773	Cellular response to BMP stimulus	6	105	1.08	0.0055	9606.ENSP00000219334,9606.ENSP00000282701,9606.ENSP00000327440,9606.ENSP00000328181,9606.ENSP00000361915,9606.ENSP00000369889	SMPD3,BMP3,BMP8A,NOG,BMP8B,COL2A1
GO:2000026	Regulation of multicellular organismal development	25	2096	0.4	0.0045	9606.ENSP00000219334,9606.ENSP00000228682,9606.ENSP00000285379,9606.ENSP00000292169,9606.ENSP00000293894,9606.ENSP00000295731,9606.ENSP00000297029,9606.ENSP00000328181,9606.ENSP00000332296,9606.ENSP00000332353,9606.ENSP00000340935,9606.ENSP00000341013,9606.ENSP00000349131,9606.ENSP00000352252,9606.ENSP00000357255,9606.ENSP00000360269,9606.ENSP00000367198,9606.ENSP00000372059,9606.ENSP00000378517,…	SMPD3,GLI1,CA2,S100A1,SOX8,IHH,SCIN,NOG,RARB,PTCH1,DMP1,AMTN,RSPO3,HIST1H3J,BGLAP,TACSTD2,LECT1,IFITM5,SPP1,RUNX3,ITGA6,FOXA2,PHOSPHO1,CHAD,SPRY1
GO:0048519	Negative regulation of biological process	46	5389	0.25	0.0025	9606.ENSP00000175506,9606.ENSP00000217233,9606.ENSP00000218436,9606.ENSP00000219334,9606.ENSP00000228682,9606.ENSP00000240100,9606.ENSP00000264399,9606.ENSP00000286574,9606.ENSP00000292169,9606.ENSP00000293894,9606.ENSP00000295400,9606.ENSP00000295731,9606.ENSP00000297029,9606.ENSP00000312326,9606.ENSP00000321999,9606.ENSP00000323929,9606.ENSP00000327440,9606.ENSP00000328181,9606.ENSP00000328484,…	ASNS,TRIB3,ITIH6,SMPD3,GLI1,DUSP4,PRKG2,WIF1,S100A1,SOX8,TGFA,IHH,SCIN,AOC3,PTH1R,A2M,BMP8A,NOG,HIST1H2AJ,PDE4B,RARB,PTCH1,CXCL14,FGFR3,HIST1H3J,PPP1R14C,TNFRSF6B,TACSTD2,FFAR4,FOXS1,LECT1,COL2A1,SLC8A3,HR,SPP1,ENHO,RUNX3,PLA2G2A,SAA1,ITGA6,IGF2,FOXA2,CHAD,GFRA2,SLN,SPRY1
GO:2000027	Regulation of animal organ morphogenesis	9	257	0.87	0.002	9606.ENSP00000228682,9606.ENSP00000293894,9606.ENSP00000328181,9606.ENSP00000340935,9606.ENSP00000341013,9606.ENSP00000349131,9606.ENSP00000360269,9606.ENSP00000423812,9606.ENSP00000481675	GLI1,SOX8,NOG,DMP1,AMTN,RSPO3,TACSTD2,CHAD,SPRY1
GO:0060351	Cartilage development involved in endochondral bone morphogenesis	5	43	1.39	0.0013	9606.ENSP00000219334,9606.ENSP00000295731,9606.ENSP00000332296,9606.ENSP00000369889,9606.ENSP00000383894	SMPD3,IHH,RARB,COL2A1,MATN3
GO:0051239	Regulation of multicellular organismal process	34	3227	0.35	0.0012	9606.ENSP00000219334,9606.ENSP00000228682,9606.ENSP00000261796,9606.ENSP00000284288,9606.ENSP00000285379,9606.ENSP00000292169,9606.ENSP00000293894,9606.ENSP00000295731,9606.ENSP00000297029,9606.ENSP00000328181,9606.ENSP00000332116,9606.ENSP00000332296,9606.ENSP00000332353,9606.ENSP00000340935,9606.ENSP00000341013,9606.ENSP00000349131,9606.ENSP00000352252,9606.ENSP00000357255,9606.ENSP00000360269,…	SMPD3,GLI1,IL17B,PANX3,CA2,S100A1,SOX8,IHH,SCIN,NOG,PDE4B,RARB,PTCH1,DMP1,AMTN,RSPO3,HIST1H3J,BGLAP,TACSTD2,FFAR4,FOXS1,LECT1,SLC8A3,IFITM5,SPP1,RUNX3,SAA1,ITGA6,IGF2,FOXA2,PHOSPHO1,CHAD,SLN,SPRY1
GO:0051094	Positive regulation of developmental process	21	1389	0.5	0.00092	9606.ENSP00000228682,9606.ENSP00000285379,9606.ENSP00000286574,9606.ENSP00000292169,9606.ENSP00000293894,9606.ENSP00000295731,9606.ENSP00000297029,9606.ENSP00000328181,9606.ENSP00000332296,9606.ENSP00000332353,9606.ENSP00000341013,9606.ENSP00000360269,9606.ENSP00000360538,9606.ENSP00000365145,9606.ENSP00000382800,9606.ENSP00000383364,9606.ENSP00000386896,9606.ENSP00000391826,9606.ENSP00000400341,…	GLI1,CA2,WIF1,S100A1,SOX8,IHH,SCIN,NOG,RARB,PTCH1,AMTN,TACSTD2,FFAR4,FOXS1,RUNX3,PLA2G2A,ITGA6,IGF2,FOXA2,SP7,SPRY1
GO:0001958	Endochondral ossification	5	29	1.56	0.00026	9606.ENSP00000219334,9606.ENSP00000339824,9606.ENSP00000363973,9606.ENSP00000369889,9606.ENSP00000406909	SMPD3,FGFR3,ALPL,COL2A1,PHOSPHO1
GO:0002062	Chondrocyte differentiation	7	84	1.24	0.00013	9606.ENSP00000219334,9606.ENSP00000295731,9606.ENSP00000321999,9606.ENSP00000339824,9606.ENSP00000369889,9606.ENSP00000382800,9606.ENSP00000383894	SMPD3,IHH,PTH1R,FGFR3,COL2A1,RUNX3,MATN3
GO:0009653	Anatomical structure morphogenesis	30	2165	0.46	2.25e-05	9606.ENSP00000219334,9606.ENSP00000228682,9606.ENSP00000240100,9606.ENSP00000285379,9606.ENSP00000293894,9606.ENSP00000295731,9606.ENSP00000328181,9606.ENSP00000332296,9606.ENSP00000332353,9606.ENSP00000339824,9606.ENSP00000341013,9606.ENSP00000349131,9606.ENSP00000349790,9606.ENSP00000356634,9606.ENSP00000357255,9606.ENSP00000360269,9606.ENSP00000363973,9606.ENSP00000364140,9606.ENSP00000365145,…	SMPD3,GLI1,DUSP4,CA2,SOX8,IHH,NOG,RARB,PTCH1,FGFR3,AMTN,RSPO3,COL9A1,PAPPA2,BGLAP,TACSTD2,ALPL,COL15A1,FOXS1,LECT1,COL2A1,IFITM5,MATN3,ITGA6,IGF2,FOXA2,PHOSPHO1,GFRA2,TPD52,SPRY1
GO:0048705	Skeletal system morphogenesis	11	240	0.98	1.6e-05	9606.ENSP00000219334,9606.ENSP00000295731,9606.ENSP00000328181,9606.ENSP00000332296,9606.ENSP00000339824,9606.ENSP00000356634,9606.ENSP00000363973,9606.ENSP00000369889,9606.ENSP00000372059,9606.ENSP00000383894,9606.ENSP00000406909	SMPD3,IHH,NOG,RARB,FGFR3,PAPPA2,ALPL,COL2A1,IFITM5,MATN3,PHOSPHO1
GO:0050793	Regulation of developmental process	34	2648	0.43	1.37e-05	9606.ENSP00000217233,9606.ENSP00000219334,9606.ENSP00000228682,9606.ENSP00000285379,9606.ENSP00000286574,9606.ENSP00000292169,9606.ENSP00000293894,9606.ENSP00000295731,9606.ENSP00000297029,9606.ENSP00000328181,9606.ENSP00000332296,9606.ENSP00000332353,9606.ENSP00000337065,9606.ENSP00000339824,9606.ENSP00000340935,9606.ENSP00000341013,9606.ENSP00000349131,9606.ENSP00000352252,9606.ENSP00000357255,…	TRIB3,SMPD3,GLI1,CA2,WIF1,S100A1,SOX8,IHH,SCIN,NOG,RARB,PTCH1,CXCL14,FGFR3,DMP1,AMTN,RSPO3,HIST1H3J,BGLAP,TACSTD2,FFAR4,FOXS1,LECT1,IFITM5,SPP1,RUNX3,PLA2G2A,ITGA6,IGF2,FOXA2,PHOSPHO1,CHAD,SP7,SPRY1
GO:0030282	Bone mineralization	7	50	1.47	5.62e-06	9606.ENSP00000219334,9606.ENSP00000226284,9606.ENSP00000321999,9606.ENSP00000339824,9606.ENSP00000357255,9606.ENSP00000372059,9606.ENSP00000406909	SMPD3,IBSP,PTH1R,FGFR3,BGLAP,IFITM5,PHOSPHO1
GO:0060350	Endochondral bone morphogenesis	8	70	1.38	2.12e-06	9606.ENSP00000219334,9606.ENSP00000295731,9606.ENSP00000332296,9606.ENSP00000339824,9606.ENSP00000363973,9606.ENSP00000369889,9606.ENSP00000383894,9606.ENSP00000406909	SMPD3,IHH,RARB,FGFR3,ALPL,COL2A1,MATN3,PHOSPHO1
GO:0009887	Animal organ morphogenesis	22	967	0.68	5.85e-07	9606.ENSP00000219334,9606.ENSP00000228682,9606.ENSP00000285379,9606.ENSP00000293894,9606.ENSP00000295731,9606.ENSP00000328181,9606.ENSP00000332296,9606.ENSP00000332353,9606.ENSP00000339824,9606.ENSP00000341013,9606.ENSP00000349790,9606.ENSP00000356634,9606.ENSP00000357255,9606.ENSP00000360269,9606.ENSP00000363973,9606.ENSP00000369889,9606.ENSP00000372059,9606.ENSP00000383894,9606.ENSP00000386896,…	SMPD3,GLI1,CA2,SOX8,IHH,NOG,RARB,PTCH1,FGFR3,AMTN,COL9A1,PAPPA2,BGLAP,TACSTD2,ALPL,COL2A1,IFITM5,MATN3,ITGA6,IGF2,PHOSPHO1,SPRY1
GO:0060349	Bone morphogenesis	10	109	1.29	1.7e-07	9606.ENSP00000219334,9606.ENSP00000295731,9606.ENSP00000332296,9606.ENSP00000339824,9606.ENSP00000356634,9606.ENSP00000363973,9606.ENSP00000369889,9606.ENSP00000372059,9606.ENSP00000383894,9606.ENSP00000406909	SMPD3,IHH,RARB,FGFR3,PAPPA2,ALPL,COL2A1,IFITM5,MATN3,PHOSPHO1
GO:0032502	Developmental process	58	5841	0.32	8.79e-08	9606.ENSP00000175506,9606.ENSP00000219334,9606.ENSP00000226284,9606.ENSP00000228682,9606.ENSP00000240100,9606.ENSP00000261172,9606.ENSP00000282701,9606.ENSP00000285379,9606.ENSP00000286574,9606.ENSP00000292169,9606.ENSP00000293894,9606.ENSP00000295731,9606.ENSP00000297029,9606.ENSP00000299642,9606.ENSP00000321999,9606.ENSP00000323929,9606.ENSP00000327368,9606.ENSP00000327440,9606.ENSP00000328181,…	ASNS,SMPD3,IBSP,GLI1,DUSP4,EPYC,BMP3,CA2,WIF1,S100A1,SOX8,IHH,SCIN,CLEC3A,PTH1R,A2M,COL10A1,BMP8A,NOG,RARB,PTCH1,CXCL14,FGFR3,DMP1,AMTN,COL9A3,JPH1,RSPO3,COL9A1,PAPPA2,BGLAP,TACSTD2,FFAR4,COL9A2,BMP8B,COL11A2,ALPL,COL15A1,FOXS1,LECT1,COL2A1,SLC8A3,IFITM5,SPP1,RUNX3,MATN3,C2orf82,ITGA6,IGF2,FOXA2,PHOSPHO1,MEPE,CHAD,GFRA2,TPD52,SP7,SPRY1,RAB11FIP4
GO:0030198	Extracellular matrix organization	15	338	0.97	8.79e-08	9606.ENSP00000219334,9606.ENSP00000226284,9606.ENSP00000295731,9606.ENSP00000323929,9606.ENSP00000327368,9606.ENSP00000340935,9606.ENSP00000341640,9606.ENSP00000349790,9606.ENSP00000361834,9606.ENSP00000363840,9606.ENSP00000364140,9606.ENSP00000369889,9606.ENSP00000378517,9606.ENSP00000383894,9606.ENSP00000386896	SMPD3,IBSP,IHH,A2M,COL10A1,DMP1,COL9A3,COL9A1,COL9A2,COL11A2,COL15A1,COL2A1,SPP1,MATN3,ITGA6
GO:0060348	Bone development	13	199	1.14	2.22e-08	9606.ENSP00000219334,9606.ENSP00000261172,9606.ENSP00000295731,9606.ENSP00000332296,9606.ENSP00000339824,9606.ENSP00000356634,9606.ENSP00000357255,9606.ENSP00000363973,9606.ENSP00000369889,9606.ENSP00000372059,9606.ENSP00000383894,9606.ENSP00000406909,9606.ENSP00000423812	SMPD3,EPYC,IHH,RARB,FGFR3,PAPPA2,BGLAP,ALPL,COL2A1,IFITM5,MATN3,PHOSPHO1,CHAD
GO:0007275	Multicellular organism development	56	5023	0.37	2.88e-09	9606.ENSP00000175506,9606.ENSP00000219334,9606.ENSP00000226284,9606.ENSP00000228682,9606.ENSP00000240100,9606.ENSP00000261172,9606.ENSP00000282701,9606.ENSP00000285379,9606.ENSP00000286574,9606.ENSP00000292169,9606.ENSP00000293894,9606.ENSP00000295731,9606.ENSP00000297029,9606.ENSP00000299642,9606.ENSP00000321999,9606.ENSP00000327368,9606.ENSP00000327440,9606.ENSP00000328181,9606.ENSP00000332296,…	ASNS,SMPD3,IBSP,GLI1,DUSP4,EPYC,BMP3,CA2,WIF1,S100A1,SOX8,IHH,SCIN,CLEC3A,PTH1R,COL10A1,BMP8A,NOG,RARB,PTCH1,CXCL14,FGFR3,DMP1,AMTN,COL9A3,JPH1,RSPO3,COL9A1,PAPPA2,BGLAP,TACSTD2,COL9A2,BMP8B,COL11A2,ALPL,COL15A1,FOXS1,LECT1,COL2A1,SLC8A3,IFITM5,SPP1,RUNX3,MATN3,C2orf82,ITGA6,IGF2,FOXA2,PHOSPHO1,MEPE,CHAD,GFRA2,TPD52,SP7,SPRY1,RAB11FIP4
GO:0001649	Osteoblast differentiation	12	127	1.3	2.88e-09	9606.ENSP00000226284,9606.ENSP00000228682,9606.ENSP00000282701,9606.ENSP00000293894,9606.ENSP00000295731,9606.ENSP00000321999,9606.ENSP00000328181,9606.ENSP00000357255,9606.ENSP00000363973,9606.ENSP00000378517,9606.ENSP00000391826,9606.ENSP00000443827	IBSP,GLI1,BMP3,SOX8,IHH,PTH1R,NOG,BGLAP,ALPL,SPP1,IGF2,SP7
GO:0032501	Multicellular organismal process	67	6933	0.31	1.08e-09	9606.ENSP00000175506,9606.ENSP00000219334,9606.ENSP00000226284,9606.ENSP00000228682,9606.ENSP00000240100,9606.ENSP00000253799,9606.ENSP00000261172,9606.ENSP00000262888,9606.ENSP00000264870,9606.ENSP00000282701,9606.ENSP00000285379,9606.ENSP00000286574,9606.ENSP00000292169,9606.ENSP00000293894,9606.ENSP00000295731,9606.ENSP00000296370,9606.ENSP00000297029,9606.ENSP00000299642,9606.ENSP00000301908,…	ASNS,SMPD3,IBSP,GLI1,DUSP4,AOC2,EPYC,KCNN4,F13A1,BMP3,CA2,WIF1,S100A1,SOX8,IHH,S100P,SCIN,CLEC3A,PNOC,PTH1R,A2M,COL10A1,BMP8A,NOG,RARB,PTCH1,CXCL14,FGFR3,DMP1,AMTN,COL9A3,JPH1,RSPO3,COL9A1,HIST1H3J,PAPPA2,BGLAP,TACSTD2,FFAR4,COL9A2,BMP8B,COL11A2,ALPL,COL15A1,FOXS1,LECT1,COL2A1,SLC8A3,IFITM5,SPP1,RUNX3,PLA2G2A,MATN3,SAA1,C2orf82,ITGA6,IGF2,FOXA2,PHOSPHO1,MEPE,CHAD,GFRA2,TPD52,SP7,CYSLTR1,SPRY1,RAB…
GO:0048731	System development	54	4426	0.41	3.27e-10	9606.ENSP00000175506,9606.ENSP00000219334,9606.ENSP00000226284,9606.ENSP00000228682,9606.ENSP00000261172,9606.ENSP00000282701,9606.ENSP00000285379,9606.ENSP00000292169,9606.ENSP00000293894,9606.ENSP00000295731,9606.ENSP00000297029,9606.ENSP00000299642,9606.ENSP00000321999,9606.ENSP00000327368,9606.ENSP00000327440,9606.ENSP00000328181,9606.ENSP00000332296,9606.ENSP00000332353,9606.ENSP00000337065,…	ASNS,SMPD3,IBSP,GLI1,EPYC,BMP3,CA2,S100A1,SOX8,IHH,SCIN,CLEC3A,PTH1R,COL10A1,BMP8A,NOG,RARB,PTCH1,CXCL14,FGFR3,DMP1,AMTN,COL9A3,JPH1,RSPO3,COL9A1,PAPPA2,BGLAP,TACSTD2,COL9A2,BMP8B,COL11A2,ALPL,COL15A1,FOXS1,LECT1,COL2A1,SLC8A3,IFITM5,SPP1,RUNX3,MATN3,C2orf82,ITGA6,IGF2,FOXA2,PHOSPHO1,MEPE,CHAD,GFRA2,TPD52,SP7,SPRY1,RAB11FIP4
GO:0031214	Biomineral tissue development	12	92	1.44	1.57e-10	9606.ENSP00000219334,9606.ENSP00000226284,9606.ENSP00000321999,9606.ENSP00000339824,9606.ENSP00000340935,9606.ENSP00000341013,9606.ENSP00000357255,9606.ENSP00000363973,9606.ENSP00000372059,9606.ENSP00000378517,9606.ENSP00000406909,9606.ENSP00000416984	SMPD3,IBSP,PTH1R,FGFR3,DMP1,AMTN,BGLAP,ALPL,IFITM5,SPP1,PHOSPHO1,MEPE
GO:0009888	Tissue development	35	1760	0.62	1.57e-10	9606.ENSP00000219334,9606.ENSP00000226284,9606.ENSP00000228682,9606.ENSP00000240100,9606.ENSP00000261172,9606.ENSP00000282701,9606.ENSP00000285379,9606.ENSP00000293894,9606.ENSP00000295731,9606.ENSP00000321999,9606.ENSP00000327440,9606.ENSP00000328181,9606.ENSP00000332296,9606.ENSP00000332353,9606.ENSP00000339824,9606.ENSP00000340935,9606.ENSP00000341013,9606.ENSP00000349131,9606.ENSP00000357255,…	SMPD3,IBSP,GLI1,DUSP4,EPYC,BMP3,CA2,SOX8,IHH,PTH1R,BMP8A,NOG,RARB,PTCH1,FGFR3,DMP1,AMTN,RSPO3,BGLAP,TACSTD2,BMP8B,COL11A2,ALPL,LECT1,COL2A1,IFITM5,SPP1,RUNX3,MATN3,C2orf82,ITGA6,IGF2,PHOSPHO1,MEPE,SPRY1
GO:0048513	Animal organ development	47	3197	0.49	8.94e-11	9606.ENSP00000175506,9606.ENSP00000219334,9606.ENSP00000226284,9606.ENSP00000228682,9606.ENSP00000261172,9606.ENSP00000282701,9606.ENSP00000285379,9606.ENSP00000292169,9606.ENSP00000293894,9606.ENSP00000295731,9606.ENSP00000321999,9606.ENSP00000327440,9606.ENSP00000328181,9606.ENSP00000332296,9606.ENSP00000332353,9606.ENSP00000337065,9606.ENSP00000339824,9606.ENSP00000340935,9606.ENSP00000341013,…	ASNS,SMPD3,IBSP,GLI1,EPYC,BMP3,CA2,S100A1,SOX8,IHH,PTH1R,BMP8A,NOG,RARB,PTCH1,CXCL14,FGFR3,DMP1,AMTN,COL9A3,JPH1,RSPO3,COL9A1,PAPPA2,BGLAP,TACSTD2,BMP8B,COL11A2,ALPL,LECT1,COL2A1,SLC8A3,IFITM5,SPP1,RUNX3,MATN3,C2orf82,ITGA6,IGF2,FOXA2,PHOSPHO1,MEPE,CHAD,TPD52,SP7,SPRY1,RAB11FIP4
GO:0061448	Connective tissue development	17	223	1.21	4.09e-12	9606.ENSP00000219334,9606.ENSP00000261172,9606.ENSP00000282701,9606.ENSP00000293894,9606.ENSP00000295731,9606.ENSP00000321999,9606.ENSP00000327440,9606.ENSP00000328181,9606.ENSP00000332296,9606.ENSP00000339824,9606.ENSP00000361915,9606.ENSP00000363840,9606.ENSP00000367198,9606.ENSP00000369889,9606.ENSP00000382800,9606.ENSP00000383894,9606.ENSP00000386804	SMPD3,EPYC,BMP3,SOX8,IHH,PTH1R,BMP8A,NOG,RARB,FGFR3,BMP8B,COL11A2,LECT1,COL2A1,RUNX3,MATN3,C2orf82
GO:0051216	Cartilage development	16	171	1.29	2.02e-12	9606.ENSP00000219334,9606.ENSP00000261172,9606.ENSP00000282701,9606.ENSP00000295731,9606.ENSP00000321999,9606.ENSP00000327440,9606.ENSP00000328181,9606.ENSP00000332296,9606.ENSP00000339824,9606.ENSP00000361915,9606.ENSP00000363840,9606.ENSP00000367198,9606.ENSP00000369889,9606.ENSP00000382800,9606.ENSP00000383894,9606.ENSP00000386804	SMPD3,EPYC,BMP3,IHH,PTH1R,BMP8A,NOG,RARB,FGFR3,BMP8B,COL11A2,LECT1,COL2A1,RUNX3,MATN3,C2orf82
GO:0001503	Ossification	22	265	1.24	8.73e-17	9606.ENSP00000219334,9606.ENSP00000226284,9606.ENSP00000228682,9606.ENSP00000282701,9606.ENSP00000293894,9606.ENSP00000295731,9606.ENSP00000299642,9606.ENSP00000321999,9606.ENSP00000327440,9606.ENSP00000328181,9606.ENSP00000339824,9606.ENSP00000340935,9606.ENSP00000357255,9606.ENSP00000361915,9606.ENSP00000363973,9606.ENSP00000369889,9606.ENSP00000372059,9606.ENSP00000378517,9606.ENSP00000382800,…	SMPD3,IBSP,GLI1,BMP3,SOX8,IHH,CLEC3A,PTH1R,BMP8A,NOG,FGFR3,DMP1,BGLAP,BMP8B,ALPL,COL2A1,IFITM5,SPP1,RUNX3,IGF2,PHOSPHO1,SP7
GO:0001501	Skeletal system development	27	499	1.06	8.73e-17	9606.ENSP00000219334,9606.ENSP00000261172,9606.ENSP00000282701,9606.ENSP00000295731,9606.ENSP00000299642,9606.ENSP00000321999,9606.ENSP00000327368,9606.ENSP00000327440,9606.ENSP00000328181,9606.ENSP00000332296,9606.ENSP00000339824,9606.ENSP00000356634,9606.ENSP00000357255,9606.ENSP00000361834,9606.ENSP00000361915,9606.ENSP00000363840,9606.ENSP00000363973,9606.ENSP00000367198,9606.ENSP00000369889,…	SMPD3,EPYC,BMP3,IHH,CLEC3A,PTH1R,COL10A1,BMP8A,NOG,RARB,FGFR3,PAPPA2,BGLAP,COL9A2,BMP8B,COL11A2,ALPL,LECT1,COL2A1,IFITM5,RUNX3,MATN3,C2orf82,IGF2,PHOSPHO1,MEPE,CHAD

## Sheet: PC1 Positive GO terms
#term ID	term description	observed gene count	background gene count	strength	false discovery rate	matching proteins in your network (IDs)	matching proteins in your network (labels)
GO:1902430	Negative regulation of amyloid-beta formation	3	14	1.68	0.0453	9606.ENSP00000302665,9606.ENSP00000315130,9606.ENSP00000460236	IGF1,CLU,SPON1
GO:0050678	Regulation of epithelial cell proliferation	9	339	0.77	0.0433	9606.ENSP00000225831,9606.ENSP00000254722,9606.ENSP00000274063,9606.ENSP00000302665,9606.ENSP00000363492,9606.ENSP00000379140,9606.ENSP00000385451,9606.ENSP00000419422,9606.ENSP00000484618	CCL2,SERPINF1,SFRP2,IGF1,GDF5,CXCL12,MDK,AGTR1,APELA
GO:0048731	System development	37	4426	0.27	0.0433	9606.ENSP00000225831,9606.ENSP00000252242,9606.ENSP00000254722,9606.ENSP00000263665,9606.ENSP00000264377,9606.ENSP00000264828,9606.ENSP00000274063,9606.ENSP00000282466,9606.ENSP00000283179,9606.ENSP00000289749,9606.ENSP00000293599,9606.ENSP00000296130,9606.ENSP00000297161,9606.ENSP00000297848,9606.ENSP00000302665,9606.ENSP00000308117,9606.ENSP00000311697,9606.ENSP00000315130,9606.ENSP00000323901,…	CCL2,KRT5,SERPINF1,CNTN3,ADAM23,COL5A3,SFRP2,IGSF10,HNRNPU,NBL1,AQP5,CLEC3B,BMPER,COL14A1,IGF1,CD248,FGF5,CLU,FZD2,PLXDC1,OXTR,RTN4RL2,DHRS2,MFAP5,GDF5,LGI2,MSLN,CXCL12,GPER1,NRG1,MDK,ACTG2,IL34,LSAMP,AGTR1,CNTN1,APELA
GO:0032879	Regulation of localization	27	2740	0.34	0.0433	9606.ENSP00000223215,9606.ENSP00000225831,9606.ENSP00000254722,9606.ENSP00000256857,9606.ENSP00000274063,9606.ENSP00000282466,9606.ENSP00000283179,9606.ENSP00000289749,9606.ENSP00000297161,9606.ENSP00000298743,9606.ENSP00000299367,9606.ENSP00000302665,9606.ENSP00000308315,9606.ENSP00000315130,9606.ENSP00000324270,9606.ENSP00000361850,9606.ENSP00000361952,9606.ENSP00000379140,9606.ENSP00000380281,…	MEST,CCL2,SERPINF1,GRP,SFRP2,IGSF10,HNRNPU,NBL1,BMPER,GAS1,C2,IGF1,PODN,CLU,OXTR,PLAU,KCNK15,CXCL12,GPER1,PPAPDC1A,NRG1,MDK,IL34,PLTP,AGTR1,CNTN1,APELA
GO:0030198	Extracellular matrix organization	9	338	0.77	0.0433	9606.ENSP00000264828,9606.ENSP00000274063,9606.ENSP00000284322,9606.ENSP00000297848,9606.ENSP00000322788,9606.ENSP00000348308,9606.ENSP00000352455,9606.ENSP00000356791,9606.ENSP00000362304	COL5A3,SFRP2,ABI3BP,COL14A1,MMP1,MMP23B,MFAP5,DPT,ADAMTS14
GO:0010656	Negative regulation of muscle cell apoptotic process	4	38	1.37	0.0433	9606.ENSP00000274063,9606.ENSP00000302665,9606.ENSP00000384620,9606.ENSP00000385451	SFRP2,IGF1,NRG1,MDK
GO:0007155	Cell adhesion	15	925	0.56	0.0433	9606.ENSP00000225831,9606.ENSP00000263665,9606.ENSP00000264377,9606.ENSP00000264828,9606.ENSP00000297848,9606.ENSP00000356791,9606.ENSP00000361959,9606.ENSP00000372313,9606.ENSP00000379140,9606.ENSP00000384620,9606.ENSP00000419000,9606.ENSP00000422554,9606.ENSP00000432218,9606.ENSP00000447006,9606.ENSP00000460236	CCL2,CNTN3,ADAM23,COL5A3,COL14A1,DPT,WISP2,MSLN,CXCL12,NRG1,LSAMP,ADAMTS12,IL32,CNTN1,SPON1
GO:0042127	Regulation of cell population proliferation	22	1642	0.47	0.0368	9606.ENSP00000225831,9606.ENSP00000233809,9606.ENSP00000252456,9606.ENSP00000254722,9606.ENSP00000274063,9606.ENSP00000283179,9606.ENSP00000302665,9606.ENSP00000308117,9606.ENSP00000308315,9606.ENSP00000311697,9606.ENSP00000315130,9606.ENSP00000344674,9606.ENSP00000356791,9606.ENSP00000361850,9606.ENSP00000363492,9606.ENSP00000379140,9606.ENSP00000380281,9606.ENSP00000384620,9606.ENSP00000385451,…	CCL2,IGFBP2,CNN1,SERPINF1,SFRP2,HNRNPU,IGF1,CD248,PODN,FGF5,CLU,DHRS2,DPT,PLAU,GDF5,CXCL12,GPER1,NRG1,MDK,IL34,AGTR1,APELA
GO:0030334	Regulation of cell migration	15	865	0.59	0.0368	9606.ENSP00000225831,9606.ENSP00000254722,9606.ENSP00000274063,9606.ENSP00000282466,9606.ENSP00000289749,9606.ENSP00000297161,9606.ENSP00000302665,9606.ENSP00000308315,9606.ENSP00000361850,9606.ENSP00000379140,9606.ENSP00000380281,9606.ENSP00000384620,9606.ENSP00000385451,9606.ENSP00000397863,9606.ENSP00000484618	CCL2,SERPINF1,SFRP2,IGSF10,NBL1,BMPER,IGF1,PODN,PLAU,CXCL12,GPER1,NRG1,MDK,IL34,APELA
GO:0030199	Collagen fibril organization	5	46	1.38	0.0368	9606.ENSP00000264828,9606.ENSP00000274063,9606.ENSP00000297848,9606.ENSP00000356791,9606.ENSP00000362304	COL5A3,SFRP2,COL14A1,DPT,ADAMTS14
GO:0006607	NLS-bearing protein import into nucleus	4	20	1.65	0.0368	9606.ENSP00000381214,9606.ENSP00000386588,9606.ENSP00000386810,9606.ENSP00000453170	RGPD2,RGPD3,RGPD4,RGPD1

## Sheet: PC2 Negative GO terms
#term ID	term description	observed gene count	background gene count	strength	false discovery rate	matching proteins in your network (IDs)	matching proteins in your network (labels)
GO:2000401	Regulation of lymphocyte migration	4	65	1.11	0.0482	9606.ENSP00000286758,9606.ENSP00000337065,9606.ENSP00000345179,9606.ENSP00000367832	CXCL13,CXCL14,APOD,CCL7
GO:0052547	Regulation of peptidase activity	9	449	0.62	0.0482	9606.ENSP00000222543,9606.ENSP00000287814,9606.ENSP00000333203,9606.ENSP00000342082,9606.ENSP00000361761,9606.ENSP00000378409,9606.ENSP00000409544,9606.ENSP00000415786,9606.ENSP00000416066	TFPI2,TIMP4,SERPINA5,SLPI,WFDC2,C10orf54,CLDN4,SERPINE2,SERPINA1
GO:0002528	Regulation of vascular permeability involved in acute inflammatory response	2	4	2.02	0.0482	9606.ENSP00000347712,9606.ENSP00000369755	C2CD4A,C2CD4B
GO:0002503	Peptide antigen assembly with MHC class II protein complex	2	4	2.02	0.0482	9606.ENSP00000353099,9606.ENSP00000378786	HLA-DRB1,HLA-DRA
GO:0051094	Positive regulation of developmental process	17	1389	0.41	0.0481	9606.ENSP00000037502,9606.ENSP00000220772,9606.ENSP00000252486,9606.ENSP00000266031,9606.ENSP00000289749,9606.ENSP00000291700,9606.ENSP00000292169,9606.ENSP00000295113,9606.ENSP00000353099,9606.ENSP00000357470,9606.ENSP00000365435,9606.ENSP00000369849,9606.ENSP00000378409,9606.ENSP00000383364,9606.ENSP00000391490,9606.ENSP00000415786,9606.ENSP00000418009	MYOC,SFRP1,APOE,HYAL1,NBL1,S100B,S100A1,FRZB,HLA-DRB1,IL6R,TNFRSF1B,MEDAG,C10orf54,PLA2G2A,AGR2,SERPINE2,RARRES2
GO:0051051	Negative regulation of transport	9	443	0.63	0.0463	9606.ENSP00000220772,9606.ENSP00000242465,9606.ENSP00000252486,9606.ENSP00000264563,9606.ENSP00000345179,9606.ENSP00000365435,9606.ENSP00000368538,9606.ENSP00000371471,9606.ENSP00000415786	SFRP1,SRGN,APOE,IL11,APOD,TNFRSF1B,TNFRSF4,RSAD2,SERPINE2
GO:0051043	Regulation of membrane protein ectodomain proteolysis	3	24	1.42	0.0432	9606.ENSP00000252486,9606.ENSP00000287814,9606.ENSP00000365435	APOE,TIMP4,TNFRSF1B
GO:0042127	Regulation of cell population proliferation	19	1642	0.38	0.0432	9606.ENSP00000220772,9606.ENSP00000238044,9606.ENSP00000252486,9606.ENSP00000264563,9606.ENSP00000266031,9606.ENSP00000285930,9606.ENSP00000291700,9606.ENSP00000295113,9606.ENSP00000345179,9606.ENSP00000346240,9606.ENSP00000353099,9606.ENSP00000357470,9606.ENSP00000365435,9606.ENSP00000367198,9606.ENSP00000368538,9606.ENSP00000378409,9606.ENSP00000383364,9606.ENSP00000415786,9606.ENSP00000451712	SFRP1,C2orf40,APOE,IL11,HYAL1,AKR1B1,S100B,FRZB,APOD,FBXO2,HLA-DRB1,IL6R,TNFRSF1B,LECT1,TNFRSF4,C10orf54,PLA2G2A,SERPINE2,NDRG2
GO:0009617	Response to bacterium	11	634	0.56	0.0398	9606.ENSP00000286758,9606.ENSP00000287814,9606.ENSP00000296435,9606.ENSP00000324248,9606.ENSP00000342082,9606.ENSP00000353099,9606.ENSP00000357470,9606.ENSP00000361761,9606.ENSP00000365435,9606.ENSP00000383364,9606.ENSP00000418009	CXCL13,TIMP4,CAMP,PENK,SLPI,HLA-DRB1,IL6R,WFDC2,TNFRSF1B,PLA2G2A,RARRES2
GO:0001817	Regulation of cytokine production	12	742	0.53	0.0393	9606.ENSP00000242465,9606.ENSP00000264350,9606.ENSP00000296435,9606.ENSP00000345179,9606.ENSP00000353099,9606.ENSP00000357470,9606.ENSP00000365435,9606.ENSP00000368538,9606.ENSP00000371471,9606.ENSP00000378409,9606.ENSP00000384906,9606.ENSP00000451712	SRGN,HERC5,CAMP,APOD,HLA-DRB1,IL6R,TNFRSF1B,TNFRSF4,RSAD2,C10orf54,SAA1,NDRG2
GO:0050793	Regulation of developmental process	26	2648	0.31	0.0391	9606.ENSP00000037502,9606.ENSP00000220772,9606.ENSP00000228938,9606.ENSP00000242465,9606.ENSP00000252486,9606.ENSP00000266031,9606.ENSP00000286758,9606.ENSP00000289749,9606.ENSP00000291700,9606.ENSP00000292169,9606.ENSP00000295113,9606.ENSP00000337065,9606.ENSP00000344819,9606.ENSP00000353099,9606.ENSP00000357470,9606.ENSP00000365435,9606.ENSP00000367198,9606.ENSP00000367832,9606.ENSP00000369849,…	MYOC,SFRP1,MGP,SRGN,APOE,HYAL1,CXCL13,NBL1,S100B,S100A1,FRZB,CXCL14,CMTM5,HLA-DRB1,IL6R,TNFRSF1B,LECT1,CCL7,MEDAG,C10orf54,PLA2G2A,AGR2,CLDN4,SERPINE2,RARRES2,CHAD
GO:0061107	Seminal vesicle development	2	3	2.14	0.0372	9606.ENSP00000333203,9606.ENSP00000415786	SERPINA5,SERPINE2
GO:0051216	Cartilage development	6	171	0.86	0.035	9606.ENSP00000228938,9606.ENSP00000266031,9606.ENSP00000361842,9606.ENSP00000367198,9606.ENSP00000369889,9606.ENSP00000386804	MGP,HYAL1,MATN4,LECT1,COL2A1,C2orf82
GO:0140131	Positive regulation of lymphocyte chemotaxis	3	21	1.47	0.0341	9606.ENSP00000286758,9606.ENSP00000337065,9606.ENSP00000367832	CXCL13,CXCL14,CCL7
GO:0001501	Skeletal system development	10	499	0.62	0.0278	9606.ENSP00000037502,9606.ENSP00000220772,9606.ENSP00000228938,9606.ENSP00000266031,9606.ENSP00000295113,9606.ENSP00000361842,9606.ENSP00000367198,9606.ENSP00000369889,9606.ENSP00000386804,9606.ENSP00000423812	MYOC,SFRP1,MGP,HYAL1,FRZB,MATN4,LECT1,COL2A1,C2orf82,CHAD
GO:0048856	Anatomical structure development	43	5402	0.22	0.0249	9606.ENSP00000037502,9606.ENSP00000220772,9606.ENSP00000228938,9606.ENSP00000238044,9606.ENSP00000242465,9606.ENSP00000250535,9606.ENSP00000252486,9606.ENSP00000264563,9606.ENSP00000265825,9606.ENSP00000266031,9606.ENSP00000267953,9606.ENSP00000274605,9606.ENSP00000285930,9606.ENSP00000286758,9606.ENSP00000287814,9606.ENSP00000289749,9606.ENSP00000291700,9606.ENSP00000292169,9606.ENSP00000293599,…	MYOC,SFRP1,MGP,C2orf40,SRGN,CDO1,APOE,IL11,FSCN3,HYAL1,BCL2A1,N4BP3,AKR1B1,CXCL13,TIMP4,NBL1,S100B,S100A1,AQP5,FRZB,PENK,SERPINA5,CXCL14,COL9A3,APOD,ATRNL1,DPF1,HLA-DRB1,IL6R,MATN4,TNFRSF1B,LECT1,COL2A1,AKR1C1,RSAD2,C2orf82,MT1G,AGR2,CLDN4,SERPINE2,RARRES2,CHAD,NDRG2
GO:0008285	Negative regulation of cell population proliferation	12	696	0.55	0.0249	9606.ENSP00000220772,9606.ENSP00000238044,9606.ENSP00000252486,9606.ENSP00000295113,9606.ENSP00000345179,9606.ENSP00000346240,9606.ENSP00000353099,9606.ENSP00000367198,9606.ENSP00000378409,9606.ENSP00000383364,9606.ENSP00000415786,9606.ENSP00000451712	SFRP1,C2orf40,APOE,FRZB,APOD,FBXO2,HLA-DRB1,LECT1,C10orf54,PLA2G2A,SERPINE2,NDRG2
GO:0002690	Positive regulation of leukocyte chemotaxis	5	98	1.03	0.0249	9606.ENSP00000286758,9606.ENSP00000337065,9606.ENSP00000357470,9606.ENSP00000367832,9606.ENSP00000418009	CXCL13,CXCL14,IL6R,CCL7,RARRES2
GO:0048247	Lymphocyte chemotaxis	4	50	1.22	0.024	9606.ENSP00000286758,9606.ENSP00000367832,9606.ENSP00000384906,9606.ENSP00000419194	CXCL13,CCL7,SAA1,MSMP
GO:0050789	Regulation of biological process	73	11475	0.12	0.0163	9606.ENSP00000037502,9606.ENSP00000220772,9606.ENSP00000222543,9606.ENSP00000225688,9606.ENSP00000228938,9606.ENSP00000238044,9606.ENSP00000242465,9606.ENSP00000244709,9606.ENSP00000252486,9606.ENSP00000257570,9606.ENSP00000264350,9606.ENSP00000264563,9606.ENSP00000266031,9606.ENSP00000267953,9606.ENSP00000285930,9606.ENSP00000286758,9606.ENSP00000287814,9606.ENSP00000289749,9606.ENSP00000291700,…	MYOC,SFRP1,TFPI2,RASD1,MGP,C2orf40,SRGN,TREM1,APOE,OASL,HERC5,IL11,HYAL1,BCL2A1,AKR1B1,CXCL13,TIMP4,NBL1,S100B,FXYD2,S100A1,FRZB,CAMP,MMP3,ISG20,PENK,MT1H,CFD,SERPINA5,CXCL14,HIST1H1C,SLPI,CMTM5,APOD,FBXO2,ATRNL1,C2CD4A,DPF1,CREB5,HLA-DRB1,IL6R,IFIT1,IFIT2,WFDC2,TNFRSF1B,LECT1,CCL7,TNFRSF4,C2CD4B,MEDAG,COL2A1,RSAD2,C10orf54,HLA-DRA,LRRC2,MX1,PLA2G2A,SAA1,OAS1,MT1G,AGR2,CLDN4,SERPINE2,SERPINA1,RAR…
GO:0051241	Negative regulation of multicellular organismal process	17	1231	0.46	0.0159	9606.ENSP00000220772,9606.ENSP00000242465,9606.ENSP00000252486,9606.ENSP00000264350,9606.ENSP00000286758,9606.ENSP00000291700,9606.ENSP00000295113,9606.ENSP00000345179,9606.ENSP00000353099,9606.ENSP00000357470,9606.ENSP00000365435,9606.ENSP00000367198,9606.ENSP00000368538,9606.ENSP00000378409,9606.ENSP00000415786,9606.ENSP00000423812,9606.ENSP00000451712	SFRP1,SRGN,APOE,HERC5,CXCL13,S100B,FRZB,APOD,HLA-DRB1,IL6R,TNFRSF1B,LECT1,TNFRSF4,C10orf54,SERPINE2,CHAD,NDRG2
GO:0006953	Acute-phase response	4	44	1.28	0.0159	9606.ENSP00000357470,9606.ENSP00000384906,9606.ENSP00000416066,9606.ENSP00000436126	IL6R,SAA1,SERPINA1,SAA2
GO:0002685	Regulation of leukocyte migration	7	209	0.84	0.0159	9606.ENSP00000286758,9606.ENSP00000289749,9606.ENSP00000337065,9606.ENSP00000345179,9606.ENSP00000357470,9606.ENSP00000367832,9606.ENSP00000418009	CXCL13,NBL1,CXCL14,APOD,IL6R,CCL7,RARRES2
GO:0065008	Regulation of biological quality	36	4042	0.27	0.015	9606.ENSP00000037502,9606.ENSP00000220772,9606.ENSP00000222543,9606.ENSP00000228811,9606.ENSP00000238044,9606.ENSP00000242465,9606.ENSP00000250535,9606.ENSP00000252486,9606.ENSP00000264563,9606.ENSP00000264613,9606.ENSP00000285930,9606.ENSP00000286758,9606.ENSP00000289749,9606.ENSP00000291700,9606.ENSP00000293599,9606.ENSP00000308024,9606.ENSP00000330587,9606.ENSP00000333203,9606.ENSP00000347712,…	MYOC,SFRP1,TFPI2,PRR4,C2orf40,SRGN,CDO1,APOE,IL11,CP,AKR1B1,CXCL13,NBL1,S100B,AQP5,PCSK1,MT1H,SERPINA5,C2CD4A,HLA-DRB1,IFIT1,TSPAN1,TNFRSF1B,CCL7,C2CD4B,COL2A1,AKR1C1,MX1,PLA2G2A,SAA1,OAS1,MT1G,AGR2,CLDN4,SERPINE2,SERPINA1
GO:0060326	Cell chemotaxis	7	204	0.85	0.015	9606.ENSP00000286758,9606.ENSP00000337065,9606.ENSP00000357470,9606.ENSP00000367832,9606.ENSP00000384906,9606.ENSP00000419194,9606.ENSP00000436126	CXCL13,CXCL14,IL6R,CCL7,SAA1,MSMP,SAA2
GO:0030334	Regulation of cell migration	14	865	0.53	0.015	9606.ENSP00000037502,9606.ENSP00000220772,9606.ENSP00000252486,9606.ENSP00000266031,9606.ENSP00000286758,9606.ENSP00000289749,9606.ENSP00000337065,9606.ENSP00000345179,9606.ENSP00000357470,9606.ENSP00000367832,9606.ENSP00000378409,9606.ENSP00000409544,9606.ENSP00000415786,9606.ENSP00000418009	MYOC,SFRP1,APOE,HYAL1,CXCL13,NBL1,CXCL14,APOD,IL6R,CCL7,C10orf54,CLDN4,SERPINE2,RARRES2
GO:0001818	Negative regulation of cytokine production	8	280	0.77	0.015	9606.ENSP00000242465,9606.ENSP00000264350,9606.ENSP00000345179,9606.ENSP00000353099,9606.ENSP00000357470,9606.ENSP00000368538,9606.ENSP00000378409,9606.ENSP00000451712	SRGN,HERC5,APOD,HLA-DRB1,IL6R,TNFRSF4,C10orf54,NDRG2
GO:0032501	Multicellular organismal process	52	6933	0.19	0.0149	9606.ENSP00000037502,9606.ENSP00000220772,9606.ENSP00000222543,9606.ENSP00000228811,9606.ENSP00000228938,9606.ENSP00000238044,9606.ENSP00000242465,9606.ENSP00000250535,9606.ENSP00000252486,9606.ENSP00000264563,9606.ENSP00000265825,9606.ENSP00000266031,9606.ENSP00000267953,9606.ENSP00000274605,9606.ENSP00000285930,9606.ENSP00000286758,9606.ENSP00000287814,9606.ENSP00000289749,9606.ENSP00000291700,…	MYOC,SFRP1,TFPI2,PRR4,MGP,C2orf40,SRGN,CDO1,APOE,IL11,FSCN3,HYAL1,BCL2A1,N4BP3,AKR1B1,CXCL13,TIMP4,NBL1,S100B,S100A1,AQP5,FRZB,PENK,SERPINA5,CXCL14,COL9A3,APOD,ATRNL1,C2CD4A,DPF1,HLA-DRB1,IL6R,WFDC2,MATN4,TNFRSF1B,LECT1,C2CD4B,COL2A1,AKR1C1,RSAD2,HLA-DRA,PLA2G2A,SAA1,C2orf82,MT1G,AGR2,CLDN4,SERPINE2,SERPINA1,RARRES2,CHAD,NDRG2
GO:0048523	Negative regulation of cellular process	41	4874	0.24	0.0138	9606.ENSP00000037502,9606.ENSP00000220772,9606.ENSP00000222543,9606.ENSP00000225688,9606.ENSP00000238044,9606.ENSP00000242465,9606.ENSP00000252486,9606.ENSP00000264563,9606.ENSP00000266031,9606.ENSP00000267953,9606.ENSP00000285930,9606.ENSP00000286758,9606.ENSP00000287814,9606.ENSP00000289749,9606.ENSP00000291700,9606.ENSP00000292169,9606.ENSP00000295113,9606.ENSP00000299855,9606.ENSP00000333203,…	MYOC,SFRP1,TFPI2,RASD1,C2orf40,SRGN,APOE,IL11,HYAL1,BCL2A1,AKR1B1,CXCL13,TIMP4,NBL1,S100B,S100A1,FRZB,MMP3,SERPINA5,CXCL14,HIST1H1C,SLPI,CMTM5,APOD,FBXO2,DPF1,HLA-DRB1,WFDC2,TNFRSF1B,LECT1,TNFRSF4,COL2A1,RSAD2,C10orf54,PLA2G2A,AGR2,SERPINE2,SERPINA1,NDRG2,RPL26,IFI27
GO:0051224	Negative regulation of protein transport	6	135	0.97	0.0136	9606.ENSP00000220772,9606.ENSP00000242465,9606.ENSP00000252486,9606.ENSP00000345179,9606.ENSP00000368538,9606.ENSP00000371471	SFRP1,SRGN,APOE,APOD,TNFRSF4,RSAD2
GO:0050709	Negative regulation of protein secretion	5	81	1.11	0.0135	9606.ENSP00000220772,9606.ENSP00000242465,9606.ENSP00000252486,9606.ENSP00000368538,9606.ENSP00000371471	SFRP1,SRGN,APOE,TNFRSF4,RSAD2
GO:0048584	Positive regulation of response to stimulus	25	2257	0.36	0.0117	9606.ENSP00000037502,9606.ENSP00000220772,9606.ENSP00000252486,9606.ENSP00000264563,9606.ENSP00000285930,9606.ENSP00000286758,9606.ENSP00000291700,9606.ENSP00000299855,9606.ENSP00000324248,9606.ENSP00000332139,9606.ENSP00000337065,9606.ENSP00000347712,9606.ENSP00000353099,9606.ENSP00000357470,9606.ENSP00000367832,9606.ENSP00000369755,9606.ENSP00000371471,9606.ENSP00000378786,9606.ENSP00000383364,…	MYOC,SFRP1,APOE,IL11,AKR1B1,CXCL13,S100B,MMP3,PENK,CFD,CXCL14,C2CD4A,HLA-DRB1,IL6R,CCL7,C2CD4B,RSAD2,HLA-DRA,PLA2G2A,SAA1,AGR2,CLDN4,RARRES2,MUC12,RPL26
GO:0071310	Cellular response to organic substance	26	2369	0.36	0.0099	9606.ENSP00000220772,9606.ENSP00000257570,9606.ENSP00000264563,9606.ENSP00000266031,9606.ENSP00000285930,9606.ENSP00000286758,9606.ENSP00000299855,9606.ENSP00000306565,9606.ENSP00000324248,9606.ENSP00000353099,9606.ENSP00000357470,9606.ENSP00000360869,9606.ENSP00000360891,9606.ENSP00000365435,9606.ENSP00000367832,9606.ENSP00000368538,9606.ENSP00000369889,9606.ENSP00000370254,9606.ENSP00000371471,…	SFRP1,OASL,IL11,HYAL1,AKR1B1,CXCL13,MMP3,ISG20,PENK,HLA-DRB1,IL6R,IFIT1,IFIT2,TNFRSF1B,CCL7,TNFRSF4,COL2A1,AKR1C1,RSAD2,HLA-DRA,MX1,SAA1,OAS1,MT1G,RARRES2,IFI27
GO:0050878	Regulation of body fluid levels	11	509	0.65	0.0099	9606.ENSP00000222543,9606.ENSP00000250535,9606.ENSP00000252486,9606.ENSP00000285930,9606.ENSP00000293599,9606.ENSP00000333203,9606.ENSP00000384906,9606.ENSP00000391490,9606.ENSP00000409544,9606.ENSP00000415786,9606.ENSP00000416066	TFPI2,CDO1,APOE,AKR1B1,AQP5,SERPINA5,SAA1,AGR2,CLDN4,SERPINE2,SERPINA1
GO:0030155	Regulation of cell adhesion	13	712	0.58	0.0099	9606.ENSP00000037502,9606.ENSP00000220772,9606.ENSP00000266031,9606.ENSP00000286758,9606.ENSP00000345179,9606.ENSP00000347712,9606.ENSP00000353099,9606.ENSP00000369755,9606.ENSP00000378409,9606.ENSP00000383364,9606.ENSP00000384906,9606.ENSP00000391490,9606.ENSP00000415786	MYOC,SFRP1,HYAL1,CXCL13,APOD,C2CD4A,HLA-DRB1,C2CD4B,C10orf54,PLA2G2A,SAA1,AGR2,SERPINE2
GO:0007154	Cell communication	44	5320	0.24	0.0099	9606.ENSP00000037502,9606.ENSP00000220772,9606.ENSP00000225688,9606.ENSP00000238044,9606.ENSP00000242465,9606.ENSP00000244709,9606.ENSP00000252486,9606.ENSP00000257570,9606.ENSP00000264563,9606.ENSP00000267953,9606.ENSP00000285930,9606.ENSP00000286758,9606.ENSP00000287814,9606.ENSP00000289749,9606.ENSP00000292169,9606.ENSP00000295113,9606.ENSP00000299855,9606.ENSP00000306565,9606.ENSP00000308024,…	MYOC,SFRP1,RASD1,C2orf40,SRGN,TREM1,APOE,OASL,IL11,BCL2A1,AKR1B1,CXCL13,TIMP4,NBL1,S100A1,FRZB,MMP3,ISG20,PCSK1,PENK,CFD,CXCL14,CMTM5,ATRNL1,HLA-DRB1,IL6R,IFIT1,IFIT2,TNFRSF1B,CCL7,TNFRSF4,RSAD2,HLA-DRA,LRRC2,MX1,SAA1,OAS1,RARRES2,MSMP,SAA2,MUC12,NDRG2,RPL26,IFI27
GO:0002688	Regulation of leukocyte chemotaxis	6	124	1	0.0099	9606.ENSP00000286758,9606.ENSP00000289749,9606.ENSP00000337065,9606.ENSP00000357470,9606.ENSP00000367832,9606.ENSP00000418009	CXCL13,NBL1,CXCL14,IL6R,CCL7,RARRES2
GO:0023052	Signaling	44	5239	0.24	0.0072	9606.ENSP00000037502,9606.ENSP00000220772,9606.ENSP00000225688,9606.ENSP00000238044,9606.ENSP00000242465,9606.ENSP00000244709,9606.ENSP00000252486,9606.ENSP00000257570,9606.ENSP00000264563,9606.ENSP00000267953,9606.ENSP00000285930,9606.ENSP00000286758,9606.ENSP00000287814,9606.ENSP00000289749,9606.ENSP00000292169,9606.ENSP00000295113,9606.ENSP00000299855,9606.ENSP00000306565,9606.ENSP00000308024,…	MYOC,SFRP1,RASD1,C2orf40,SRGN,TREM1,APOE,OASL,IL11,BCL2A1,AKR1B1,CXCL13,TIMP4,NBL1,S100A1,FRZB,MMP3,ISG20,PCSK1,PENK,CFD,CXCL14,CMTM5,ATRNL1,HLA-DRB1,IL6R,IFIT1,IFIT2,TNFRSF1B,CCL7,TNFRSF4,RSAD2,HLA-DRA,LRRC2,MX1,SAA1,OAS1,RARRES2,MSMP,SAA2,MUC12,NDRG2,RPL26,IFI27
GO:0048583	Regulation of response to stimulus	38	4114	0.28	0.0046	9606.ENSP00000037502,9606.ENSP00000220772,9606.ENSP00000244709,9606.ENSP00000252486,9606.ENSP00000264350,9606.ENSP00000264563,9606.ENSP00000285930,9606.ENSP00000286758,9606.ENSP00000289749,9606.ENSP00000291700,9606.ENSP00000295113,9606.ENSP00000299855,9606.ENSP00000324248,9606.ENSP00000332139,9606.ENSP00000337065,9606.ENSP00000345179,9606.ENSP00000347712,9606.ENSP00000353099,9606.ENSP00000357470,…	MYOC,SFRP1,TREM1,APOE,HERC5,IL11,AKR1B1,CXCL13,NBL1,S100B,FRZB,MMP3,PENK,CFD,CXCL14,APOD,C2CD4A,HLA-DRB1,IL6R,IFIT1,TNFRSF1B,LECT1,CCL7,C2CD4B,COL2A1,RSAD2,C10orf54,HLA-DRA,PLA2G2A,SAA1,AGR2,CLDN4,SERPINE2,RARRES2,MUC12,NDRG2,RPL26,AGPAT9
GO:0002252	Immune effector process	16	969	0.54	0.0046	9606.ENSP00000257570,9606.ENSP00000264350,9606.ENSP00000296435,9606.ENSP00000306565,9606.ENSP00000332139,9606.ENSP00000342082,9606.ENSP00000353099,9606.ENSP00000357470,9606.ENSP00000360869,9606.ENSP00000360891,9606.ENSP00000365435,9606.ENSP00000371471,9606.ENSP00000381601,9606.ENSP00000388001,9606.ENSP00000416066,9606.ENSP00000483430	OASL,HERC5,CAMP,ISG20,CFD,SLPI,HLA-DRB1,IL6R,IFIT1,IFIT2,TNFRSF1B,RSAD2,MX1,OAS1,SERPINA1,IFI27
GO:0019730	Antimicrobial humoral response	7	160	0.96	0.0045	9606.ENSP00000286758,9606.ENSP00000296435,9606.ENSP00000337065,9606.ENSP00000342082,9606.ENSP00000361761,9606.ENSP00000383364,9606.ENSP00000418009	CXCL13,CAMP,CXCL14,SLPI,WFDC2,PLA2G2A,RARRES2
GO:0048731	System development	40	4426	0.27	0.0043	9606.ENSP00000037502,9606.ENSP00000220772,9606.ENSP00000228938,9606.ENSP00000238044,9606.ENSP00000242465,9606.ENSP00000250535,9606.ENSP00000252486,9606.ENSP00000264563,9606.ENSP00000266031,9606.ENSP00000267953,9606.ENSP00000274605,9606.ENSP00000285930,9606.ENSP00000287814,9606.ENSP00000289749,9606.ENSP00000291700,9606.ENSP00000292169,9606.ENSP00000293599,9606.ENSP00000295113,9606.ENSP00000324248,…	MYOC,SFRP1,MGP,C2orf40,SRGN,CDO1,APOE,IL11,HYAL1,BCL2A1,N4BP3,AKR1B1,TIMP4,NBL1,S100B,S100A1,AQP5,FRZB,PENK,SERPINA5,CXCL14,COL9A3,APOD,ATRNL1,DPF1,HLA-DRB1,IL6R,MATN4,TNFRSF1B,LECT1,COL2A1,RSAD2,C2orf82,MT1G,AGR2,CLDN4,SERPINE2,RARRES2,CHAD,NDRG2
GO:1903531	Negative regulation of secretion by cell	7	153	0.98	0.0036	9606.ENSP00000220772,9606.ENSP00000242465,9606.ENSP00000252486,9606.ENSP00000264563,9606.ENSP00000365435,9606.ENSP00000368538,9606.ENSP00000371471	SFRP1,SRGN,APOE,IL11,TNFRSF1B,TNFRSF4,RSAD2
GO:0007165	Signal transduction	43	4876	0.26	0.0031	9606.ENSP00000037502,9606.ENSP00000220772,9606.ENSP00000225688,9606.ENSP00000238044,9606.ENSP00000242465,9606.ENSP00000244709,9606.ENSP00000252486,9606.ENSP00000257570,9606.ENSP00000264563,9606.ENSP00000267953,9606.ENSP00000285930,9606.ENSP00000286758,9606.ENSP00000287814,9606.ENSP00000289749,9606.ENSP00000292169,9606.ENSP00000295113,9606.ENSP00000299855,9606.ENSP00000306565,9606.ENSP00000324248,…	MYOC,SFRP1,RASD1,C2orf40,SRGN,TREM1,APOE,OASL,IL11,BCL2A1,AKR1B1,CXCL13,TIMP4,NBL1,S100A1,FRZB,MMP3,ISG20,PENK,CFD,CXCL14,CMTM5,ATRNL1,HLA-DRB1,IL6R,IFIT1,IFIT2,TNFRSF1B,CCL7,TNFRSF4,RSAD2,HLA-DRA,LRRC2,MX1,SAA1,OAS1,RARRES2,MSMP,SAA2,MUC12,NDRG2,RPL26,IFI27
GO:0007166	Cell surface receptor signaling pathway	27	2325	0.38	0.003	9606.ENSP00000037502,9606.ENSP00000220772,9606.ENSP00000257570,9606.ENSP00000264563,9606.ENSP00000267953,9606.ENSP00000286758,9606.ENSP00000287814,9606.ENSP00000295113,9606.ENSP00000299855,9606.ENSP00000306565,9606.ENSP00000332139,9606.ENSP00000353099,9606.ENSP00000357470,9606.ENSP00000360869,9606.ENSP00000360891,9606.ENSP00000365435,9606.ENSP00000367832,9606.ENSP00000368538,9606.ENSP00000371471,…	MYOC,SFRP1,OASL,IL11,BCL2A1,CXCL13,TIMP4,FRZB,MMP3,ISG20,CFD,HLA-DRB1,IL6R,IFIT1,IFIT2,TNFRSF1B,CCL7,TNFRSF4,RSAD2,HLA-DRA,MX1,SAA1,OAS1,RARRES2,MUC12,NDRG2,IFI27
GO:0048513	Animal organ development	33	3197	0.33	0.0027	9606.ENSP00000037502,9606.ENSP00000220772,9606.ENSP00000228938,9606.ENSP00000242465,9606.ENSP00000250535,9606.ENSP00000264563,9606.ENSP00000266031,9606.ENSP00000267953,9606.ENSP00000285930,9606.ENSP00000289749,9606.ENSP00000292169,9606.ENSP00000293599,9606.ENSP00000295113,9606.ENSP00000333203,9606.ENSP00000337065,9606.ENSP00000341640,9606.ENSP00000345179,9606.ENSP00000347152,9606.ENSP00000353099,…	MYOC,SFRP1,MGP,SRGN,CDO1,IL11,HYAL1,BCL2A1,AKR1B1,NBL1,S100A1,AQP5,FRZB,SERPINA5,CXCL14,COL9A3,APOD,ATRNL1,HLA-DRB1,IL6R,MATN4,TNFRSF1B,LECT1,COL2A1,RSAD2,C2orf82,MT1G,AGR2,CLDN4,SERPINE2,RARRES2,CHAD,NDRG2
GO:0032101	Regulation of response to external stimulus	17	1013	0.54	0.0023	9606.ENSP00000252486,9606.ENSP00000264350,9606.ENSP00000286758,9606.ENSP00000289749,9606.ENSP00000337065,9606.ENSP00000345179,9606.ENSP00000347712,9606.ENSP00000353099,9606.ENSP00000357470,9606.ENSP00000360869,9606.ENSP00000367832,9606.ENSP00000369755,9606.ENSP00000383364,9606.ENSP00000384906,9606.ENSP00000415786,9606.ENSP00000418009,9606.ENSP00000441929	APOE,HERC5,CXCL13,NBL1,CXCL14,APOD,C2CD4A,HLA-DRB1,IL6R,IFIT1,CCL7,C2CD4B,PLA2G2A,SAA1,SERPINE2,RARRES2,MUC12
GO:0010033	Response to organic substance	32	3011	0.34	0.0023	9606.ENSP00000220772,9606.ENSP00000250535,9606.ENSP00000257570,9606.ENSP00000264563,9606.ENSP00000266031,9606.ENSP00000285930,9606.ENSP00000286758,9606.ENSP00000287814,9606.ENSP00000291700,9606.ENSP00000299855,9606.ENSP00000306565,9606.ENSP00000324248,9606.ENSP00000342082,9606.ENSP00000346240,9606.ENSP00000353099,9606.ENSP00000357470,9606.ENSP00000360869,9606.ENSP00000360891,9606.ENSP00000365435,…	SFRP1,CDO1,OASL,IL11,HYAL1,AKR1B1,CXCL13,TIMP4,S100B,MMP3,ISG20,PENK,SLPI,FBXO2,HLA-DRB1,IL6R,IFIT1,IFIT2,TNFRSF1B,CCL7,TNFRSF4,COL2A1,AKR1C1,RSAD2,HLA-DRA,MX1,SAA1,OAS1,MT1G,CLDN4,RARRES2,IFI27
GO:0042221	Response to chemical	41	4333	0.29	0.0011	9606.ENSP00000220772,9606.ENSP00000250535,9606.ENSP00000252486,9606.ENSP00000257570,9606.ENSP00000264563,9606.ENSP00000266031,9606.ENSP00000285930,9606.ENSP00000286758,9606.ENSP00000287814,9606.ENSP00000291700,9606.ENSP00000293599,9606.ENSP00000299855,9606.ENSP00000306565,9606.ENSP00000324248,9606.ENSP00000330587,9606.ENSP00000337065,9606.ENSP00000342082,9606.ENSP00000344819,9606.ENSP00000345179,…	SFRP1,CDO1,APOE,OASL,IL11,HYAL1,AKR1B1,CXCL13,TIMP4,S100B,AQP5,MMP3,ISG20,PENK,MT1H,CXCL14,SLPI,CMTM5,APOD,FBXO2,HLA-DRB1,IL6R,IFIT1,IFIT2,TNFRSF1B,CCL7,TNFRSF4,COL2A1,AKR1C1,RSAD2,SOD3,HLA-DRA,MX1,SAA1,OAS1,MT1G,CLDN4,RARRES2,MSMP,SAA2,IFI27
GO:0002682	Regulation of immune system process	22	1514	0.48	0.00091	9606.ENSP00000220772,9606.ENSP00000244709,9606.ENSP00000252486,9606.ENSP00000264350,9606.ENSP00000286758,9606.ENSP00000289749,9606.ENSP00000332139,9606.ENSP00000337065,9606.ENSP00000345179,9606.ENSP00000353099,9606.ENSP00000357470,9606.ENSP00000360869,9606.ENSP00000365435,9606.ENSP00000367832,9606.ENSP00000368538,9606.ENSP00000369889,9606.ENSP00000371471,9606.ENSP00000378409,9606.ENSP00000378786,…	SFRP1,TREM1,APOE,HERC5,CXCL13,NBL1,CFD,CXCL14,APOD,HLA-DRB1,IL6R,IFIT1,TNFRSF1B,CCL7,TNFRSF4,COL2A1,RSAD2,C10orf54,HLA-DRA,PLA2G2A,RARRES2,MUC12
GO:0051716	Cellular response to stimulus	54	6489	0.24	0.00047	9606.ENSP00000037502,9606.ENSP00000220772,9606.ENSP00000222543,9606.ENSP00000225688,9606.ENSP00000238044,9606.ENSP00000242465,9606.ENSP00000244709,9606.ENSP00000252486,9606.ENSP00000257570,9606.ENSP00000264563,9606.ENSP00000266031,9606.ENSP00000267953,9606.ENSP00000285930,9606.ENSP00000286758,9606.ENSP00000287814,9606.ENSP00000289749,9606.ENSP00000291700,9606.ENSP00000292169,9606.ENSP00000293599,…	MYOC,SFRP1,TFPI2,RASD1,C2orf40,SRGN,TREM1,APOE,OASL,IL11,HYAL1,BCL2A1,AKR1B1,CXCL13,TIMP4,NBL1,S100B,S100A1,AQP5,FRZB,MMP3,ISG20,PENK,MT1H,CFD,CXCL14,CMTM5,APOD,FBXO2,ATRNL1,HLA-DRB1,IL6R,IFIT1,IFIT2,TNFRSF1B,CCL7,TNFRSF4,COL2A1,AKR1C1,RSAD2,SOD3,HLA-DRA,LRRC2,MX1,SAA1,OAS1,MT1G,RARRES2,MSMP,SAA2,MUC12,NDRG2,RPL26,IFI27
GO:0051607	Defense response to virus	9	210	0.95	0.00044	9606.ENSP00000257570,9606.ENSP00000264350,9606.ENSP00000306565,9606.ENSP00000360869,9606.ENSP00000360891,9606.ENSP00000371471,9606.ENSP00000381601,9606.ENSP00000388001,9606.ENSP00000483430	OASL,HERC5,ISG20,IFIT1,IFIT2,RSAD2,MX1,OAS1,IFI27
GO:0006959	Humoral immune response	10	275	0.88	0.00044	9606.ENSP00000244709,9606.ENSP00000286758,9606.ENSP00000296435,9606.ENSP00000332139,9606.ENSP00000337065,9606.ENSP00000342082,9606.ENSP00000353099,9606.ENSP00000361761,9606.ENSP00000383364,9606.ENSP00000418009	TREM1,CXCL13,CAMP,CFD,CXCL14,SLPI,HLA-DRB1,WFDC2,PLA2G2A,RARRES2
GO:0065007	Biological regulation	80	12171	0.14	0.00042	9606.ENSP00000037502,9606.ENSP00000220772,9606.ENSP00000222543,9606.ENSP00000225688,9606.ENSP00000228811,9606.ENSP00000228938,9606.ENSP00000238044,9606.ENSP00000242465,9606.ENSP00000244709,9606.ENSP00000250535,9606.ENSP00000252486,9606.ENSP00000257570,9606.ENSP00000264350,9606.ENSP00000264563,9606.ENSP00000264613,9606.ENSP00000266031,9606.ENSP00000267953,9606.ENSP00000285930,9606.ENSP00000286758,…	MYOC,SFRP1,TFPI2,RASD1,PRR4,MGP,C2orf40,SRGN,TREM1,CDO1,APOE,OASL,HERC5,IL11,CP,HYAL1,BCL2A1,AKR1B1,CXCL13,TIMP4,NBL1,S100B,FXYD2,S100A1,AQP5,FRZB,CAMP,MMP3,ISG20,PCSK1,PENK,MT1H,CFD,SERPINA5,CXCL14,HIST1H1C,SLPI,CMTM5,APOD,FBXO2,ATRNL1,C2CD4A,DPF1,CREB5,HLA-DRB1,IL6R,IFIT1,IFIT2,TSPAN1,WFDC2,TNFRSF1B,LECT1,CCL7,TNFRSF4,C2CD4B,MEDAG,COL2A1,AKR1C1,RSAD2,C10orf54,HLA-DRA,LRRC2,MX1,PLA2G2A,SAA1,OAS1…
GO:0070887	Cellular response to chemical stimulus	34	2919	0.38	0.00015	9606.ENSP00000220772,9606.ENSP00000252486,9606.ENSP00000257570,9606.ENSP00000264563,9606.ENSP00000266031,9606.ENSP00000285930,9606.ENSP00000286758,9606.ENSP00000291700,9606.ENSP00000293599,9606.ENSP00000299855,9606.ENSP00000306565,9606.ENSP00000324248,9606.ENSP00000330587,9606.ENSP00000337065,9606.ENSP00000353099,9606.ENSP00000357470,9606.ENSP00000360869,9606.ENSP00000360891,9606.ENSP00000365435,…	SFRP1,APOE,OASL,IL11,HYAL1,AKR1B1,CXCL13,S100B,AQP5,MMP3,ISG20,PENK,MT1H,CXCL14,HLA-DRB1,IL6R,IFIT1,IFIT2,TNFRSF1B,CCL7,TNFRSF4,COL2A1,AKR1C1,RSAD2,SOD3,HLA-DRA,MX1,SAA1,OAS1,MT1G,RARRES2,MSMP,SAA2,IFI27
GO:0009615	Response to virus	11	293	0.89	0.00011	9606.ENSP00000257570,9606.ENSP00000264350,9606.ENSP00000266031,9606.ENSP00000306565,9606.ENSP00000324248,9606.ENSP00000360869,9606.ENSP00000360891,9606.ENSP00000371471,9606.ENSP00000381601,9606.ENSP00000388001,9606.ENSP00000483430	OASL,HERC5,HYAL1,ISG20,PENK,IFIT1,IFIT2,RSAD2,MX1,OAS1,IFI27
GO:0050792	Regulation of viral process	10	215	0.99	6.36e-05	9606.ENSP00000252486,9606.ENSP00000257570,9606.ENSP00000306565,9606.ENSP00000342082,9606.ENSP00000353099,9606.ENSP00000360869,9606.ENSP00000371471,9606.ENSP00000381601,9606.ENSP00000388001,9606.ENSP00000483430	APOE,OASL,ISG20,SLPI,HLA-DRB1,IFIT1,RSAD2,MX1,OAS1,IFI27
GO:0002526	Acute inflammatory response	7	74	1.29	6.36e-05	9606.ENSP00000244709,9606.ENSP00000347712,9606.ENSP00000357470,9606.ENSP00000369755,9606.ENSP00000384906,9606.ENSP00000416066,9606.ENSP00000436126	TREM1,C2CD4A,IL6R,C2CD4B,SAA1,SERPINA1,SAA2
GO:1903900	Regulation of viral life cycle	9	153	1.09	4.58e-05	9606.ENSP00000257570,9606.ENSP00000306565,9606.ENSP00000342082,9606.ENSP00000353099,9606.ENSP00000360869,9606.ENSP00000371471,9606.ENSP00000381601,9606.ENSP00000388001,9606.ENSP00000483430	OASL,ISG20,SLPI,HLA-DRB1,IFIT1,RSAD2,MX1,OAS1,IFI27
GO:0071345	Cellular response to cytokine stimulus	20	1013	0.61	4.15e-05	9606.ENSP00000220772,9606.ENSP00000257570,9606.ENSP00000264563,9606.ENSP00000266031,9606.ENSP00000286758,9606.ENSP00000299855,9606.ENSP00000306565,9606.ENSP00000353099,9606.ENSP00000357470,9606.ENSP00000360869,9606.ENSP00000360891,9606.ENSP00000365435,9606.ENSP00000367832,9606.ENSP00000368538,9606.ENSP00000371471,9606.ENSP00000378786,9606.ENSP00000381601,9606.ENSP00000384906,9606.ENSP00000388001,…	SFRP1,OASL,IL11,HYAL1,CXCL13,MMP3,ISG20,HLA-DRB1,IL6R,IFIT1,IFIT2,TNFRSF1B,CCL7,TNFRSF4,RSAD2,HLA-DRA,MX1,SAA1,OAS1,IFI27
GO:0034097	Response to cytokine	21	1101	0.6	3.42e-05	9606.ENSP00000220772,9606.ENSP00000257570,9606.ENSP00000264563,9606.ENSP00000266031,9606.ENSP00000286758,9606.ENSP00000287814,9606.ENSP00000299855,9606.ENSP00000306565,9606.ENSP00000353099,9606.ENSP00000357470,9606.ENSP00000360869,9606.ENSP00000360891,9606.ENSP00000365435,9606.ENSP00000367832,9606.ENSP00000368538,9606.ENSP00000371471,9606.ENSP00000378786,9606.ENSP00000381601,9606.ENSP00000384906,…	SFRP1,OASL,IL11,HYAL1,CXCL13,TIMP4,MMP3,ISG20,HLA-DRB1,IL6R,IFIT1,IFIT2,TNFRSF1B,CCL7,TNFRSF4,RSAD2,HLA-DRA,MX1,SAA1,OAS1,IFI27
GO:0045069	Regulation of viral genome replication	8	99	1.23	2.87e-05	9606.ENSP00000257570,9606.ENSP00000306565,9606.ENSP00000342082,9606.ENSP00000360869,9606.ENSP00000371471,9606.ENSP00000381601,9606.ENSP00000388001,9606.ENSP00000483430	OASL,ISG20,SLPI,IFIT1,RSAD2,MX1,OAS1,IFI27
GO:0045071	Negative regulation of viral genome replication	7	61	1.38	2.35e-05	9606.ENSP00000257570,9606.ENSP00000306565,9606.ENSP00000342082,9606.ENSP00000360869,9606.ENSP00000371471,9606.ENSP00000381601,9606.ENSP00000388001	OASL,ISG20,SLPI,IFIT1,RSAD2,MX1,OAS1
GO:0002376	Immune system process	33	2481	0.44	1.71e-05	9606.ENSP00000220772,9606.ENSP00000244709,9606.ENSP00000257570,9606.ENSP00000264350,9606.ENSP00000264563,9606.ENSP00000286758,9606.ENSP00000291700,9606.ENSP00000296435,9606.ENSP00000306565,9606.ENSP00000332139,9606.ENSP00000337065,9606.ENSP00000342082,9606.ENSP00000353099,9606.ENSP00000357470,9606.ENSP00000360869,9606.ENSP00000360891,9606.ENSP00000361761,9606.ENSP00000365435,9606.ENSP00000367832,…	SFRP1,TREM1,OASL,HERC5,IL11,CXCL13,S100B,CAMP,ISG20,CFD,CXCL14,SLPI,HLA-DRB1,IL6R,IFIT1,IFIT2,WFDC2,TNFRSF1B,CCL7,TNFRSF4,RSAD2,HLA-DRA,MX1,PLA2G2A,SAA1,OAS1,MT1G,PRG4,SERPINA1,RARRES2,MSMP,MUC12,IFI27
GO:0048519	Negative regulation of biological process	52	5389	0.3	1.14e-05	9606.ENSP00000037502,9606.ENSP00000220772,9606.ENSP00000222543,9606.ENSP00000225688,9606.ENSP00000238044,9606.ENSP00000242465,9606.ENSP00000252486,9606.ENSP00000257570,9606.ENSP00000264350,9606.ENSP00000264563,9606.ENSP00000266031,9606.ENSP00000267953,9606.ENSP00000285930,9606.ENSP00000286758,9606.ENSP00000287814,9606.ENSP00000289749,9606.ENSP00000291700,9606.ENSP00000292169,9606.ENSP00000295113,…	MYOC,SFRP1,TFPI2,RASD1,C2orf40,SRGN,APOE,OASL,HERC5,IL11,HYAL1,BCL2A1,AKR1B1,CXCL13,TIMP4,NBL1,S100B,S100A1,FRZB,MMP3,ISG20,MT1H,SERPINA5,CXCL14,HIST1H1C,SLPI,CMTM5,APOD,FBXO2,DPF1,HLA-DRB1,IL6R,IFIT1,WFDC2,TNFRSF1B,LECT1,TNFRSF4,COL2A1,RSAD2,C10orf54,MX1,PLA2G2A,SAA1,OAS1,MT1G,AGR2,SERPINE2,SERPINA1,CHAD,NDRG2,RPL26,IFI27
GO:0019221	Cytokine-mediated signaling pathway	18	678	0.74	3.78e-06	9606.ENSP00000257570,9606.ENSP00000264563,9606.ENSP00000286758,9606.ENSP00000299855,9606.ENSP00000306565,9606.ENSP00000353099,9606.ENSP00000357470,9606.ENSP00000360869,9606.ENSP00000360891,9606.ENSP00000365435,9606.ENSP00000367832,9606.ENSP00000368538,9606.ENSP00000371471,9606.ENSP00000378786,9606.ENSP00000381601,9606.ENSP00000384906,9606.ENSP00000388001,9606.ENSP00000483430	OASL,IL11,CXCL13,MMP3,ISG20,HLA-DRB1,IL6R,IFIT1,IFIT2,TNFRSF1B,CCL7,TNFRSF4,RSAD2,HLA-DRA,MX1,SAA1,OAS1,IFI27
GO:0050896	Response to stimulus	67	8046	0.24	3.22e-06	9606.ENSP00000037502,9606.ENSP00000220772,9606.ENSP00000222543,9606.ENSP00000225688,9606.ENSP00000238044,9606.ENSP00000242465,9606.ENSP00000244709,9606.ENSP00000250535,9606.ENSP00000252486,9606.ENSP00000257570,9606.ENSP00000264350,9606.ENSP00000264563,9606.ENSP00000266031,9606.ENSP00000267953,9606.ENSP00000285930,9606.ENSP00000286758,9606.ENSP00000287814,9606.ENSP00000289749,9606.ENSP00000291700,…	MYOC,SFRP1,TFPI2,RASD1,C2orf40,SRGN,TREM1,CDO1,APOE,OASL,HERC5,IL11,HYAL1,BCL2A1,AKR1B1,CXCL13,TIMP4,NBL1,S100B,S100A1,AQP5,FRZB,CAMP,MMP3,ISG20,PENK,MT1H,CFD,SERPINA5,CXCL14,SLPI,CMTM5,APOD,FBXO2,ATRNL1,C2CD4A,HLA-DRB1,IL6R,IFIT1,IFIT2,WFDC2,TNFRSF1B,CCL7,TNFRSF4,C2CD4B,COL2A1,AKR1C1,RSAD2,SOD3,HLA-DRA,LRRC2,MX1,PLA2G2A,SAA1,OAS1,MT1G,PRG4,CLDN4,SERPINE2,SERPINA1,RARRES2,MSMP,SAA2,MUC12,NDRG2,RP…
GO:0060337	Type I interferon signaling pathway	8	67	1.4	2.8e-06	9606.ENSP00000257570,9606.ENSP00000306565,9606.ENSP00000360869,9606.ENSP00000360891,9606.ENSP00000371471,9606.ENSP00000381601,9606.ENSP00000388001,9606.ENSP00000483430	OASL,ISG20,IFIT1,IFIT2,RSAD2,MX1,OAS1,IFI27
GO:0009605	Response to external stimulus	34	2310	0.49	1.27e-06	9606.ENSP00000220772,9606.ENSP00000244709,9606.ENSP00000252486,9606.ENSP00000257570,9606.ENSP00000264350,9606.ENSP00000266031,9606.ENSP00000286758,9606.ENSP00000287814,9606.ENSP00000291700,9606.ENSP00000296435,9606.ENSP00000306565,9606.ENSP00000324248,9606.ENSP00000332139,9606.ENSP00000337065,9606.ENSP00000342082,9606.ENSP00000344819,9606.ENSP00000353099,9606.ENSP00000357470,9606.ENSP00000360869,…	SFRP1,TREM1,APOE,OASL,HERC5,HYAL1,CXCL13,TIMP4,S100B,CAMP,ISG20,PENK,CFD,CXCL14,SLPI,CMTM5,HLA-DRB1,IL6R,IFIT1,IFIT2,WFDC2,TNFRSF1B,CCL7,RSAD2,HLA-DRA,MX1,PLA2G2A,SAA1,OAS1,SERPINE2,RARRES2,MSMP,SAA2,IFI27
GO:0006955	Immune response	28	1588	0.56	1.27e-06	9606.ENSP00000244709,9606.ENSP00000257570,9606.ENSP00000264350,9606.ENSP00000286758,9606.ENSP00000291700,9606.ENSP00000296435,9606.ENSP00000306565,9606.ENSP00000332139,9606.ENSP00000337065,9606.ENSP00000342082,9606.ENSP00000353099,9606.ENSP00000357470,9606.ENSP00000360869,9606.ENSP00000360891,9606.ENSP00000361761,9606.ENSP00000365435,9606.ENSP00000367832,9606.ENSP00000368538,9606.ENSP00000371471,…	TREM1,OASL,HERC5,CXCL13,S100B,CAMP,ISG20,CFD,CXCL14,SLPI,HLA-DRB1,IL6R,IFIT1,IFIT2,WFDC2,TNFRSF1B,CCL7,TNFRSF4,RSAD2,HLA-DRA,MX1,PLA2G2A,SAA1,OAS1,PRG4,SERPINA1,RARRES2,IFI27
GO:0044419	Interspecies interaction between organisms	31	1899	0.53	8.88e-07	9606.ENSP00000244709,9606.ENSP00000252486,9606.ENSP00000257570,9606.ENSP00000264350,9606.ENSP00000266031,9606.ENSP00000286758,9606.ENSP00000287814,9606.ENSP00000291700,9606.ENSP00000296435,9606.ENSP00000306565,9606.ENSP00000324248,9606.ENSP00000332139,9606.ENSP00000337065,9606.ENSP00000342082,9606.ENSP00000353099,9606.ENSP00000357470,9606.ENSP00000360869,9606.ENSP00000360891,9606.ENSP00000361761,…	TREM1,APOE,OASL,HERC5,HYAL1,CXCL13,TIMP4,S100B,CAMP,ISG20,PENK,CFD,CXCL14,SLPI,HLA-DRB1,IL6R,IFIT1,IFIT2,WFDC2,TNFRSF1B,CCL7,TNFRSF4,RSAD2,HLA-DRA,MX1,PLA2G2A,SAA1,OAS1,RARRES2,RPL26,IFI27
GO:0045087	Innate immune response	20	703	0.77	2.65e-07	9606.ENSP00000244709,9606.ENSP00000257570,9606.ENSP00000264350,9606.ENSP00000291700,9606.ENSP00000296435,9606.ENSP00000306565,9606.ENSP00000332139,9606.ENSP00000342082,9606.ENSP00000353099,9606.ENSP00000360869,9606.ENSP00000360891,9606.ENSP00000361761,9606.ENSP00000367832,9606.ENSP00000371471,9606.ENSP00000378786,9606.ENSP00000381601,9606.ENSP00000384906,9606.ENSP00000388001,9606.ENSP00000418009,…	TREM1,OASL,HERC5,S100B,CAMP,ISG20,CFD,SLPI,HLA-DRB1,IFIT1,IFIT2,WFDC2,CCL7,RSAD2,HLA-DRA,MX1,SAA1,OAS1,RARRES2,IFI27
GO:0006954	Inflammatory response	18	515	0.86	1.16e-07	9606.ENSP00000244709,9606.ENSP00000250535,9606.ENSP00000266031,9606.ENSP00000286758,9606.ENSP00000296435,9606.ENSP00000347712,9606.ENSP00000353099,9606.ENSP00000357470,9606.ENSP00000365435,9606.ENSP00000367832,9606.ENSP00000368538,9606.ENSP00000369755,9606.ENSP00000383364,9606.ENSP00000384906,9606.ENSP00000416066,9606.ENSP00000418009,9606.ENSP00000419194,9606.ENSP00000436126	TREM1,CDO1,HYAL1,CXCL13,CAMP,C2CD4A,HLA-DRB1,IL6R,TNFRSF1B,CCL7,TNFRSF4,C2CD4B,PLA2G2A,SAA1,SERPINA1,RARRES2,MSMP,SAA2
GO:0098542	Defense response to other organism	23	900	0.73	9.43e-08	9606.ENSP00000244709,9606.ENSP00000257570,9606.ENSP00000264350,9606.ENSP00000286758,9606.ENSP00000291700,9606.ENSP00000296435,9606.ENSP00000306565,9606.ENSP00000332139,9606.ENSP00000342082,9606.ENSP00000353099,9606.ENSP00000357470,9606.ENSP00000360869,9606.ENSP00000360891,9606.ENSP00000361761,9606.ENSP00000367832,9606.ENSP00000371471,9606.ENSP00000378786,9606.ENSP00000381601,9606.ENSP00000383364,…	TREM1,OASL,HERC5,CXCL13,S100B,CAMP,ISG20,CFD,SLPI,HLA-DRB1,IL6R,IFIT1,IFIT2,WFDC2,CCL7,RSAD2,HLA-DRA,MX1,PLA2G2A,SAA1,OAS1,RARRES2,IFI27
GO:0051707	Response to other organism	28	1256	0.67	2.1e-08	9606.ENSP00000244709,9606.ENSP00000257570,9606.ENSP00000264350,9606.ENSP00000266031,9606.ENSP00000286758,9606.ENSP00000287814,9606.ENSP00000291700,9606.ENSP00000296435,9606.ENSP00000306565,9606.ENSP00000324248,9606.ENSP00000332139,9606.ENSP00000337065,9606.ENSP00000342082,9606.ENSP00000353099,9606.ENSP00000357470,9606.ENSP00000360869,9606.ENSP00000360891,9606.ENSP00000361761,9606.ENSP00000365435,…	TREM1,OASL,HERC5,HYAL1,CXCL13,TIMP4,S100B,CAMP,ISG20,PENK,CFD,CXCL14,SLPI,HLA-DRB1,IL6R,IFIT1,IFIT2,WFDC2,TNFRSF1B,CCL7,RSAD2,HLA-DRA,MX1,PLA2G2A,SAA1,OAS1,RARRES2,IFI27
GO:0006950	Response to stress	49	3485	0.47	4.05e-10	9606.ENSP00000220772,9606.ENSP00000222543,9606.ENSP00000238044,9606.ENSP00000244709,9606.ENSP00000250535,9606.ENSP00000252486,9606.ENSP00000257570,9606.ENSP00000264350,9606.ENSP00000266031,9606.ENSP00000267953,9606.ENSP00000285930,9606.ENSP00000286758,9606.ENSP00000291700,9606.ENSP00000293599,9606.ENSP00000296435,9606.ENSP00000299855,9606.ENSP00000306565,9606.ENSP00000324248,9606.ENSP00000330587,…	SFRP1,TFPI2,C2orf40,TREM1,CDO1,APOE,OASL,HERC5,HYAL1,BCL2A1,AKR1B1,CXCL13,S100B,AQP5,CAMP,MMP3,ISG20,PENK,MT1H,CFD,SERPINA5,SLPI,APOD,FBXO2,C2CD4A,HLA-DRB1,IL6R,IFIT1,IFIT2,WFDC2,TNFRSF1B,CCL7,TNFRSF4,C2CD4B,RSAD2,SOD3,HLA-DRA,MX1,PLA2G2A,SAA1,OAS1,MT1G,SERPINE2,SERPINA1,RARRES2,MSMP,SAA2,RPL26,IFI27
GO:0006952	Defense response	33	1296	0.72	9.4e-12	9606.ENSP00000244709,9606.ENSP00000250535,9606.ENSP00000257570,9606.ENSP00000264350,9606.ENSP00000266031,9606.ENSP00000286758,9606.ENSP00000291700,9606.ENSP00000296435,9606.ENSP00000306565,9606.ENSP00000324248,9606.ENSP00000332139,9606.ENSP00000342082,9606.ENSP00000347712,9606.ENSP00000353099,9606.ENSP00000357470,9606.ENSP00000360869,9606.ENSP00000360891,9606.ENSP00000361761,9606.ENSP00000365435,…	TREM1,CDO1,OASL,HERC5,HYAL1,CXCL13,S100B,CAMP,ISG20,PENK,CFD,SLPI,C2CD4A,HLA-DRB1,IL6R,IFIT1,IFIT2,WFDC2,TNFRSF1B,CCL7,TNFRSF4,C2CD4B,RSAD2,HLA-DRA,MX1,PLA2G2A,SAA1,OAS1,SERPINA1,RARRES2,MSMP,SAA2,IFI27

## Sheet: PC2 Positive GO terms
#term ID	term description	observed gene count	background gene count	strength	false discovery rate	matching proteins in your network (IDs)	matching proteins in your network (labels)
GO:1901992	Positive regulation of mitotic cell cycle phase transition	4	82	1.05	0.0489	9606.ENSP00000247191,9606.ENSP00000301633,9606.ENSP00000321656,9606.ENSP00000348838	DLGAP5,BIRC5,CDC25C,UBE2C
GO:0007098	Centrosome cycle	4	81	1.06	0.0471	9606.ENSP00000263753,9606.ENSP00000300035,9606.ENSP00000300093,9606.ENSP00000355966	SGOL1,KIAA0101,PLK1,NEK2
GO:0032434	Regulation of proteasomal ubiquitin-dependent protein catabolic process	5	145	0.9	0.0456	9606.ENSP00000247191,9606.ENSP00000296849,9606.ENSP00000300093,9606.ENSP00000361540,9606.ENSP00000428489	DLGAP5,NKD2,PLK1,CDC20,PBK
GO:0000132	Establishment of mitotic spindle orientation	3	32	1.33	0.0437	9606.ENSP00000300093,9606.ENSP00000336868,9606.ENSP00000386348	PLK1,CENPA,SAPCD2
GO:0090131	Mesenchyme migration	2	5	1.96	0.037	9606.ENSP00000386857,9606.ENSP00000402373	ACTG2,ACTA2
GO:0031536	Positive regulation of exit from mitosis	2	5	1.96	0.037	9606.ENSP00000301633,9606.ENSP00000348838	BIRC5,UBE2C
GO:0022414	Reproductive process	16	1400	0.42	0.0326	9606.ENSP00000240488,9606.ENSP00000263753,9606.ENSP00000271452,9606.ENSP00000273857,9606.ENSP00000287598,9606.ENSP00000300093,9606.ENSP00000302530,9606.ENSP00000335463,9606.ENSP00000341032,9606.ENSP00000345571,9606.ENSP00000355966,9606.ENSP00000356379,9606.ENSP00000363973,9606.ENSP00000367942,9606.ENSP00000411532,9606.ENSP00000481103	MND1,SGOL1,NUF2,CORIN,BUB1B,PLK1,BUB1,CASC5,WNT7B,E2F1,NEK2,ASPM,ALPL,GDF9,TOP2A,E2F8
GO:0008283	Cell population proliferation	9	493	0.62	0.0314	9606.ENSP00000302530,9606.ENSP00000313950,9606.ENSP00000321656,9606.ENSP00000326550,9606.ENSP00000341032,9606.ENSP00000356379,9606.ENSP00000357643,9606.ENSP00000418268,9606.ENSP00000481103	BUB1,AURKB,CDC25C,TACC3,WNT7B,ASPM,MKI67,MCM10,E2F8
GO:0051754	Meiotic sister chromatid cohesion, centromeric	2	4	2.06	0.0273	9606.ENSP00000287598,9606.ENSP00000302530	BUB1B,BUB1
GO:0010389	Regulation of G2/M transition of mitotic cell cycle	6	198	0.84	0.0263	9606.ENSP00000300093,9606.ENSP00000313950,9606.ENSP00000321656,9606.ENSP00000355922,9606.ENSP00000355966,9606.ENSP00000377492	PLK1,AURKB,CDC25C,CENPF,NEK2,HMMR
GO:0007163	Establishment or maintenance of cell polarity	6	197	0.85	0.0262	9606.ENSP00000300093,9606.ENSP00000311165,9606.ENSP00000336868,9606.ENSP00000341032,9606.ENSP00000361298,9606.ENSP00000386348	PLK1,AQP1,CENPA,WNT7B,KIF2C,SAPCD2
GO:0006977	DNA damage response, signal transduction by p53 class mediator resulting in cell cycle arrest	4	59	1.19	0.0177	9606.ENSP00000321656,9606.ENSP00000345571,9606.ENSP00000415430,9606.ENSP00000481103	CDC25C,E2F1,GTSE1,E2F8
GO:0071156	Regulation of cell cycle arrest	5	110	1.02	0.0159	9606.ENSP00000321656,9606.ENSP00000342307,9606.ENSP00000345571,9606.ENSP00000415430,9606.ENSP00000481103	CDC25C,FOXM1,E2F1,GTSE1,E2F8
GO:0044774	Mitotic DNA integrity checkpoint	5	109	1.02	0.0154	9606.ENSP00000321656,9606.ENSP00000345571,9606.ENSP00000411532,9606.ENSP00000415430,9606.ENSP00000481103	CDC25C,E2F1,TOP2A,GTSE1,E2F8
GO:0071459	Protein localization to chromosome, centromeric region	3	18	1.58	0.0113	9606.ENSP00000313950,9606.ENSP00000335463,9606.ENSP00000336868	AURKB,CASC5,CENPA
GO:0051383	Kinetochore organization	3	18	1.58	0.0113	9606.ENSP00000271452,9606.ENSP00000336868,9606.ENSP00000355922	NUF2,CENPA,CENPF
GO:0070925	Organelle assembly	12	735	0.57	0.01	9606.ENSP00000217026,9606.ENSP00000265748,9606.ENSP00000300093,9606.ENSP00000301633,9606.ENSP00000313950,9606.ENSP00000335463,9606.ENSP00000336868,9606.ENSP00000355922,9606.ENSP00000355966,9606.ENSP00000356379,9606.ENSP00000361540,9606.ENSP00000377793	MYBL2,ANLN,PLK1,BIRC5,AURKB,CASC5,CENPA,CENPF,NEK2,ASPM,CDC20,PRC1
GO:0051782	Negative regulation of cell division	3	17	1.61	0.01	9606.ENSP00000313950,9606.ENSP00000356379,9606.ENSP00000481103	AURKB,ASPM,E2F8
GO:0007096	Regulation of exit from mitosis	3	17	1.61	0.01	9606.ENSP00000265748,9606.ENSP00000301633,9606.ENSP00000348838	ANLN,BIRC5,UBE2C
GO:0000079	Regulation of cyclin-dependent protein serine/threonine kinase activity	5	97	1.07	0.0097	9606.ENSP00000262300,9606.ENSP00000288207,9606.ENSP00000300093,9606.ENSP00000302276,9606.ENSP00000321656	PKMYT1,CCNB2,PLK1,HEXIM2,CDC25C
GO:0045931	Positive regulation of mitotic cell cycle	6	156	0.95	0.0089	9606.ENSP00000247191,9606.ENSP00000301633,9606.ENSP00000313950,9606.ENSP00000321656,9606.ENSP00000348838,9606.ENSP00000453403	DLGAP5,BIRC5,AURKB,CDC25C,UBE2C,NUSAP1
GO:0051128	Regulation of cellular component organization	24	2402	0.36	0.0081	9606.ENSP00000247191,9606.ENSP00000262300,9606.ENSP00000265748,9606.ENSP00000285116,9606.ENSP00000287598,9606.ENSP00000300093,9606.ENSP00000301633,9606.ENSP00000302530,9606.ENSP00000313950,9606.ENSP00000321656,9606.ENSP00000326550,9606.ENSP00000342307,9606.ENSP00000345571,9606.ENSP00000348838,9606.ENSP00000354451,9606.ENSP00000355922,9606.ENSP00000355966,9606.ENSP00000357643,9606.ENSP00000361540,…	DLGAP5,PKMYT1,ANLN,SKA1,BUB1B,PLK1,BIRC5,BUB1,AURKB,CDC25C,TACC3,FOXM1,E2F1,UBE2C,IQGAP3,CENPF,NEK2,MKI67,CDC20,GDF9,NPHS1,TOP2A,SLN,NUSAP1
GO:0051640	Organelle localization	11	598	0.63	0.0078	9606.ENSP00000247191,9606.ENSP00000271452,9606.ENSP00000300093,9606.ENSP00000301633,9606.ENSP00000336868,9606.ENSP00000355922,9606.ENSP00000355966,9606.ENSP00000356379,9606.ENSP00000361298,9606.ENSP00000386348,9606.ENSP00000453403	DLGAP5,NUF2,PLK1,BIRC5,CENPA,CENPF,NEK2,ASPM,KIF2C,SAPCD2,NUSAP1
GO:0031570	DNA integrity checkpoint	6	151	0.96	0.0078	9606.ENSP00000300093,9606.ENSP00000321656,9606.ENSP00000345571,9606.ENSP00000411532,9606.ENSP00000415430,9606.ENSP00000481103	PLK1,CDC25C,E2F1,TOP2A,GTSE1,E2F8
GO:0010639	Negative regulation of organelle organization	9	395	0.72	0.0078	9606.ENSP00000287598,9606.ENSP00000300093,9606.ENSP00000301633,9606.ENSP00000302530,9606.ENSP00000313950,9606.ENSP00000355922,9606.ENSP00000355966,9606.ENSP00000361540,9606.ENSP00000411532	BUB1B,PLK1,BIRC5,BUB1,AURKB,CENPF,NEK2,CDC20,TOP2A
GO:0032465	Regulation of cytokinesis	5	89	1.11	0.0071	9606.ENSP00000300093,9606.ENSP00000313950,9606.ENSP00000377793,9606.ENSP00000378356,9606.ENSP00000481103	PLK1,AURKB,PRC1,KIF20A,E2F8
GO:1904668	Positive regulation of ubiquitin protein ligase activity	3	14	1.69	0.0067	9606.ENSP00000300093,9606.ENSP00000348838,9606.ENSP00000361540	PLK1,UBE2C,CDC20
GO:1902749	Regulation of cell cycle G2/M phase transition	7	215	0.87	0.0067	9606.ENSP00000300093,9606.ENSP00000313950,9606.ENSP00000321656,9606.ENSP00000355922,9606.ENSP00000355966,9606.ENSP00000377492,9606.ENSP00000415430	PLK1,AURKB,CDC25C,CENPF,NEK2,HMMR,GTSE1
GO:0051656	Establishment of organelle localization	9	385	0.73	0.0067	9606.ENSP00000247191,9606.ENSP00000271452,9606.ENSP00000300093,9606.ENSP00000301633,9606.ENSP00000336868,9606.ENSP00000355922,9606.ENSP00000361298,9606.ENSP00000386348,9606.ENSP00000453403	DLGAP5,NUF2,PLK1,BIRC5,CENPA,CENPF,KIF2C,SAPCD2,NUSAP1
GO:0031145	Anaphase-promoting complex-dependent catabolic process	5	83	1.14	0.0054	9606.ENSP00000287598,9606.ENSP00000300093,9606.ENSP00000313950,9606.ENSP00000348838,9606.ENSP00000361540	BUB1B,PLK1,AURKB,UBE2C,CDC20
GO:0030330	DNA damage response, signal transduction by p53 class mediator	5	82	1.15	0.0051	9606.ENSP00000321656,9606.ENSP00000342307,9606.ENSP00000345571,9606.ENSP00000415430,9606.ENSP00000481103	CDC25C,FOXM1,E2F1,GTSE1,E2F8
GO:0040001	Establishment of mitotic spindle localization	4	37	1.4	0.0041	9606.ENSP00000300093,9606.ENSP00000336868,9606.ENSP00000386348,9606.ENSP00000453403	PLK1,CENPA,SAPCD2,NUSAP1
GO:0032506	Cytokinetic process	4	37	1.4	0.0041	9606.ENSP00000265748,9606.ENSP00000313950,9606.ENSP00000360540,9606.ENSP00000378356	ANLN,AURKB,CEP55,KIF20A
GO:0072422	Signal transduction involved in DNA damage checkpoint	5	75	1.19	0.0036	9606.ENSP00000300093,9606.ENSP00000321656,9606.ENSP00000345571,9606.ENSP00000415430,9606.ENSP00000481103	PLK1,CDC25C,E2F1,GTSE1,E2F8
GO:0051303	Establishment of chromosome localization	5	73	1.2	0.0033	9606.ENSP00000247191,9606.ENSP00000271452,9606.ENSP00000301633,9606.ENSP00000355922,9606.ENSP00000361298	DLGAP5,NUF2,BIRC5,CENPF,KIF2C
GO:0051177	Meiotic sister chromatid cohesion	3	8	1.94	0.002	9606.ENSP00000263753,9606.ENSP00000287598,9606.ENSP00000302530	SGOL1,BUB1B,BUB1
GO:0034502	Protein localization to chromosome	5	64	1.25	0.0019	9606.ENSP00000300093,9606.ENSP00000306999,9606.ENSP00000313950,9606.ENSP00000335463,9606.ENSP00000336868	PLK1,ESCO2,AURKB,CASC5,CENPA
GO:0070601	Centromeric sister chromatid cohesion	3	7	1.99	0.0015	9606.ENSP00000263753,9606.ENSP00000287598,9606.ENSP00000302530	SGOL1,BUB1B,BUB1
GO:0042770	Signal transduction in response to DNA damage	6	107	1.11	0.0015	9606.ENSP00000300093,9606.ENSP00000321656,9606.ENSP00000342307,9606.ENSP00000345571,9606.ENSP00000415430,9606.ENSP00000481103	PLK1,CDC25C,FOXM1,E2F1,GTSE1,E2F8
GO:0045840	Positive regulation of mitotic nuclear division	5	58	1.3	0.0013	9606.ENSP00000247191,9606.ENSP00000301633,9606.ENSP00000313950,9606.ENSP00000348838,9606.ENSP00000453403	DLGAP5,BIRC5,AURKB,UBE2C,NUSAP1
GO:0090068	Positive regulation of cell cycle process	9	294	0.85	0.0011	9606.ENSP00000247191,9606.ENSP00000301633,9606.ENSP00000313950,9606.ENSP00000321656,9606.ENSP00000345571,9606.ENSP00000348838,9606.ENSP00000415430,9606.ENSP00000453403,9606.ENSP00000481103	DLGAP5,BIRC5,AURKB,CDC25C,E2F1,UBE2C,GTSE1,NUSAP1,E2F8
GO:0051653	Spindle localization	5	52	1.35	0.0008	9606.ENSP00000300093,9606.ENSP00000336868,9606.ENSP00000356379,9606.ENSP00000386348,9606.ENSP00000453403	PLK1,CENPA,ASPM,SAPCD2,NUSAP1
GO:0045132	Meiotic chromosome segregation	6	87	1.2	0.00053	9606.ENSP00000263753,9606.ENSP00000271452,9606.ENSP00000287598,9606.ENSP00000300093,9606.ENSP00000302530,9606.ENSP00000411532	SGOL1,NUF2,BUB1B,PLK1,BUB1,TOP2A
GO:0051302	Regulation of cell division	8	197	0.97	0.00051	9606.ENSP00000247191,9606.ENSP00000300093,9606.ENSP00000313950,9606.ENSP00000356379,9606.ENSP00000377793,9606.ENSP00000378356,9606.ENSP00000453403,9606.ENSP00000481103	DLGAP5,PLK1,AURKB,ASPM,PRC1,KIF20A,NUSAP1,E2F8
GO:0000086	G2/M transition of mitotic cell cycle	7	134	1.08	0.00047	9606.ENSP00000262300,9606.ENSP00000288207,9606.ENSP00000300093,9606.ENSP00000301633,9606.ENSP00000321656,9606.ENSP00000342307,9606.ENSP00000355966	PKMYT1,CCNB2,PLK1,BIRC5,CDC25C,FOXM1,NEK2
GO:0016043	Cellular component organization	45	5447	0.28	0.00018	9606.ENSP00000215368,9606.ENSP00000215743,9606.ENSP00000217026,9606.ENSP00000225964,9606.ENSP00000240488,9606.ENSP00000247191,9606.ENSP00000263753,9606.ENSP00000265748,9606.ENSP00000271452,9606.ENSP00000282074,9606.ENSP00000287598,9606.ENSP00000288207,9606.ENSP00000296849,9606.ENSP00000300035,9606.ENSP00000300093,9606.ENSP00000301633,9606.ENSP00000301634,9606.ENSP00000302530,9606.ENSP00000306999,…	EFNA2,MMP11,MYBL2,COL1A1,MND1,DLGAP5,SGOL1,ANLN,NUF2,SPC25,BUB1B,CCNB2,NKD2,KIAA0101,PLK1,BIRC5,TK1,BUB1,ESCO2,AQP1,AURKB,TACC3,HIST1H2AJ,CASC5,CENPA,WNT7B,E2F1,UBE2C,HIST1H2AI,HIST1H3J,MFAP5,RRM2,IQGAP3,CENPF,NEK2,ASPM,CEP55,KIF2C,CDC20,NPHS1,PRC1,KIF20A,SAPCD2,TOP2A,NUSAP1
GO:0051321	Meiotic cell cycle	9	220	0.97	0.00012	9606.ENSP00000240488,9606.ENSP00000263753,9606.ENSP00000271452,9606.ENSP00000287598,9606.ENSP00000300093,9606.ENSP00000302530,9606.ENSP00000355966,9606.ENSP00000356379,9606.ENSP00000411532	MND1,SGOL1,NUF2,BUB1B,PLK1,BUB1,NEK2,ASPM,TOP2A
GO:0140013	Meiotic nuclear division	8	152	1.08	8.79e-05	9606.ENSP00000240488,9606.ENSP00000263753,9606.ENSP00000271452,9606.ENSP00000287598,9606.ENSP00000300093,9606.ENSP00000302530,9606.ENSP00000356379,9606.ENSP00000411532	MND1,SGOL1,NUF2,BUB1B,PLK1,BUB1,ASPM,TOP2A
GO:0006996	Organelle organization	35	3450	0.37	6.81e-05	9606.ENSP00000217026,9606.ENSP00000240488,9606.ENSP00000247191,9606.ENSP00000263753,9606.ENSP00000265748,9606.ENSP00000271452,9606.ENSP00000282074,9606.ENSP00000287598,9606.ENSP00000288207,9606.ENSP00000296849,9606.ENSP00000300035,9606.ENSP00000300093,9606.ENSP00000301633,9606.ENSP00000302530,9606.ENSP00000306999,9606.ENSP00000311165,9606.ENSP00000313950,9606.ENSP00000326550,9606.ENSP00000328484,…	MYBL2,MND1,DLGAP5,SGOL1,ANLN,NUF2,SPC25,BUB1B,CCNB2,NKD2,KIAA0101,PLK1,BIRC5,BUB1,ESCO2,AQP1,AURKB,TACC3,HIST1H2AJ,CASC5,CENPA,E2F1,UBE2C,HIST1H2AI,HIST1H3J,CENPF,NEK2,ASPM,KIF2C,CDC20,PRC1,KIF20A,SAPCD2,TOP2A,NUSAP1
GO:2001251	Negative regulation of chromosome organization	8	137	1.13	4.26e-05	9606.ENSP00000287598,9606.ENSP00000300093,9606.ENSP00000301633,9606.ENSP00000302530,9606.ENSP00000313950,9606.ENSP00000355922,9606.ENSP00000361540,9606.ENSP00000411532	BUB1B,PLK1,BIRC5,BUB1,AURKB,CENPF,CDC20,TOP2A
GO:0051225	Spindle assembly	7	88	1.26	3.59e-05	9606.ENSP00000217026,9606.ENSP00000301633,9606.ENSP00000313950,9606.ENSP00000355966,9606.ENSP00000356379,9606.ENSP00000361540,9606.ENSP00000377793	MYBL2,BIRC5,AURKB,NEK2,ASPM,CDC20,PRC1
GO:0033043	Regulation of organelle organization	21	1306	0.57	3.06e-05	9606.ENSP00000247191,9606.ENSP00000262300,9606.ENSP00000265748,9606.ENSP00000285116,9606.ENSP00000287598,9606.ENSP00000300093,9606.ENSP00000301633,9606.ENSP00000302530,9606.ENSP00000313950,9606.ENSP00000321656,9606.ENSP00000326550,9606.ENSP00000345571,9606.ENSP00000348838,9606.ENSP00000354451,9606.ENSP00000355922,9606.ENSP00000355966,9606.ENSP00000357643,9606.ENSP00000361540,9606.ENSP00000368190,…	DLGAP5,PKMYT1,ANLN,SKA1,BUB1B,PLK1,BIRC5,BUB1,AURKB,CDC25C,TACC3,E2F1,UBE2C,IQGAP3,CENPF,NEK2,MKI67,CDC20,NPHS1,TOP2A,NUSAP1
GO:0008608	Attachment of spindle microtubules to kinetochore	5	21	1.74	1.71e-05	9606.ENSP00000263753,9606.ENSP00000271452,9606.ENSP00000313950,9606.ENSP00000335463,9606.ENSP00000361298	SGOL1,NUF2,AURKB,CASC5,KIF2C
GO:0090307	Mitotic spindle assembly	6	43	1.51	1.4e-05	9606.ENSP00000217026,9606.ENSP00000301633,9606.ENSP00000313950,9606.ENSP00000355966,9606.ENSP00000361540,9606.ENSP00000377793	MYBL2,BIRC5,AURKB,NEK2,CDC20,PRC1
GO:0007010	Cytoskeleton organization	20	1126	0.61	1.4e-05	9606.ENSP00000217026,9606.ENSP00000263753,9606.ENSP00000265748,9606.ENSP00000271452,9606.ENSP00000282074,9606.ENSP00000300035,9606.ENSP00000300093,9606.ENSP00000301633,9606.ENSP00000311165,9606.ENSP00000313950,9606.ENSP00000326550,9606.ENSP00000336868,9606.ENSP00000355966,9606.ENSP00000356379,9606.ENSP00000361298,9606.ENSP00000361540,9606.ENSP00000377793,9606.ENSP00000378356,9606.ENSP00000386348,…	MYBL2,SGOL1,ANLN,NUF2,SPC25,KIAA0101,PLK1,BIRC5,AQP1,AURKB,TACC3,CENPA,NEK2,ASPM,KIF2C,CDC20,PRC1,KIF20A,SAPCD2,NUSAP1
GO:0007062	Sister chromatid cohesion	6	42	1.52	1.27e-05	9606.ENSP00000263753,9606.ENSP00000287598,9606.ENSP00000300093,9606.ENSP00000302530,9606.ENSP00000306999,9606.ENSP00000361540	SGOL1,BUB1B,PLK1,BUB1,ESCO2,CDC20
GO:0051276	Chromosome organization	20	1066	0.64	5.95e-06	9606.ENSP00000247191,9606.ENSP00000263753,9606.ENSP00000271452,9606.ENSP00000287598,9606.ENSP00000300093,9606.ENSP00000302530,9606.ENSP00000306999,9606.ENSP00000313950,9606.ENSP00000328484,9606.ENSP00000335463,9606.ENSP00000336868,9606.ENSP00000351589,9606.ENSP00000352252,9606.ENSP00000355922,9606.ENSP00000355966,9606.ENSP00000361298,9606.ENSP00000361540,9606.ENSP00000377793,9606.ENSP00000411532,…	DLGAP5,SGOL1,NUF2,BUB1B,PLK1,BUB1,ESCO2,AURKB,HIST1H2AJ,CASC5,CENPA,HIST1H2AI,HIST1H3J,CENPF,NEK2,KIF2C,CDC20,PRC1,TOP2A,NUSAP1
GO:0033044	Regulation of chromosome organization	13	359	0.92	1.64e-06	9606.ENSP00000247191,9606.ENSP00000287598,9606.ENSP00000300093,9606.ENSP00000301633,9606.ENSP00000302530,9606.ENSP00000313950,9606.ENSP00000326550,9606.ENSP00000348838,9606.ENSP00000355922,9606.ENSP00000355966,9606.ENSP00000357643,9606.ENSP00000361540,9606.ENSP00000411532	DLGAP5,BUB1B,PLK1,BIRC5,BUB1,AURKB,TACC3,UBE2C,CENPF,NEK2,MKI67,CDC20,TOP2A
GO:1901991	Negative regulation of mitotic cell cycle phase transition	11	219	1.06	1.05e-06	9606.ENSP00000287598,9606.ENSP00000300093,9606.ENSP00000301633,9606.ENSP00000302530,9606.ENSP00000313950,9606.ENSP00000321656,9606.ENSP00000345571,9606.ENSP00000355922,9606.ENSP00000361540,9606.ENSP00000415430,9606.ENSP00000481103	BUB1B,PLK1,BIRC5,BUB1,AURKB,CDC25C,E2F1,CENPF,CDC20,GTSE1,E2F8
GO:0045786	Negative regulation of cell cycle	16	571	0.81	9.34e-07	9606.ENSP00000262293,9606.ENSP00000287598,9606.ENSP00000300093,9606.ENSP00000301633,9606.ENSP00000302276,9606.ENSP00000302530,9606.ENSP00000313950,9606.ENSP00000321656,9606.ENSP00000345571,9606.ENSP00000353770,9606.ENSP00000355922,9606.ENSP00000355966,9606.ENSP00000361540,9606.ENSP00000411532,9606.ENSP00000415430,9606.ENSP00000481103	PRR11,BUB1B,PLK1,BIRC5,HEXIM2,BUB1,AURKB,CDC25C,E2F1,RRM2,CENPF,NEK2,CDC20,TOP2A,GTSE1,E2F8
GO:0010948	Negative regulation of cell cycle process	13	328	0.96	6.23e-07	9606.ENSP00000287598,9606.ENSP00000300093,9606.ENSP00000301633,9606.ENSP00000302530,9606.ENSP00000313950,9606.ENSP00000321656,9606.ENSP00000345571,9606.ENSP00000353770,9606.ENSP00000355922,9606.ENSP00000355966,9606.ENSP00000361540,9606.ENSP00000415430,9606.ENSP00000481103	BUB1B,PLK1,BIRC5,BUB1,AURKB,CDC25C,E2F1,RRM2,CENPF,NEK2,CDC20,GTSE1,E2F8
GO:0000281	Mitotic cytokinesis	8	70	1.42	4.12e-07	9606.ENSP00000265748,9606.ENSP00000300093,9606.ENSP00000301633,9606.ENSP00000336868,9606.ENSP00000360540,9606.ENSP00000377793,9606.ENSP00000378356,9606.ENSP00000453403	ANLN,PLK1,BIRC5,CENPA,CEP55,PRC1,KIF20A,NUSAP1
GO:0007051	Spindle organization	10	145	1.2	3.44e-07	9606.ENSP00000217026,9606.ENSP00000271452,9606.ENSP00000282074,9606.ENSP00000301633,9606.ENSP00000313950,9606.ENSP00000326550,9606.ENSP00000355966,9606.ENSP00000356379,9606.ENSP00000361540,9606.ENSP00000377793	MYBL2,NUF2,SPC25,BIRC5,AURKB,TACC3,NEK2,ASPM,CDC20,PRC1
GO:0061640	Cytoskeleton-dependent cytokinesis	9	98	1.33	2.44e-07	9606.ENSP00000265748,9606.ENSP00000300093,9606.ENSP00000301633,9606.ENSP00000313950,9606.ENSP00000336868,9606.ENSP00000360540,9606.ENSP00000377793,9606.ENSP00000378356,9606.ENSP00000453403	ANLN,PLK1,BIRC5,AURKB,CENPA,CEP55,PRC1,KIF20A,NUSAP1
GO:0044772	Mitotic cell cycle phase transition	13	280	1.03	1.14e-07	9606.ENSP00000262300,9606.ENSP00000288207,9606.ENSP00000300093,9606.ENSP00000301633,9606.ENSP00000321656,9606.ENSP00000326550,9606.ENSP00000342307,9606.ENSP00000345571,9606.ENSP00000348838,9606.ENSP00000353770,9606.ENSP00000354451,9606.ENSP00000355966,9606.ENSP00000418268	PKMYT1,CCNB2,PLK1,BIRC5,CDC25C,TACC3,FOXM1,E2F1,UBE2C,RRM2,IQGAP3,NEK2,MCM10
GO:0007052	Mitotic spindle organization	9	81	1.41	5.86e-08	9606.ENSP00000217026,9606.ENSP00000271452,9606.ENSP00000282074,9606.ENSP00000301633,9606.ENSP00000313950,9606.ENSP00000326550,9606.ENSP00000355966,9606.ENSP00000361540,9606.ENSP00000377793	MYBL2,NUF2,SPC25,BIRC5,AURKB,TACC3,NEK2,CDC20,PRC1
GO:0000070	Mitotic sister chromatid segregation	10	108	1.33	3.26e-08	9606.ENSP00000247191,9606.ENSP00000263753,9606.ENSP00000271452,9606.ENSP00000300093,9606.ENSP00000313950,9606.ENSP00000355966,9606.ENSP00000361298,9606.ENSP00000361540,9606.ENSP00000377793,9606.ENSP00000453403	DLGAP5,SGOL1,NUF2,PLK1,AURKB,NEK2,KIF2C,CDC20,PRC1,NUSAP1
GO:1901990	Regulation of mitotic cell cycle phase transition	16	416	0.95	1.97e-08	9606.ENSP00000247191,9606.ENSP00000265748,9606.ENSP00000287598,9606.ENSP00000300093,9606.ENSP00000301633,9606.ENSP00000302530,9606.ENSP00000313950,9606.ENSP00000321656,9606.ENSP00000345571,9606.ENSP00000348838,9606.ENSP00000355922,9606.ENSP00000355966,9606.ENSP00000361540,9606.ENSP00000377492,9606.ENSP00000415430,9606.ENSP00000481103	DLGAP5,ANLN,BUB1B,PLK1,BIRC5,BUB1,AURKB,CDC25C,E2F1,UBE2C,CENPF,NEK2,CDC20,HMMR,GTSE1,E2F8
GO:0007094	Mitotic spindle assembly checkpoint	7	23	1.85	1.97e-08	9606.ENSP00000287598,9606.ENSP00000300093,9606.ENSP00000301633,9606.ENSP00000302530,9606.ENSP00000313950,9606.ENSP00000355922,9606.ENSP00000361540	BUB1B,PLK1,BIRC5,BUB1,AURKB,CENPF,CDC20
GO:0007017	Microtubule-based process	20	727	0.8	1.97e-08	9606.ENSP00000217026,9606.ENSP00000247191,9606.ENSP00000263753,9606.ENSP00000271452,9606.ENSP00000282074,9606.ENSP00000300035,9606.ENSP00000300093,9606.ENSP00000301633,9606.ENSP00000313950,9606.ENSP00000326550,9606.ENSP00000336868,9606.ENSP00000355966,9606.ENSP00000356379,9606.ENSP00000361298,9606.ENSP00000361540,9606.ENSP00000377793,9606.ENSP00000378356,9606.ENSP00000386348,9606.ENSP00000415430,…	MYBL2,DLGAP5,SGOL1,NUF2,SPC25,KIAA0101,PLK1,BIRC5,AURKB,TACC3,CENPA,NEK2,ASPM,KIF2C,CDC20,PRC1,KIF20A,SAPCD2,GTSE1,NUSAP1
GO:0030071	Regulation of mitotic metaphase/anaphase transition	9	56	1.57	4.63e-09	9606.ENSP00000247191,9606.ENSP00000287598,9606.ENSP00000300093,9606.ENSP00000301633,9606.ENSP00000302530,9606.ENSP00000313950,9606.ENSP00000348838,9606.ENSP00000355922,9606.ENSP00000361540	DLGAP5,BUB1B,PLK1,BIRC5,BUB1,AURKB,UBE2C,CENPF,CDC20
GO:0007093	Mitotic cell cycle checkpoint	12	156	1.25	4.39e-09	9606.ENSP00000287598,9606.ENSP00000300093,9606.ENSP00000301633,9606.ENSP00000302530,9606.ENSP00000313950,9606.ENSP00000321656,9606.ENSP00000345571,9606.ENSP00000355922,9606.ENSP00000361540,9606.ENSP00000411532,9606.ENSP00000415430,9606.ENSP00000481103	BUB1B,PLK1,BIRC5,BUB1,AURKB,CDC25C,E2F1,CENPF,CDC20,TOP2A,GTSE1,E2F8
GO:0000226	Microtubule cytoskeleton organization	18	492	0.93	2.99e-09	9606.ENSP00000217026,9606.ENSP00000263753,9606.ENSP00000271452,9606.ENSP00000282074,9606.ENSP00000300035,9606.ENSP00000300093,9606.ENSP00000301633,9606.ENSP00000313950,9606.ENSP00000326550,9606.ENSP00000336868,9606.ENSP00000355966,9606.ENSP00000356379,9606.ENSP00000361298,9606.ENSP00000361540,9606.ENSP00000377793,9606.ENSP00000378356,9606.ENSP00000386348,9606.ENSP00000453403	MYBL2,SGOL1,NUF2,SPC25,KIAA0101,PLK1,BIRC5,AURKB,TACC3,CENPA,NEK2,ASPM,KIF2C,CDC20,PRC1,KIF20A,SAPCD2,NUSAP1
GO:0007346	Regulation of mitotic cell cycle	21	676	0.85	8.65e-10	9606.ENSP00000247191,9606.ENSP00000262300,9606.ENSP00000265748,9606.ENSP00000287598,9606.ENSP00000300093,9606.ENSP00000301633,9606.ENSP00000302530,9606.ENSP00000313950,9606.ENSP00000321656,9606.ENSP00000326550,9606.ENSP00000345571,9606.ENSP00000348838,9606.ENSP00000355922,9606.ENSP00000355966,9606.ENSP00000357643,9606.ENSP00000361540,9606.ENSP00000377492,9606.ENSP00000411532,9606.ENSP00000415430,…	DLGAP5,PKMYT1,ANLN,BUB1B,PLK1,BIRC5,BUB1,AURKB,CDC25C,TACC3,E2F1,UBE2C,CENPF,NEK2,MKI67,CDC20,HMMR,TOP2A,GTSE1,NUSAP1,E2F8
GO:0010965	Regulation of mitotic sister chromatid separation	10	60	1.58	3.05e-10	9606.ENSP00000247191,9606.ENSP00000287598,9606.ENSP00000300093,9606.ENSP00000301633,9606.ENSP00000302530,9606.ENSP00000313950,9606.ENSP00000326550,9606.ENSP00000348838,9606.ENSP00000355922,9606.ENSP00000361540	DLGAP5,BUB1B,PLK1,BIRC5,BUB1,AURKB,TACC3,UBE2C,CENPF,CDC20
GO:0140014	Mitotic nuclear division	14	156	1.32	1.34e-11	9606.ENSP00000217026,9606.ENSP00000247191,9606.ENSP00000263753,9606.ENSP00000271452,9606.ENSP00000288207,9606.ENSP00000300093,9606.ENSP00000301633,9606.ENSP00000313950,9606.ENSP00000348838,9606.ENSP00000355966,9606.ENSP00000361298,9606.ENSP00000361540,9606.ENSP00000377793,9606.ENSP00000453403	MYBL2,DLGAP5,SGOL1,NUF2,CCNB2,PLK1,BIRC5,AURKB,UBE2C,NEK2,KIF2C,CDC20,PRC1,NUSAP1
GO:0010564	Regulation of cell cycle process	24	760	0.86	1.34e-11	9606.ENSP00000247191,9606.ENSP00000262300,9606.ENSP00000265748,9606.ENSP00000287598,9606.ENSP00000300093,9606.ENSP00000301633,9606.ENSP00000302530,9606.ENSP00000313950,9606.ENSP00000321656,9606.ENSP00000326550,9606.ENSP00000342307,9606.ENSP00000345571,9606.ENSP00000348838,9606.ENSP00000353770,9606.ENSP00000355922,9606.ENSP00000355966,9606.ENSP00000357643,9606.ENSP00000361540,9606.ENSP00000377492,…	DLGAP5,PKMYT1,ANLN,BUB1B,PLK1,BIRC5,BUB1,AURKB,CDC25C,TACC3,FOXM1,E2F1,UBE2C,RRM2,CENPF,NEK2,MKI67,CDC20,HMMR,PRC1,KIF20A,GTSE1,NUSAP1,E2F8
GO:1902850	Microtubule cytoskeleton organization involved in mitosis	13	112	1.43	6.34e-12	9606.ENSP00000217026,9606.ENSP00000271452,9606.ENSP00000282074,9606.ENSP00000300093,9606.ENSP00000301633,9606.ENSP00000313950,9606.ENSP00000326550,9606.ENSP00000336868,9606.ENSP00000355966,9606.ENSP00000361540,9606.ENSP00000377793,9606.ENSP00000386348,9606.ENSP00000453403	MYBL2,NUF2,SPC25,PLK1,BIRC5,AURKB,TACC3,CENPA,NEK2,CDC20,PRC1,SAPCD2,NUSAP1
GO:0051983	Regulation of chromosome segregation	13	104	1.46	2.82e-12	9606.ENSP00000247191,9606.ENSP00000287598,9606.ENSP00000300093,9606.ENSP00000301633,9606.ENSP00000302530,9606.ENSP00000313950,9606.ENSP00000326550,9606.ENSP00000348838,9606.ENSP00000355922,9606.ENSP00000355966,9606.ENSP00000357643,9606.ENSP00000361298,9606.ENSP00000361540	DLGAP5,BUB1B,PLK1,BIRC5,BUB1,AURKB,TACC3,UBE2C,CENPF,NEK2,MKI67,KIF2C,CDC20
GO:0000819	Sister chromatid segregation	14	133	1.38	2.18e-12	9606.ENSP00000247191,9606.ENSP00000263753,9606.ENSP00000271452,9606.ENSP00000287598,9606.ENSP00000300093,9606.ENSP00000302530,9606.ENSP00000306999,9606.ENSP00000313950,9606.ENSP00000355966,9606.ENSP00000361298,9606.ENSP00000361540,9606.ENSP00000377793,9606.ENSP00000411532,9606.ENSP00000453403	DLGAP5,SGOL1,NUF2,BUB1B,PLK1,BUB1,ESCO2,AURKB,NEK2,KIF2C,CDC20,PRC1,TOP2A,NUSAP1
GO:0098813	Nuclear chromosome segregation	16	209	1.25	2.14e-12	9606.ENSP00000247191,9606.ENSP00000263753,9606.ENSP00000271452,9606.ENSP00000287598,9606.ENSP00000300093,9606.ENSP00000302530,9606.ENSP00000306999,9606.ENSP00000313950,9606.ENSP00000335463,9606.ENSP00000355922,9606.ENSP00000355966,9606.ENSP00000361298,9606.ENSP00000361540,9606.ENSP00000377793,9606.ENSP00000411532,9606.ENSP00000453403	DLGAP5,SGOL1,NUF2,BUB1B,PLK1,BUB1,ESCO2,AURKB,CASC5,CENPF,NEK2,KIF2C,CDC20,PRC1,TOP2A,NUSAP1
GO:0051726	Regulation of cell cycle	31	1230	0.76	4.63e-13	9606.ENSP00000217026,9606.ENSP00000247191,9606.ENSP00000262293,9606.ENSP00000262300,9606.ENSP00000265748,9606.ENSP00000287598,9606.ENSP00000288207,9606.ENSP00000300035,9606.ENSP00000300093,9606.ENSP00000301633,9606.ENSP00000302276,9606.ENSP00000302530,9606.ENSP00000313950,9606.ENSP00000321656,9606.ENSP00000326550,9606.ENSP00000342307,9606.ENSP00000345571,9606.ENSP00000348838,9606.ENSP00000353770,…	MYBL2,DLGAP5,PRR11,PKMYT1,ANLN,BUB1B,CCNB2,KIAA0101,PLK1,BIRC5,HEXIM2,BUB1,AURKB,CDC25C,TACC3,FOXM1,E2F1,UBE2C,RRM2,CENPF,NEK2,ASPM,MKI67,CDC20,HMMR,PRC1,KIF20A,TOP2A,GTSE1,NUSAP1,E2F8
GO:0000280	Nuclear division	19	291	1.18	8.89e-14	9606.ENSP00000217026,9606.ENSP00000240488,9606.ENSP00000247191,9606.ENSP00000263753,9606.ENSP00000271452,9606.ENSP00000287598,9606.ENSP00000288207,9606.ENSP00000300093,9606.ENSP00000301633,9606.ENSP00000302530,9606.ENSP00000313950,9606.ENSP00000348838,9606.ENSP00000355966,9606.ENSP00000356379,9606.ENSP00000361298,9606.ENSP00000361540,9606.ENSP00000377793,9606.ENSP00000411532,9606.ENSP00000453403	MYBL2,MND1,DLGAP5,SGOL1,NUF2,BUB1B,CCNB2,PLK1,BIRC5,BUB1,AURKB,UBE2C,NEK2,ASPM,KIF2C,CDC20,PRC1,TOP2A,NUSAP1
GO:0007088	Regulation of mitotic nuclear division	16	162	1.36	8.7e-14	9606.ENSP00000247191,9606.ENSP00000262300,9606.ENSP00000265748,9606.ENSP00000287598,9606.ENSP00000300093,9606.ENSP00000301633,9606.ENSP00000302530,9606.ENSP00000313950,9606.ENSP00000321656,9606.ENSP00000326550,9606.ENSP00000348838,9606.ENSP00000355922,9606.ENSP00000355966,9606.ENSP00000357643,9606.ENSP00000361540,9606.ENSP00000453403	DLGAP5,PKMYT1,ANLN,BUB1B,PLK1,BIRC5,BUB1,AURKB,CDC25C,TACC3,UBE2C,CENPF,NEK2,MKI67,CDC20,NUSAP1
GO:0007059	Chromosome segregation	19	268	1.21	2.82e-14	9606.ENSP00000247191,9606.ENSP00000263753,9606.ENSP00000271452,9606.ENSP00000282074,9606.ENSP00000285116,9606.ENSP00000287598,9606.ENSP00000300093,9606.ENSP00000301633,9606.ENSP00000302530,9606.ENSP00000306999,9606.ENSP00000313950,9606.ENSP00000335463,9606.ENSP00000355922,9606.ENSP00000355966,9606.ENSP00000361298,9606.ENSP00000361540,9606.ENSP00000377793,9606.ENSP00000411532,9606.ENSP00000453403	DLGAP5,SGOL1,NUF2,SPC25,SKA1,BUB1B,PLK1,BIRC5,BUB1,ESCO2,AURKB,CASC5,CENPF,NEK2,KIF2C,CDC20,PRC1,TOP2A,NUSAP1
GO:0051301	Cell division	29	493	1.13	2.7e-21	9606.ENSP00000250056,9606.ENSP00000263753,9606.ENSP00000265748,9606.ENSP00000271452,9606.ENSP00000282074,9606.ENSP00000285116,9606.ENSP00000287598,9606.ENSP00000288207,9606.ENSP00000300093,9606.ENSP00000301633,9606.ENSP00000302530,9606.ENSP00000313950,9606.ENSP00000321656,9606.ENSP00000326550,9606.ENSP00000335463,9606.ENSP00000336868,9606.ENSP00000348838,9606.ENSP00000355922,9606.ENSP00000355966,…	FAM64A,SGOL1,ANLN,NUF2,SPC25,SKA1,BUB1B,CCNB2,PLK1,BIRC5,BUB1,AURKB,CDC25C,TACC3,CASC5,CENPA,UBE2C,CENPF,NEK2,ASPM,CEP55,KIF2C,CDC20,PRC1,KIF20A,SAPCD2,TOP2A,CDCA3,NUSAP1
GO:1903047	Mitotic cell cycle process	34	616	1.1	8.02e-25	9606.ENSP00000217026,9606.ENSP00000247191,9606.ENSP00000262300,9606.ENSP00000263753,9606.ENSP00000265748,9606.ENSP00000271452,9606.ENSP00000282074,9606.ENSP00000287598,9606.ENSP00000288207,9606.ENSP00000300093,9606.ENSP00000301633,9606.ENSP00000302530,9606.ENSP00000313950,9606.ENSP00000321656,9606.ENSP00000326550,9606.ENSP00000336868,9606.ENSP00000342307,9606.ENSP00000345571,9606.ENSP00000348838,…	MYBL2,DLGAP5,PKMYT1,SGOL1,ANLN,NUF2,SPC25,BUB1B,CCNB2,PLK1,BIRC5,BUB1,AURKB,CDC25C,TACC3,CENPA,FOXM1,E2F1,UBE2C,RRM2,IQGAP3,CENPF,NEK2,CEP55,KIF2C,CDC20,PRC1,KIF20A,SAPCD2,TOP2A,GTSE1,MCM10,NUSAP1,E2F8
GO:0022402	Cell cycle process	40	976	0.97	2.18e-25	9606.ENSP00000217026,9606.ENSP00000240488,9606.ENSP00000247191,9606.ENSP00000262293,9606.ENSP00000262300,9606.ENSP00000263753,9606.ENSP00000265748,9606.ENSP00000271452,9606.ENSP00000282074,9606.ENSP00000287598,9606.ENSP00000288207,9606.ENSP00000300035,9606.ENSP00000300093,9606.ENSP00000301633,9606.ENSP00000302530,9606.ENSP00000306999,9606.ENSP00000313950,9606.ENSP00000321656,9606.ENSP00000326550,…	MYBL2,MND1,DLGAP5,PRR11,PKMYT1,SGOL1,ANLN,NUF2,SPC25,BUB1B,CCNB2,KIAA0101,PLK1,BIRC5,BUB1,ESCO2,AURKB,CDC25C,TACC3,CASC5,CENPA,FOXM1,E2F1,UBE2C,RRM2,IQGAP3,CENPF,NEK2,ASPM,CEP55,KIF2C,CDC20,PRC1,KIF20A,SAPCD2,TOP2A,GTSE1,MCM10,NUSAP1,E2F8
GO:0000278	Mitotic cell cycle	36	695	1.08	2.13e-25	9606.ENSP00000217026,9606.ENSP00000247191,9606.ENSP00000262300,9606.ENSP00000263753,9606.ENSP00000265748,9606.ENSP00000271452,9606.ENSP00000282074,9606.ENSP00000285116,9606.ENSP00000287598,9606.ENSP00000288207,9606.ENSP00000300093,9606.ENSP00000301633,9606.ENSP00000302530,9606.ENSP00000313950,9606.ENSP00000321656,9606.ENSP00000326550,9606.ENSP00000336868,9606.ENSP00000342307,9606.ENSP00000345571,…	MYBL2,DLGAP5,PKMYT1,SGOL1,ANLN,NUF2,SPC25,SKA1,BUB1B,CCNB2,PLK1,BIRC5,BUB1,AURKB,CDC25C,TACC3,CENPA,FOXM1,E2F1,UBE2C,RRM2,IQGAP3,CENPF,NEK2,CEP55,KIF2C,CDC20,PRC1,KIF20A,SAPCD2,TOP2A,GTSE1,MCM10,PBK,NUSAP1,E2F8
GO:0007049	Cell cycle	45	1313	0.9	7.44e-26	9606.ENSP00000217026,9606.ENSP00000240488,9606.ENSP00000247191,9606.ENSP00000250056,9606.ENSP00000262293,9606.ENSP00000262300,9606.ENSP00000263753,9606.ENSP00000265748,9606.ENSP00000271452,9606.ENSP00000282074,9606.ENSP00000285116,9606.ENSP00000287598,9606.ENSP00000288207,9606.ENSP00000300035,9606.ENSP00000300093,9606.ENSP00000301633,9606.ENSP00000302530,9606.ENSP00000306999,9606.ENSP00000313950,…	MYBL2,MND1,DLGAP5,FAM64A,PRR11,PKMYT1,SGOL1,ANLN,NUF2,SPC25,SKA1,BUB1B,CCNB2,KIAA0101,PLK1,BIRC5,BUB1,ESCO2,AURKB,CDC25C,TACC3,CASC5,CENPA,FOXM1,E2F1,UBE2C,RRM2,IQGAP3,CENPF,NEK2,ASPM,MKI67,CEP55,KIF2C,CDC20,PRC1,KIF20A,SAPCD2,TOP2A,GTSE1,MCM10,PBK,CDCA3,NUSAP1,E2F8
