# Supplementary material for: An Organ‐on‐Chip Platform for Strain‐Controlled, Tissue‐Specific Compression of Cartilage and Mineralized Osteochondral Interface to Study Mechanical Overloading in Osteoarthritis
Source: Adv Healthc Mater. 2025 Jun 25;14(23):2501588. doi: 10.1002/adhm.202501588 (PMC12417778; doi:10.1002/adhm.202501588)
Supplement: Supplementary file 4 — Supplemental Data 3 [file ADHM-14-0-s002.xlsx]

## Sheet: Bulk Single culture st vs dyn
GeneId	Symbol	GeneName	log2FC	log2A	P.Value	adj.P.Val
ENSG00000181195	PENK	proenkephalin	-3.38886	9.96718	2.13578e-64	2.53517e-60
ENSG00000202198	7SK	7SK RNA	2.88602	6.87223	8.57513e-53	5.08934e-49
ENSG00000188488	SERPINA5	serpin family A member 5	-2.59317	5.13636	2.06654e-39	8.17661e-36
ENSG00000160678	S100A1	S100 calcium binding protein A1	-2.49709	6.00524	1.14929e-38	3.41052e-35
ENSG00000116661	FBXO2	F-box protein 2	-2.39663	6.52628	2.39643e-37	5.24353e-34
ENSG00000135919	SERPINE2	serpin family E member 2	-2.46121	10.3657	2.65048e-37	5.24353e-34
ENSG00000163017	ACTG2	actin gamma 2, smooth muscle	2.38522	4.82764	1.12701e-33	1.91108e-30
ENSG00000157601	MX1	MX dynamin like GTPase 1	-2.45499	3.80231	1.35807e-31	2.01504e-28
ENSG00000130600	H19	H19 imprinted maternally expressed transcript	-2.51983	3.34788	2.31269e-29	3.05018e-26
ENSG00000187837	H1-2	H1.2 linker histone, cluster member	-2.05336	7.17205	6.88646e-29	8.17423e-26
ENSG00000185745	IFIT1	interferon induced protein with tetratricopeptide repeats 1	-2.24033	4.27537	1.07351e-28	1.15841e-25
ENSG00000197249	SERPINA1	serpin family A member 1	-2.01819	6.74983	3.77703e-28	3.73611e-25
ENSG00000104332	SFRP1	secreted frizzled related protein 1	-1.93375	4.41501	1.19365e-22	1.08989e-19
ENSG00000099953	MMP11	matrix metallopeptidase 11	1.86114	5.08405	2.37418e-22	2.01296e-19
ENSG00000137731	FXYD2	FXYD domain containing ion transport regulator 2	-1.92288	4.23894	5.58693e-22	4.42113e-19
ENSG00000145423	SFRP2	secreted frizzled related protein 2	-1.78736	5.62516	2.04176e-21	1.51473e-18
ENSG00000165474	GJB2	gap junction protein beta 2	1.76358	5.71111	4.69764e-21	3.28006e-18
ENSG00000204388	HSPA1B	heat shock protein family A (Hsp70) member 1B	1.7301	5.69562	2.28165e-20	1.46648e-17
ENSG00000251357		novel protein	-1.8222	4.4027	2.34735e-20	1.46648e-17
ENSG00000255245	FXYD6-FXYD2	FXYD6-FXYD2 readthrough	-1.89101	3.76967	3.72676e-20	2.21183e-17
ENSG00000204389	HSPA1A	heat shock protein family A (Hsp70) member 1A	1.64078	7.36845	2.39286e-19	1.35254e-16
ENSG00000164708	PGAM2	phosphoglycerate mutase 2	-1.68364	5.57453	3.74009e-19	2.01795e-16
ENSG00000119917	IFIT3	interferon induced protein with tetratricopeptide repeats 3	-1.77772	4.03426	6.50596e-19	3.35764e-16
ENSG00000243742	RPLP0P2	ribosomal protein lateral stalk subunit P0 pseudogene 2	1.75494	4.07426	8.69184e-19	4.29884e-16
ENSG00000137441	FGFBP2	fibroblast growth factor binding protein 2	-1.78171	3.71312	4.81645e-18	2.28685e-15
ENSG00000165949	IFI27	interferon alpha inducible protein 27	-1.68689	4.21139	1.44602e-17	6.60162e-15
ENSG00000047457	CP	ceruloplasmin	-2.12367	2.18412	3.6826e-16	1.61898e-13
ENSG00000172183	ISG20	interferon stimulated exonuclease gene 20	-1.56256	4.30785	1.54347e-15	6.54319e-13
ENSG00000197061	H4C3	H4 clustered histone 3	1.45415	6.30539	1.9239e-15	7.87471e-13
ENSG00000273088		novel protein	-1.67641	3.44422	3.34373e-15	1.323e-12
LRG_781	ACTA2	actin alpha 2, smooth muscle	1.41623	6.53511	5.82038e-15	2.22864e-12
ENSG00000213139	CRYGS	crystallin gamma S	-1.41495	6.23976	1.29428e-14	4.80096e-12
LRG_1231	ISG15	ISG15 ubiquitin like modifier	-1.4349	5.54644	1.37648e-14	4.95116e-12
ENSG00000187608	ISG15	ISG15 ubiquitin like modifier	-1.42691	5.54891	1.8931e-14	6.60913e-12
ENSG00000085662	AKR1B1	aldo-keto reductase family 1 member B	-1.38106	6.47695	3.17093e-14	1.0754e-11
ENSG00000108688	CCL7	C-C motif chemokine ligand 7	-1.75262	2.95639	9.15557e-14	3.01879e-11
ENSG00000153002	CPB1	carboxypeptidase B1	-1.47167	4.01691	1.14474e-13	3.67247e-11
ENSG00000106328	FSCN3	fascin actin-bundling protein 3	-1.68367	3.10704	1.20323e-13	3.75853e-11
ENSG00000134443	GRP	gastrin releasing peptide	1.51735	3.54071	2.20334e-13	6.70607e-11
ENSG00000107796	ACTA2	actin alpha 2, smooth muscle	1.3363	7.6732	2.57543e-13	7.6426e-11
ENSG00000249992	TMEM158	transmembrane protein 158	1.34205	5.17811	8.158e-13	2.36184e-10
ENSG00000162998	FRZB	frizzled related protein	-1.27281	6.84812	9.67523e-13	2.73441e-10
ENSG00000198535	C2CD4A	C2 calcium dependent domain containing 4A	-1.7341	2.70375	1.08857e-12	3.00495e-10
ENSG00000135245	HILPDA	hypoxia inducible lipid droplet associated	-1.39738	4.03132	1.52275e-12	4.10796e-10
ENSG00000049089	COL9A2	collagen type IX alpha 2 chain	-1.35276	4.2861	3.0718e-12	8.10272e-10
ENSG00000111341	MGP	matrix Gla protein	-1.29076	12.0125	4.87404e-12	1.23582e-09
ENSG00000101255	TRIB3	tribbles pseudokinase 3	1.38308	3.79757	4.89331e-12	1.23582e-09
ENSG00000125144	MT1G	metallothionein 1G	-1.29969	4.56859	1.51617e-11	3.74937e-09
ENSG00000077274	CAPN6	calpain 6	-1.43336	3.33691	1.6912e-11	4.09684e-09
ENSG00000130513	GDF15	growth differentiation factor 15	1.2518	5.20505	2.21976e-11	5.26971e-09
ENSG00000163331	DAPL1	death associated protein like 1	-1.67543	2.16819	3.30034e-11	7.68137e-09
ENSG00000171819	ANGPTL7	angiopoietin like 7	-1.23303	5.33114	3.62597e-11	8.27697e-09
LRG_1125	RPL26	ribosomal protein L26	-1.19723	7.50576	3.92068e-11	8.78084e-09
ENSG00000175592	FOSL1	FOS like 1, AP-1 transcription factor subunit	-1.20429	5.47169	8.47655e-11	1.86327e-08
ENSG00000117724	CENPF	centromere protein F	1.23946	4.43762	1.09265e-10	2.35813e-08
ENSG00000198901	PRC1	protein regulator of cytokinesis 1	1.37549	3.28149	1.4602e-10	3.09511e-08
ENSG00000210082	MT-RNR2	mitochondrially encoded 16S rRNA	1.19305	12.9351	1.626e-10	3.38607e-08
ENSG00000141582	CBX4	chromobox 4	1.23943	4.20933	1.73201e-10	3.54465e-08
ENSG00000133816	MICAL2	microtubule associated monooxygenase, calponin and LIM domain containing 2	1.17809	5.55272	1.8191e-10	3.65978e-08
ENSG00000140379	BCL2A1	BCL2 related protein A1	-1.58806	2.4435	1.96345e-10	3.88435e-08
ENSG00000130222	GADD45G	growth arrest and DNA damage inducible gamma	1.42016	3.06266	3.01577e-10	5.86839e-08
ENSG00000270136	MICOS10-NBL1	MICOS10-NBL1 readthrough	-1.64454	1.52263	3.53345e-10	6.76484e-08
ENSG00000101096	NFATC2	nuclear factor of activated T cells 2	-1.22079	4.08441	4.51729e-10	8.51115e-08
ENSG00000215845	TSTD1	thiosulfate sulfurtransferase like domain containing 1	-1.25712	3.72499	5.08517e-10	9.43141e-08
ENSG00000119938	PPP1R3C	protein phosphatase 1 regulatory subunit 3C	-1.1813	4.70046	5.68742e-10	1.03861e-07
ENSG00000095752	IL11	interleukin 11	-1.13552	5.86874	6.46842e-10	1.16334e-07
ENSG00000135069	PSAT1	phosphoserine aminotransferase 1	1.14138	5.458	6.79568e-10	1.20395e-07
ENSG00000258674		novel protein	-1.17751	4.62821	7.43673e-10	1.29815e-07
ENSG00000180914	OXTR	oxytocin receptor	1.496	2.48912	1.0335e-09	1.77792e-07
ENSG00000080573	COL5A3	collagen type V alpha 3 chain	1.22506	3.71288	1.05747e-09	1.79317e-07
ENSG00000146250	PRSS35	serine protease 35	-1.19847	3.8691	1.22999e-09	2.05634e-07
ENSG00000185885	IFITM1	interferon induced transmembrane protein 1	-1.08177	6.7079	1.47027e-09	2.4239e-07
ENSG00000109610	SOD3	superoxide dismutase 3	-1.10328	9.36027	1.79203e-09	2.91389e-07
ENSG00000117480	FAAH	fatty acid amide hydrolase	-1.24631	3.5657	1.97451e-09	3.16721e-07
ENSG00000276168	RN7SL1	RNA component of signal recognition particle 7SL1	1.13444	4.72888	2.41223e-09	3.81775e-07
ENSG00000167642	SPINT2	serine peptidase inhibitor, Kunitz type 2	-1.10678	5.33742	2.46394e-09	3.84829e-07
ENSG00000141505	ASGR1	asialoglycoprotein receptor 1	1.49923	1.81855	2.71778e-09	4.18962e-07
ENSG00000128342	LIF	LIF interleukin 6 family cytokine	-1.09582	5.60149	2.85503e-09	4.34477e-07
ENSG00000061918	GUCY1B1	guanylate cyclase 1 soluble subunit beta 1	1.48369	2.20141	2.9081e-09	4.36951e-07
ENSG00000246430	LINC00968	long intergenic non-protein coding RNA 968	-1.48966	2.30481	4.12499e-09	6.12045e-07
ENSG00000196136	SERPINA3	serpin family A member 3	-1.08787	5.18557	5.6561e-09	8.28863e-07
ENSG00000177508	IRX3	iroquois homeobox 3	1.34078	2.93264	7.09421e-09	1.02693e-06
ENSG00000188064	WNT7B	Wnt family member 7B	1.38871	2.66149	7.53933e-09	1.07822e-06
ENSG00000257529	RPL36A-HNRNPH2	RPL36A-HNRNPH2 readthrough	-1.05633	5.98289	7.81668e-09	1.10457e-06
ENSG00000149591	TAGLN	transgelin	1.0631	11.1958	1.03204e-08	1.44121e-06
ENSG00000187634	SAMD11	sterile alpha motif domain containing 11	-1.33682	2.88785	1.25404e-08	1.73086e-06
ENSG00000160785	SLC25A44	solute carrier family 25 member 44	1.12068	3.83912	1.30515e-08	1.78071e-06
ENSG00000105655	ISYNA1	inositol-3-phosphate synthase 1	-1.16555	3.57729	1.38913e-08	1.87375e-06
ENSG00000126709	IFI6	interferon alpha inducible protein 6	-1.02092	6.49824	1.49243e-08	1.99047e-06
ENSG00000138135	CH25H	cholesterol 25-hydroxylase	1.10127	3.99271	1.63289e-08	2.1536e-06
ENSG00000168389	MFSD2A	major facilitator superfamily domain containing 2A	-1.19483	3.30048	2.21672e-08	2.87963e-06
ENSG00000185585	OLFML2A	olfactomedin like 2A	1.32479	2.74569	2.23189e-08	2.87963e-06
ENSG00000148344	PTGES	prostaglandin E synthase	-1.41758	1.82866	2.36823e-08	3.02267e-06
ENSG00000124813	RUNX2	RUNX family transcription factor 2	1.03218	5.09752	3.34861e-08	4.22852e-06
ENSG00000122862	SRGN	serglycin	-1.04636	4.49408	4.38418e-08	5.47792e-06
ENSG00000066279	ASPM	assembly factor for spindle microtubules	1.14126	3.37969	4.71986e-08	5.83239e-06
ENSG00000011347	SYT7	synaptotagmin 7	1.2258	3.06561	4.76615e-08	5.83239e-06
ENSG00000257341		novel protein	-1.11626	3.59684	5.67159e-08	6.86957e-06
ENSG00000134057	CCNB1	cyclin B1	1.06389	3.83852	6.35504e-08	7.61962e-06
ENSG00000156113	KCNMA1	potassium calcium-activated channel subfamily M alpha 1	-0.977863	7.61748	6.5862e-08	7.81782e-06
ENSG00000117616	RSRP1	arginine and serine rich protein 1	0.959818	7.15484	7.20353e-08	8.46593e-06
ENSG00000143196	DPT	dermatopontin	-0.990509	10.0146	7.27589e-08	8.46714e-06
ENSG00000138316	ADAMTS14	ADAM metallopeptidase with thrombospondin type 1 motif 14	1.20231	3.07505	7.3598e-08	8.48163e-06
ENSG00000151632	AKR1C2	aldo-keto reductase family 1 member C2	-0.957424	7.10418	7.54358e-08	8.60983e-06
ENSG00000145779	TNFAIP8	TNF alpha induced protein 8	-0.954947	6.67944	8.93448e-08	1.01002e-05
ENSG00000261857	MIA	MIA SH3 domain containing	-0.968541	8.71395	1.09503e-07	1.22622e-05
ENSG00000211459	MT-RNR1	mitochondrially encoded 12S rRNA	0.978344	11.0259	1.30041e-07	1.4426e-05
LRG_476	COL6A2	collagen type VI alpha 2 chain	0.93491	6.81936	1.36219e-07	1.49715e-05
ENSG00000107957	SH3PXD2A	SH3 and PX domains 2A	0.954059	6.01319	1.65022e-07	1.79708e-05
ENSG00000082074	FYB1	FYN binding protein 1	-1.06004	3.62639	1.78785e-07	1.92926e-05
ENSG00000182667	NTM	neurotrimin	1.24771	2.67579	1.81838e-07	1.94452e-05
ENSG00000241343	RPL36A	ribosomal protein L36a	0.951891	9.74544	2.10751e-07	2.23358e-05
LRG_808	AQP1	aquaporin 1 (Colton blood group)	1.23054	2.74234	2.21388e-07	2.30515e-05
ENSG00000240583	AQP1	aquaporin 1 (Colton blood group)	1.23054	2.74234	2.21388e-07	2.30515e-05
ENSG00000102317	RBM3	RNA binding motif protein 3	0.943699	8.159	2.32547e-07	2.40029e-05
ENSG00000088325	TPX2	TPX2 microtubule nucleation factor	1.06935	3.38317	2.94229e-07	3.01078e-05
ENSG00000154553	PDLIM3	PDZ and LIM domain 3	0.992927	4.1163	2.98209e-07	3.02542e-05
ENSG00000284292		novel protein, ARPC1A and ARPC1B readthrough	-1.1018	3.273	3.02818e-07	3.04614e-05
ENSG00000216490	IFI30	IFI30 lysosomal thiol reductase	-1.31533	1.61839	3.09876e-07	3.08639e-05
ENSG00000151388	ADAMTS12	ADAM metallopeptidase with thrombospondin type 1 motif 12	1.16301	2.9944	3.12019e-07	3.08639e-05
ENSG00000285283		novel protein	-1.36839	1.05836	3.26418e-07	3.20213e-05
ENSG00000112562	SMOC2	SPARC related modular calcium binding 2	-0.935284	5.85066	3.32134e-07	3.2315e-05
ENSG00000112761	CCN6	cellular communication network factor 6	-0.936927	5.5985	3.47202e-07	3.33803e-05
ENSG00000132326	PER2	period circadian regulator 2	-0.985234	4.24376	3.48707e-07	3.33803e-05
ENSG00000160307	S100B	S100 calcium binding protein B	-0.921221	5.9848	4.22437e-07	4.01146e-05
ENSG00000170891	CYTL1	cytokine like 1	-0.920449	8.36155	4.47202e-07	4.21292e-05
ENSG00000164106	SCRG1	stimulator of chondrogenesis 1	-0.93478	11.6896	4.57017e-07	4.27149e-05
ENSG00000186891	TNFRSF18	TNF receptor superfamily member 18	-1.26145	1.96558	4.94684e-07	4.58742e-05
ENSG00000108551	RASD1	ras related dexamethasone induced 1	-0.970176	4.24439	5.10312e-07	4.69566e-05
ENSG00000280046		TEC	1.02219	3.53314	5.98548e-07	5.45213e-05
ENSG00000070669	ASNS	asparagine synthetase (glutamine-hydrolyzing)	1.02558	3.52048	6.01709e-07	5.45213e-05
ENSG00000109846	CRYAB	crystallin alpha B	-0.909178	8.38866	6.16445e-07	5.47594e-05
ENSG00000169583	CLIC3	chloride intracellular channel 3	-0.96242	4.26918	6.17302e-07	5.47594e-05
ENSG00000146592	CREB5	cAMP responsive element binding protein 5	-0.944372	4.73686	6.18177e-07	5.47594e-05
ENSG00000156030	MIDEAS	mitotic deacetylase associated SANT domain protein	-0.934634	5.02049	6.24511e-07	5.49107e-05
ENSG00000250644		novel protein	-0.982178	3.89575	6.2981e-07	5.49695e-05
ENSG00000148053	NTRK2	neurotrophic receptor tyrosine kinase 2	-0.951032	4.41133	7.30031e-07	6.32516e-05
ENSG00000197614	MFAP5	microfibril associated protein 5	0.89723	6.10599	7.77344e-07	6.68443e-05
ENSG00000273259		novel protein	-0.921883	5.10156	7.82759e-07	6.68443e-05
ENSG00000269821	KCNQ1OT1	KCNQ1 opposite strand/antisense transcript 1	0.870939	6.82284	8.85965e-07	7.51171e-05
ENSG00000092621	PHGDH	phosphoglycerate dehydrogenase	0.888875	6.27341	8.97754e-07	7.55769e-05
ENSG00000151012	SLC7A11	solute carrier family 7 member 11	1.17269	2.65967	9.65603e-07	8.03318e-05
ENSG00000186834	HEXIM1	HEXIM P-TEFb complex subunit 1	0.928327	4.67819	9.67771e-07	8.03318e-05
ENSG00000196924	FLNA	filamin A	0.885324	7.68865	1.0062e-06	8.29414e-05
ENSG00000064042	LIMCH1	LIM and calponin homology domains 1	-0.933219	4.53016	1.07656e-06	8.81294e-05
ENSG00000137880	GCHFR	GTP cyclohydrolase I feedback regulator	-1.07744	3.11816	1.21067e-06	9.84295e-05
ENSG00000121931	LRIF1	ligand dependent nuclear receptor interacting factor 1	0.927752	4.35009	1.28361e-06	0.000103649
LRG_1	COL1A1	collagen type I alpha 1 chain	0.896357	11.9774	1.31291e-06	0.000105299
ENSG00000006210	CX3CL1	C-X3-C motif chemokine ligand 1	-1.20794	2.07306	1.43802e-06	0.000113388
ENSG00000205502	C2CD4B	C2 calcium dependent domain containing 4B	-0.919005	4.41924	1.4481e-06	0.000113388
ENSG00000277957	SENP3-EIF4A1	SENP3-EIF4A1 readthrough (NMD candidate)	-0.912661	4.76932	1.45022e-06	0.000113388
ENSG00000145794	MEGF10	multiple EGF like domains 10	1.11622	2.89726	1.45326e-06	0.000113388
ENSG00000008394	MGST1	microsomal glutathione S-transferase 1	-0.893902	5.26797	1.46154e-06	0.000113388
ENSG00000101000	PROCR	protein C receptor	-0.909855	4.74747	1.57036e-06	0.00012104
ENSG00000121104	FAM117A	family with sequence similarity 117 member A	1.14782	2.61884	1.69957e-06	0.000130154
ENSG00000164761	TNFRSF11B	TNF receptor superfamily member 11b	-0.8819	5.32638	1.79496e-06	0.000136578
ENSG00000183087	GAS6	growth arrest specific 6	0.866479	8.82434	1.93527e-06	0.000146316
ENSG00000100889	PCK2	phosphoenolpyruvate carboxykinase 2, mitochondrial	0.961865	3.63048	1.9769e-06	0.000148518
ENSG00000164442	CITED2	Cbp/p300 interacting transactivator with Glu/Asp rich carboxy-terminal domain 2	0.870019	5.55602	2.15166e-06	0.00016063
ENSG00000226784	PGAM4	phosphoglycerate mutase family member 4	-1.18263	2.13369	2.23445e-06	0.000165637
LRG_1140	RPL11	ribosomal protein L11	-0.861957	8.23233	2.24664e-06	0.000165637
ENSG00000255248	MIR100HG	mir-100-let-7a-2-mir-125b-1 cluster host gene	-0.84435	6.6313	2.26095e-06	0.000165663
ENSG00000054967	RELT	RELT TNF receptor	-1.1904	1.88375	2.34461e-06	0.000170739
ENSG00000164188	RANBP3L	RAN binding protein 3 like	-0.868049	5.42443	2.54389e-06	0.000182427
ENSG00000134668	SPOCD1	SPOC domain containing 1	1.16868	1.91072	2.55352e-06	0.000182427
ENSG00000260836		novel protein	-0.882696	4.97063	2.56652e-06	0.000182427
ENSG00000281383		novel transcript, similar to YY1 associated myogenesis RNA 1 YAM1	-0.86268	5.64268	2.56658e-06	0.000182427
ENSG00000114529	C3orf52	chromosome 3 open reading frame 52	-0.954168	3.61557	2.59758e-06	0.000183532
ENSG00000168273	SMIM4	small integral membrane protein 4	0.863315	5.46196	2.66169e-06	0.000186948
ENSG00000129596	CDO1	cysteine dioxygenase type 1	-0.859302	5.61932	2.78627e-06	0.000194548
LRG_818	SEMA7A	semaphorin 7A (John Milton Hagen blood group)	1.20926	1.23383	2.8236e-06	0.000196001
ENSG00000131669	NINJ1	ninjurin 1	-0.86317	5.34519	2.96009e-06	0.000204281
ENSG00000160712	IL6R	interleukin 6 receptor	-1.15623	2.31701	3.19695e-06	0.000218869
ENSG00000196754	S100A2	S100 calcium binding protein A2	-0.832468	6.62676	3.20835e-06	0.000218869
ENSG00000233117	LINC00702	long intergenic non-protein coding RNA 702	1.10437	2.69592	3.35111e-06	0.000227301
ENSG00000138623	SEMA7A	semaphorin 7A (John Milton Hagen blood group)	1.19749	1.23764	3.47198e-06	0.000234161
ENSG00000130518	IQCN	IQ motif containing N	1.1	2.69232	3.60579e-06	0.000240951
ENSG00000170961	HAS2	hyaluronan synthase 2	0.868616	4.94862	3.61325e-06	0.000240951
ENSG00000146281	PM20D2	peptidase M20 domain containing 2	1.14146	2.22137	3.7178e-06	0.000246538
ENSG00000215914	MMP23A	matrix metallopeptidase 23A (pseudogene)	-0.96259	3.41197	3.81434e-06	0.000251534
ENSG00000162496	DHRS3	dehydrogenase/reductase 3	-1.15114	1.94596	3.93443e-06	0.000258021
ENSG00000256028		novel transcript	-0.892433	4.15268	4.10137e-06	0.00026749
LRG_1215	B2M	beta-2-microglobulin	-0.838221	8.25803	4.18935e-06	0.000271735
ENSG00000116690	PRG4	proteoglycan 4	-0.827549	7.53254	4.23123e-06	0.00027296
ENSG00000137959	IFI44L	interferon induced protein 44 like	-1.05836	2.94811	4.34616e-06	0.000278859
ENSG00000102802	MEDAG	mesenteric estrogen dependent adipogenesis	-1.01773	3.11156	5.36562e-06	0.000342419
ENSG00000147174	GCNA	germ cell nuclear acidic peptidase	1.07314	2.76649	5.39817e-06	0.000342654
ENSG00000217801		protein tyrosine phosphatase family pseudogene	-1.08234	2.71758	5.79347e-06	0.00036579
ENSG00000232022	FAAHP1	fatty acid amide hydrolase pseudogene 1	-1.0927	2.72297	5.85013e-06	0.000367413
ENSG00000184260	H2AC20	H2A clustered histone 20	0.869361	4.23153	6.27365e-06	0.000391938
ENSG00000017427	IGF1	insulin like growth factor 1	-0.803563	7.21051	6.44601e-06	0.000400597
ENSG00000159388	BTG2	BTG anti-proliferation factor 2	-0.842302	4.98763	6.96795e-06	0.000430779
ENSG00000189409	MMP23B	matrix metallopeptidase 23B	-0.848094	4.67426	7.59912e-06	0.000467366
ENSG00000136999	CCN3	cellular communication network factor 3	0.861439	4.23241	7.64043e-06	0.000467484
ENSG00000255717	SNHG1	small nucleolar RNA host gene 1	0.864374	4.11319	7.80284e-06	0.000474973
ENSG00000281344	HELLPAR	HELLP associated long non-coding RNA	-0.843199	4.81637	8.09649e-06	0.000490334
ENSG00000163710	PCOLCE2	procollagen C-endopeptidase enhancer 2	-0.798032	7.36372	8.20288e-06	0.000494255
ENSG00000134539	KLRD1	killer cell lectin like receptor D1	-1.12482	2.39118	8.27036e-06	0.000495804
ENSG00000171476	HOPX	HOP homeobox	-0.799597	6.50901	8.32032e-06	0.000496292
ENSG00000174348	PODN	podocan	0.896962	3.60487	9.32422e-06	0.000553392
ENSG00000213741	RPS29	ribosomal protein S29	0.812121	10.2113	9.79273e-06	0.000578307
ENSG00000204131	NHSL2	NHS like 2	1.08825	2.315	1.01296e-05	0.00059524
ENSG00000137804	NUSAP1	nucleolar and spindle associated protein 1	0.917562	3.37543	1.05005e-05	0.000613994
ENSG00000100292	HMOX1	heme oxygenase 1	-0.793891	7.58533	1.0555e-05	0.000614157
ENSG00000155893	PXYLP1	2-phosphoxylose phosphatase 1	-0.868633	3.81252	1.09613e-05	0.000634688
ENSG00000244398		ribosomal protein L36a (RPL36A) pseudogene	0.83644	4.48445	1.11125e-05	0.000640319
ENSG00000284707		novel transcript	0.889288	3.5801	1.22833e-05	0.000704361
ENSG00000149968	MMP3	matrix metallopeptidase 3	-0.793842	8.07036	1.29637e-05	0.000739802
ENSG00000184588	PDE4B	phosphodiesterase 4B	-0.867232	3.75363	1.32803e-05	0.000754246
ENSG00000137726	FXYD6	FXYD domain containing ion transport regulator 6	-0.797625	5.45153	1.40942e-05	0.000795216
ENSG00000157227	MMP14	matrix metallopeptidase 14	0.790212	7.91722	1.41788e-05	0.000795216
ENSG00000115107	STEAP3	STEAP3 metalloreductase	-0.821165	4.85467	1.42027e-05	0.000795216
LRG_1148	RPS7	ribosomal protein S7	-0.790118	7.93921	1.43773e-05	0.000801216
ENSG00000288550		novel protein	-0.891828	3.50172	1.53047e-05	0.000848911
ENSG00000010327	STAB1	stabilin 1	1.00345	2.87018	1.57335e-05	0.000868637
LRG_567	MYH9	myosin heavy chain 9	0.777944	6.31563	1.61007e-05	0.000882832
ENSG00000177954	RPS27	ribosomal protein S27	0.796382	10.9223	1.61394e-05	0.000882832
ENSG00000138131	LOXL4	lysyl oxidase like 4	0.868081	3.62743	1.65087e-05	0.000898893
ENSG00000164929	BAALC	BAALC binder of MAP3K1 and KLF4	0.808499	4.87907	1.66117e-05	0.000900368
ENSG00000184985	SORCS2	sortilin related VPS10 domain containing receptor 2	0.859605	3.70665	1.68456e-05	0.000908899
ENSG00000169715	MT1E	metallothionein 1E	0.782458	7.91252	1.70978e-05	0.000918328
ENSG00000114315	HES1	hes family bHLH transcription factor 1	0.764631	7.2137	1.7307e-05	0.00092538
ENSG00000185338	SOCS1	suppressor of cytokine signaling 1	1.03487	2.55503	1.76711e-05	0.000940609
ENSG00000184357	H1-5	H1.5 linker histone, cluster member	1.00403	2.77638	1.84712e-05	0.000978808
ENSG00000144063	MALL	mal, T cell differentiation protein like	-0.873104	3.57611	1.87964e-05	0.000991614
ENSG00000100650	SRSF5	serine and arginine rich splicing factor 5	-0.75859	6.7398	1.9365e-05	0.00101709
ENSG00000105427	CNFN	cornifelin	-1.06557	2.26872	2.00332e-05	0.00104755
ENSG00000113369	ARRDC3	arrestin domain containing 3	-0.798633	4.99167	2.01661e-05	0.00104987
ENSG00000206573	THUMPD3-AS1	THUMPD3 antisense RNA 1	0.778448	5.65962	2.09483e-05	0.00108584
ENSG00000196646	ZNF136	zinc finger protein 136	-1.08064	1.62872	2.23345e-05	0.00115265
ENSG00000244486	SCARF2	scavenger receptor class F member 2	0.761322	6.41354	2.30145e-05	0.00118261
ENSG00000162430	SELENON	selenoprotein N	0.794267	4.81952	2.41462e-05	0.00123541
ENSG00000134824	FADS2	fatty acid desaturase 2	0.797617	4.63206	2.49086e-05	0.00126895
ENSG00000246451		novel transcript, antisense to KLC1	-1.05926	1.78137	2.65091e-05	0.00134471
ENSG00000076716	GPC4	glypican 4	0.824889	3.79688	2.86473e-05	0.00144699
ENSG00000162772	ATF3	activating transcription factor 3	0.743225	7.24665	3.00361e-05	0.00151072
ENSG00000118523	CCN2	cellular communication network factor 2	-0.762562	9.68172	3.01638e-05	0.00151074
ENSG00000153012	LGI2	leucine rich repeat LGI family member 2	0.80491	4.06262	3.12019e-05	0.00155616
ENSG00000170345	FOS	Fos proto-oncogene, AP-1 transcription factor subunit	0.760368	9.73771	3.19812e-05	0.00158836
ENSG00000137161	CNPY3	canopy FGF signaling regulator 3	-0.759655	5.55772	3.43817e-05	0.00170046
ENSG00000163359	COL6A3	collagen type VI alpha 3 chain	0.75065	8.80795	3.60807e-05	0.00177709
ENSG00000064886	CHI3L2	chitinase 3 like 2	-0.751725	9.57219	3.83049e-05	0.00187884
ENSG00000274012	RN7SL2	RNA component of signal recognition particle 7SL2	1.0191	1.86228	4.10081e-05	0.00200315
ENSG00000163815	CLEC3B	C-type lectin domain family 3 member B	-0.77975	4.43123	4.12939e-05	0.00200885
ENSG00000204257	HLA-DMA	major histocompatibility complex, class II, DM alpha	-0.801072	3.84176	4.4029e-05	0.00212771
ENSG00000246859	STARD4-AS1	STARD4 antisense RNA 1	-0.855505	3.36923	4.40957e-05	0.00212771
ENSG00000168675	LDLRAD4	low density lipoprotein receptor class A domain containing 4	-0.791683	4.0488	4.70017e-05	0.00225874
ENSG00000244242	IFITM10	interferon induced transmembrane protein 10	-0.825044	3.63689	4.72268e-05	0.00226041
ENSG00000183196	CHST6	carbohydrate sulfotransferase 6	-0.875331	3.24968	4.76956e-05	0.00227368
ENSG00000152256	PDK1	pyruvate dehydrogenase kinase 1	-0.973158	2.6107	5.05393e-05	0.00239961
ENSG00000147535	PLPP5	phospholipid phosphatase 5	-0.73249	6.22587	5.09247e-05	0.00240827
ENSG00000157240	FZD1	frizzled class receptor 1	0.747195	5.27984	5.17095e-05	0.00243568
ENSG00000137745	MMP13	matrix metallopeptidase 13	0.735039	8.41328	5.27219e-05	0.00246841
ENSG00000183971	NPW	neuropeptide W	-0.785882	4.00321	5.28203e-05	0.00246841
ENSG00000184497	TMEM255B	transmembrane protein 255B	-0.720508	6.60782	5.40752e-05	0.00251715
ENSG00000256525	POLG2	DNA polymerase gamma 2, accessory subunit	0.838001	3.39317	5.52635e-05	0.00256241
ENSG00000104312	RIPK2	receptor interacting serine/threonine kinase 2	-0.754223	4.99224	5.57526e-05	0.00256895
ENSG00000128016	ZFP36	ZFP36 ring finger protein	0.715977	7.18674	5.58374e-05	0.00256895
ENSG00000184209	SNRNP35	small nuclear ribonucleoprotein U11/U12 subunit 35	-0.75171	5.02574	5.73792e-05	0.00262969
ENSG00000136830	NIBAN2	niban apoptosis regulator 2	0.728733	5.74067	6.57242e-05	0.00300056
ENSG00000118640	VAMP8	vesicle associated membrane protein 8	-0.817383	3.56219	6.60222e-05	0.00300262
ENSG00000143512	HHIPL2	HHIP like 2	-0.985047	2.35484	6.66966e-05	0.00302171
ENSG00000175315	CST6	cystatin E/M	-0.992377	2.11196	6.72422e-05	0.00303485
ENSG00000265794		novel transcript	-1.04845	1.12597	6.83089e-05	0.00307131
ENSG00000145022	TCTA	T cell leukemia translocation altered	-0.77768	3.86329	7.5243e-05	0.00337032
ENSG00000007944	MYLIP	myosin regulatory light chain interacting protein	0.813979	3.46943	7.65018e-05	0.00340996
ENSG00000120915	EPHX2	epoxide hydrolase 2	-0.979908	2.14194	7.67025e-05	0.00340996
ENSG00000288681		novel protein	-0.772442	3.91208	7.72561e-05	0.00342176
ENSG00000081320	STK17B	serine/threonine kinase 17b	0.71926	5.9093	7.81446e-05	0.00344824
ENSG00000205364	MT1M	metallothionein 1M	0.717683	5.90017	8.04632e-05	0.0035374
ENSG00000180155	LYNX1	Ly6/neurotoxin 1	-0.971391	2.41163	8.091e-05	0.00354392
ENSG00000133110	POSTN	periostin	0.728513	12.4791	8.15595e-05	0.00355923
ENSG00000188783	PRELP	proline and arginine rich end leucine rich repeat protein	-0.714483	8.74803	8.38177e-05	0.00363792
ENSG00000082512	TRAF5	TNF receptor associated factor 5	0.774415	3.79803	8.39756e-05	0.00363792
ENSG00000181019	NQO1	NAD(P)H quinone dehydrogenase 1	-0.740884	4.82034	8.54852e-05	0.00368985
LRG_475	COL6A1	collagen type VI alpha 1 chain	0.712933	8.55382	8.70186e-05	0.00374243
ENSG00000173918	C1QTNF1	C1q and TNF related 1	-0.727094	5.22126	8.7377e-05	0.00374428
ENSG00000102359	SRPX2	sushi repeat containing protein X-linked 2	-0.701191	6.53446	8.85701e-05	0.00378175
ENSG00000132031	MATN3	matrilin 3	-0.720031	5.4156	8.99871e-05	0.00382848
ENSG00000188338	SLC38A3	solute carrier family 38 member 3	-0.98129	1.97351	9.40215e-05	0.00398584
ENSG00000177989	ODF3B	outer dense fiber of sperm tails 3B	-0.969345	2.15542	9.45926e-05	0.00399578
ENSG00000121671	CRY2	cryptochrome circadian regulator 2	-0.895022	2.95492	9.49521e-05	0.00399674
ENSG00000176887	SOX11	SRY-box transcription factor 11	0.758505	3.93359	9.67008e-05	0.00405597
ENSG00000185420	SMYD3	SET and MYND domain containing 3	0.706828	6.00319	9.93244e-05	0.00414995
ENSG00000186352	ANKRD37	ankyrin repeat domain 37	-0.747497	4.27869	9.9841e-05	0.00414995
ENSG00000125398	SOX9	SRY-box transcription factor 9	-0.703915	6.17833	9.99904e-05	0.00414995
ENSG00000145632	PLK2	polo like kinase 2	0.721564	5.11239	0.000104127	0.00428608
ENSG00000146374	RSPO3	R-spondin 3	-0.88595	2.94861	0.000104173	0.00428608
ENSG00000148926	ADM	adrenomedullin	0.707092	5.83882	0.000104354	0.00428608
ENSG00000130203	APOE	apolipoprotein E	-0.704013	5.99757	0.000104717	0.00428616
ENSG00000166292	TMEM100	transmembrane protein 100	-0.921224	2.68948	0.000110681	0.00451474
ENSG00000153885	KCTD15	potassium channel tetramerization domain containing 15	0.791643	3.49906	0.000111573	0.00453551
ENSG00000196549	MME	membrane metalloendopeptidase	0.694179	6.34594	0.000114406	0.0046348
ENSG00000265972	TXNIP	thioredoxin interacting protein	0.719867	4.96318	0.000117405	0.00474015
ENSG00000288711		novel protein	-0.923691	2.64638	0.000117934	0.00474533
ENSG00000153165	RGPD3	RANBP2 like and GRIP domain containing 3	0.905802	2.71014	0.000122408	0.00490873
ENSG00000138207	RBP4	retinol binding protein 4	-0.678163	7.0094	0.000123456	0.00493407
ENSG00000185386	MAPK11	mitogen-activated protein kinase 11	0.950707	1.89257	0.000126056	0.00502109
ENSG00000134242	PTPN22	protein tyrosine phosphatase non-receptor type 22	-0.932833	2.46328	0.000126822	0.00503472
ENSG00000132481	TRIM47	tripartite motif containing 47	-0.723371	4.72003	0.000128289	0.00507596
ENSG00000168874	ATOH8	atonal bHLH transcription factor 8	-0.857699	3.03701	0.000130099	0.00513047
ENSG00000182985	CADM1	cell adhesion molecule 1	0.717038	4.89841	0.000131664	0.00517499
ENSG00000100345	MYH9	myosin heavy chain 9	0.690283	6.18961	0.000133363	0.00520997
ENSG00000211829	TRDC	T cell receptor delta constant	0.890906	2.8099	0.000133431	0.00520997
ENSG00000123610	TNFAIP6	TNF alpha induced protein 6	-0.694195	8.0333	0.000134932	0.00525129
ENSG00000160886	LY6K	lymphocyte antigen 6 family member K	-0.949575	2.21524	0.000135674	0.00526292
ENSG00000169750	RAC3	Rac family small GTPase 3	0.698374	5.41789	0.00014075	0.00544204
ENSG00000162849	KIF26B	kinesin family member 26B	0.707584	5.05805	0.00014427	0.00556001
ENSG00000230630	DNM3OS	DNM3 opposite strand/antisense RNA	-0.672591	6.77587	0.000145634	0.00559443
ENSG00000198576	ARC	activity regulated cytoskeleton associated protein	-0.734439	3.96617	0.000153697	0.00588509
ENSG00000215183	MSMP	microseminoprotein, prostate associated	-0.699188	12.4799	0.000155102	0.0059198
ENSG00000196189	SEMA4A	semaphorin 4A	0.866404	2.91928	0.000155771	0.00592627
ENSG00000188483	IER5L	immediate early response 5 like	0.710617	4.79931	0.000156565	0.00593745
ENSG00000224594	RPL29P19	ribosomal protein L29 pseudogene 19	0.934646	1.87494	0.000159416	0.00602634
ENSG00000165507	DEPP1	DEPP1 autophagy regulator	-0.938272	2.00026	0.000163875	0.00617524
ENSG00000065621	GSTO2	glutathione S-transferase omega 2	-0.773314	3.5038	0.000166578	0.00625721
ENSG00000164109	MAD2L1	mitotic arrest deficient 2 like 1	0.766546	3.5233	0.0001692	0.00633567
ENSG00000168268	NT5DC2	5'-nucleotidase domain containing 2	0.677746	7.65408	0.000169767	0.0063369
ENSG00000000003	TSPAN6	tetraspanin 6	-0.681584	6.07554	0.000170528	0.00634535
ENSG00000257727	CNPY2	canopy FGF signaling regulator 2	-0.679723	7.76149	0.000172138	0.00638526
ENSG00000163536	SERPINI1	serpin family I member 1	-0.774918	3.46612	0.0001744	0.00644902
ENSG00000171621	SPSB1	splA/ryanodine receptor domain and SOCS box containing 1	-0.685637	5.69248	0.000176262	0.00649542
ENSG00000183508	TENT5C	terminal nucleotidyltransferase 5C	0.842692	3.01533	0.00017675	0.00649542
ENSG00000148848	ADAM12	ADAM metallopeptidase domain 12	0.662315	7.04717	0.000178876	0.00655328
ENSG00000197989	SNHG12	small nucleolar RNA host gene 12	0.708164	4.64691	0.000179514	0.00655639
ENSG00000285641		novel protein	-0.885901	2.74327	0.000181401	0.006605
ENSG00000198417	MT1F	metallothionein 1F	0.710589	4.45019	0.000185952	0.00674972
ENSG00000106546	AHR	aryl hydrocarbon receptor	0.710294	4.49426	0.000186513	0.00674972
ENSG00000125520	SLC2A4RG	SLC2A4 regulator	0.679836	5.89098	0.000187163	0.00675265
ENSG00000136156	ITM2B	integral membrane protein 2B	-0.684217	10.1691	0.000188938	0.00679606
ENSG00000165124	SVEP1	sushi, von Willebrand factor type A, EGF and pentraxin domain containing 1	0.91839	2.33716	0.000189579	0.00679849
ENSG00000011454	RABGAP1	RAB GTPase activating protein 1	0.694265	5.05593	0.000191933	0.0068622
ENSG00000240204	SMKR1	small lysine rich protein 1	0.91604	2.30893	0.000192795	0.0068723
LRG_46	CFD	complement factor D	-0.91541	2.26255	0.000195267	0.00693958
ENSG00000118515	SGK1	serum/glucocorticoid regulated kinase 1	0.668676	7.56304	0.000198864	0.0070463
ENSG00000196843	ARID5A	AT-rich interaction domain 5A	-0.721843	3.99323	0.000199722	0.00705565
ENSG00000138685	FGF2	fibroblast growth factor 2	-0.701445	4.73353	0.00020217	0.00711184
ENSG00000176971	FIBIN	fin bud initiation factor homolog	-0.671483	6.18072	0.000202929	0.00711184
ENSG00000145592	RPL37	ribosomal protein L37	0.684059	10.7596	0.00020311	0.00711184
ENSG00000163453	IGFBP7	insulin like growth factor binding protein 7	-0.678112	9.89725	0.000208739	0.00728446
ENSG00000186594	MIR22HG	MIR22 host gene	0.656031	6.77742	0.000209267	0.00728446
ENSG00000142156	COL6A1	collagen type VI alpha 1 chain	0.673053	8.51382	0.00021019	0.00729519
ENSG00000181885	CLDN7	claudin 7	-0.92779	1.78528	0.00021094	0.00729987
ENSG00000255872		novel transcript	-0.678331	5.58352	0.000212446	0.0073259
ENSG00000198355	PIM3	Pim-3 proto-oncogene, serine/threonine kinase	-0.65823	6.67618	0.000212926	0.0073259
ENSG00000065534	MYLK	myosin light chain kinase	0.706264	4.32309	0.000217523	0.00746242
ENSG00000113448	PDE4D	phosphodiesterase 4D	-0.702122	4.50028	0.000224003	0.00766258
ENSG00000103742	IGDCC4	immunoglobulin superfamily DCC subclass member 4	0.79759	3.18511	0.000227324	0.00775384
ENSG00000136108	CKAP2	cytoskeleton associated protein 2	0.69512	4.64285	0.000232918	0.00792188
ENSG00000154734	ADAMTS1	ADAM metallopeptidase with thrombospondin type 1 motif 1	0.678363	5.28745	0.000234716	0.0079532
ENSG00000197766	CFD	complement factor D	-0.903099	2.2803	0.000235669	0.0079532
ENSG00000128422	KRT17	keratin 17	-0.691889	4.93552	0.000236349	0.0079532
ENSG00000111215	PRR4	proline rich 4	-0.771221	3.32094	0.000236519	0.0079532
ENSG00000214262	ANKRD36BP1	ankyrin repeat domain 36B pseudogene 1	-0.674742	5.39779	0.000241099	0.00808432
ENSG00000099992	TBC1D10A	TBC1 domain family member 10A	-0.709787	4.08235	0.000243848	0.00815346
ENSG00000099875	MKNK2	MAPK interacting serine/threonine kinase 2	0.71908	3.82969	0.000245975	0.00819607
ENSG00000120708	TGFBI	transforming growth factor beta induced	0.65893	7.56921	0.00024674	0.00819607
ENSG00000283982		novel transcript	0.907206	2.0412	0.000247194	0.00819607
ENSG00000146376	ARHGAP18	Rho GTPase activating protein 18	0.669635	5.46714	0.000257819	0.00852456
ENSG00000123612	ACVR1C	activin A receptor type 1C	0.898298	1.87597	0.000274404	0.00904771
ENSG00000079215	SLC1A3	solute carrier family 1 member 3	0.7079	3.91274	0.000276625	0.0090666
ENSG00000078596	ITM2A	integral membrane protein 2A	-0.666443	5.45114	0.000277166	0.0090666
ENSG00000257950	P2RX5-TAX1BP3	P2RX5-TAX1BP3 readthrough (NMD candidate)	-0.899322	2.27426	0.000278023	0.0090666
ENSG00000061656	SPAG4	sperm associated antigen 4	-0.92134	1.66412	0.000278032	0.0090666
ENSG00000108821	COL1A1	collagen type I alpha 1 chain	0.669824	11.5137	0.000283627	0.00921043
ENSG00000119711	ALDH6A1	aldehyde dehydrogenase 6 family member A1	-0.749595	3.45326	0.000283995	0.00921043
ENSG00000054392	HHAT	hedgehog acyltransferase	-0.903148	1.91458	0.000309399	0.010007
ENSG00000125347	IRF1	interferon regulatory factor 1	-0.647894	6.40654	0.000310643	0.0100199
ENSG00000196862	RGPD4	RANBP2 like and GRIP domain containing 4	0.797872	3.08163	0.000312282	0.0100455
ENSG00000157168	NRG1	neuregulin 1	-0.678202	4.82334	0.000315316	0.0101157
ENSG00000183496	MEX3B	mex-3 RNA binding family member B	0.86351	2.55452	0.00031689	0.0101388
ENSG00000196932	TMEM26	transmembrane protein 26	0.864034	2.54605	0.000319554	0.0101965
ENSG00000204256	BRD2	bromodomain containing 2	0.651539	5.98361	0.000331886	0.0105528
ENSG00000286070		novel protein	-0.733483	3.53609	0.000332498	0.0105528
ENSG00000121410	A1BG	alpha-1-B glycoprotein	0.675141	4.75227	0.000338316	0.0107088
ENSG00000106462	EZH2	enhancer of zeste 2 polycomb repressive complex 2 subunit	0.756968	3.29138	0.000345783	0.0109161
ENSG00000124212	PTGIS	prostaglandin I2 synthase	0.799611	3.0258	0.000364434	0.0114743
ENSG00000278817		NULL	-0.879291	2.32079	0.000368883	0.0115837
ENSG00000168621	GDNF	glial cell derived neurotrophic factor	0.87253	2.34206	0.000383292	0.0120044
ENSG00000013588	GPRC5A	G protein-coupled receptor class C group 5 member A	-0.67198	4.59373	0.000386612	0.0120765
ENSG00000175505	CLCF1	cardiotrophin like cytokine factor 1	-0.765379	3.21132	0.000397891	0.0123963
ENSG00000113721	PDGFRB	platelet derived growth factor receptor beta	0.635147	7.55543	0.00040544	0.0125984
ENSG00000213178	RPL22P1	ribosomal protein L22 pseudogene 1	0.679307	4.11988	0.000421118	0.0130514
LRG_737	COL5A1	collagen type V alpha 1 chain	0.62868	6.57194	0.000424055	0.0131082
ENSG00000122378	PRXL2A	peroxiredoxin like 2A	-0.715128	3.5677	0.000426945	0.0131632
ENSG00000101230	ISM1	isthmin 1	0.792894	3.0006	0.000434407	0.0133586
ENSG00000143416	SELENBP1	selenium binding protein 1	-0.66891	4.43013	0.000441294	0.0135353
ENSG00000099998	GGT5	gamma-glutamyltransferase 5	0.865523	2.08395	0.000444828	0.0136085
ENSG00000138778	CENPE	centromere protein E	0.802549	2.91833	0.000446599	0.0136276
ENSG00000179163	FUCA1	alpha-L-fucosidase 1	-0.747173	3.26758	0.000468965	0.0142734
ENSG00000105339	DENND3	DENN domain containing 3	-0.869403	1.96194	0.00047276	0.014326
ENSG00000285437	POLR2J3	RNA polymerase II subunit J3	-0.667456	4.37852	0.000473109	0.014326
ENSG00000160200	CBS	cystathionine beta-synthase	0.827355	2.68888	0.000478023	0.014438
ENSG00000162591	MEGF6	multiple EGF like domains 6	0.824686	2.70363	0.0004825	0.0145362
ENSG00000162882	HAAO	3-hydroxyanthranilate 3,4-dioxygenase	-0.817584	2.81768	0.000487569	0.0146518
ENSG00000163738	MTHFD2L	methylenetetrahydrofolate dehydrogenase (NADP+ dependent) 2 like	-0.737663	3.30552	0.000504076	0.0150712
ENSG00000100097	LGALS1	galectin 1	0.642106	12.1289	0.000504948	0.0150712
ENSG00000113389	NPR3	natriuretic peptide receptor 3	-0.728372	3.36026	0.000506458	0.0150712
ENSG00000108506	INTS2	integrator complex subunit 2	0.721307	3.39715	0.000506604	0.0150712
ENSG00000163703	CRELD1	cysteine rich with EGF like domains 1	-0.685869	3.80182	0.000511397	0.0151757
ENSG00000090924	PLEKHG2	pleckstrin homology and RhoGEF domain containing G2	0.81432	2.74429	0.000529667	0.0156787
ENSG00000198467	TPM2	tropomyosin 2	0.631619	9.76511	0.000540218	0.0159371
ENSG00000197467	COL13A1	collagen type XIII alpha 1 chain	0.852333	1.97492	0.000541084	0.0159371
ENSG00000130635	COL5A1	collagen type V alpha 1 chain	0.614018	6.63143	0.000557629	0.0163773
ENSG00000134532	SOX5	SRY-box transcription factor 5	-0.625726	6.03579	0.000558789	0.0163773
ENSG00000211445	GPX3	glutathione peroxidase 3	-0.642245	4.98021	0.000577441	0.0168823
ENSG00000106992	AK1	adenylate kinase 1	-0.608904	6.76283	0.000584463	0.0170456
ENSG00000134107	BHLHE40	basic helix-loop-helix family member e40	-0.606427	6.84906	0.000586912	0.0170751
ENSG00000183281	PLGLB1	plasminogen like B1	0.870238	1.40859	0.000605904	0.0175846
ENSG00000123411	IKZF4	IKAROS family zinc finger 4	0.842005	2.16412	0.000610635	0.0176786
ENSG00000120885	CLU	clusterin	-0.632025	12.0467	0.000616413	0.0178025
ENSG00000121621	KIF18A	kinesin family member 18A	-0.67782	3.73995	0.00062493	0.0180047
ENSG00000166592	RRAD	RRAD, Ras related glycolysis inhibitor and calcium channel regulator	0.622036	5.89879	0.000628515	0.0180641
ENSG00000112902	SEMA5A	semaphorin 5A	0.641893	4.79718	0.000631183	0.018097
ENSG00000254901	BORCS8	BLOC-1 related complex subunit 8	-0.650936	4.45507	0.0006333	0.0181139
ENSG00000197019	SERTAD1	SERTA domain containing 1	-0.61479	7.6323	0.000637675	0.0181952
ENSG00000105519	CAPS	calcyphosine	-0.62305	5.61838	0.000655436	0.0186571
ENSG00000257337		novel transcript, antisense to TENC1 & EIF4B	-0.809764	2.69002	0.000659171	0.0187186
ENSG00000061337	LZTS1	leucine zipper tumor suppressor 1	0.675928	3.71416	0.000672043	0.0190295
ENSG00000174010	KLHL15	kelch like family member 15	0.664574	3.83815	0.000673327	0.0190295
ENSG00000131979	GCH1	GTP cyclohydrolase 1	-0.836232	2.25689	0.000696935	0.0196499
ENSG00000171522	PTGER4	prostaglandin E receptor 4	0.83566	2.14233	0.000703436	0.0197862
ENSG00000127863	TNFRSF19	TNF receptor superfamily member 19	0.717827	3.27252	0.000705617	0.0198006
ENSG00000136457	CHAD	chondroadherin	-0.74656	3.07425	0.000707359	0.0198027
ENSG00000136295	TTYH3	tweety family member 3	0.648288	4.23474	0.000713615	0.0199309
ENSG00000103966	EHD4	EH domain containing 4	0.645375	4.36675	0.000716921	0.0199762
ENSG00000175745	NR2F1	nuclear receptor subfamily 2 group F member 1	0.653919	4.00031	0.000725679	0.0201288
ENSG00000267106	ZNF561-AS1	ZNF561 antisense RNA 1 (head to head)	-0.673629	3.7283	0.00072579	0.0201288
ENSG00000176422	SPRYD4	SPRY domain containing 4	-0.695686	3.47781	0.000746099	0.0205839
ENSG00000265681	RPL17	ribosomal protein L17	0.613635	9.40315	0.000746461	0.0205839
ENSG00000203812	H2AC18	H2A clustered histone 18	-0.622407	5.28225	0.0007474	0.0205839
ENSG00000171858	RPS21	ribosomal protein S21	0.616501	10.1071	0.000755481	0.0207582
ENSG00000184009	ACTG1	actin gamma 1	0.620285	11.5505	0.000770145	0.0211123
ENSG00000176692	FOXC2	forkhead box C2	-0.61555	5.56087	0.000773799	0.0211636
ENSG00000003436	TFPI	tissue factor pathway inhibitor	-0.735739	3.1522	0.000778126	0.021233
ENSG00000226221	RPL26P19	ribosomal protein L26 pseudogene 19	0.6766	3.59721	0.000797598	0.0217144
ENSG00000168679	SLC16A4	solute carrier family 16 member 4	-0.690065	3.49033	0.000800319	0.0217387
ENSG00000203875	SNHG5	small nucleolar RNA host gene 5	0.598855	7.43299	0.000810467	0.021964
ENSG00000275778		PRH1-PRR4 readthrough	-0.78187	2.77468	0.000836626	0.0226213
ENSG00000237232	ZNF295-AS1	ZNF295 antisense RNA 1	0.632145	4.57633	0.000843704	0.0227608
ENSG00000282885		novel transcript	0.812891	2.41126	0.000847265	0.0228051
ENSG00000196656		ribosomal protein S26 (RPS26) pseudogene	0.598368	6.41098	0.000850244	0.022815
ENSG00000106829	TLE4	TLE family member 4, transcriptional corepressor	0.60858	5.70193	0.000851477	0.022815
ENSG00000112149	CD83	CD83 molecule	0.686031	3.43693	0.000868164	0.0231739
ENSG00000187193	MT1X	metallothionein 1X	0.604015	8.62946	0.000868778	0.0231739
ENSG00000149599	DUSP15	dual specificity phosphatase 15	0.680849	3.48013	0.000883761	0.0234697
ENSG00000274276	CBSL	cystathionine beta-synthase like	0.799299	2.54283	0.000883822	0.0234697
ENSG00000248487	ABHD14A	abhydrolase domain containing 14A	-0.620489	4.99935	0.000890361	0.0235906
LRG_76	ITGB2	integrin subunit beta 2	0.847382	1.32641	0.000893767	0.0236281
ENSG00000011105	TSPAN9	tetraspanin 9	0.620158	4.94449	0.000908372	0.0239608
ENSG00000261801	LOXL1-AS1	LOXL1 antisense RNA 1	-0.629319	4.56291	0.000910934	0.0239751
ENSG00000019582	CD74	CD74 molecule	-0.725059	3.13344	0.000926519	0.0243314
ENSG00000205771	CATSPER2P1	cation channel sperm associated 2 pseudogene 1	-0.833672	1.65697	0.000947085	0.0248165
ENSG00000087842	PIR	pirin	-0.80048	2.51504	0.000953641	0.0249333
ENSG00000115457	IGFBP2	insulin like growth factor binding protein 2	0.607565	5.29494	0.000956923	0.0249389
ENSG00000125871	MGME1	mitochondrial genome maintenance exonuclease 1	0.632644	4.22634	0.000958059	0.0249389
ENSG00000123080	CDKN2C	cyclin dependent kinase inhibitor 2C	-0.599589	5.92275	0.000974581	0.0252629
ENSG00000135407	AVIL	advillin	0.805121	2.38826	0.00097476	0.0252629
ENSG00000144136	SLC20A1	solute carrier family 20 member 1	0.600598	5.76276	0.000980663	0.0253605
ENSG00000162231	NXF1	nuclear RNA export factor 1	0.629805	4.28591	0.000995086	0.0256775
ENSG00000049192	ADAMTS6	ADAM metallopeptidase with thrombospondin type 1 motif 6	-0.625364	4.48361	0.00101171	0.0260498
ENSG00000214274	ANG	angiogenin	-0.674793	3.48905	0.00102285	0.026223
LRG_653	ANG	angiogenin	-0.674793	3.48905	0.00102285	0.026223
ENSG00000166165	CKB	creatine kinase B	-0.591111	6.29824	0.00102843	0.0262792
ENSG00000268230		novel transcript	0.619793	4.65751	0.00102947	0.0262792
ENSG00000130997	POLN	DNA polymerase nu	0.83089	1.36094	0.00105056	0.02676
ENSG00000154277	UCHL1	ubiquitin C-terminal hydrolase L1	-0.607099	5.21752	0.00105478	0.0267766
ENSG00000178053	MLF1	myeloid leukemia factor 1	-0.595138	5.94819	0.00105572	0.0267766
ENSG00000131477	RAMP2	receptor activity modifying protein 2	-0.623643	4.35279	0.00106343	0.0269145
ENSG00000164611	PTTG1	PTTG1 regulator of sister chromatid separation, securin	0.59974	5.41056	0.00106584	0.0269181
ENSG00000131094	C1QL1	complement C1q like 1	-0.774543	2.66983	0.00107186	0.0269691
ENSG00000198911	SREBF2	sterol regulatory element binding transcription factor 2	0.629375	4.1265	0.0010724	0.0269691
ENSG00000164221	CCDC112	coiled-coil domain containing 112	0.642199	3.79185	0.00110013	0.027608
ENSG00000010278	CD9	CD9 molecule	-0.581114	7.3141	0.00110718	0.0276935
ENSG00000233870		pseudogene similar to part of N-acetylglucosamine kinase (NAGK)	-0.868315	0.905335	0.0011095	0.0276935
ENSG00000241061	RPL5P1	ribosomal protein L5 pseudogene 1	0.753485	2.88162	0.00111054	0.0276935
ENSG00000142173	COL6A2	collagen type VI alpha 2 chain	0.595743	9.98651	0.00111744	0.0278072
ENSG00000077264	PAK3	p21 (RAC1) activated kinase 3	0.78886	2.44971	0.00112978	0.0280553
ENSG00000205795	CYS1	cystin 1	0.631967	3.90724	0.00114749	0.0284358
ENSG00000107104	KANK1	KN motif and ankyrin repeat domains 1	-0.705936	3.18418	0.00115023	0.0284443
ENSG00000286808		novel transcript, antisense to POLR3E	-0.801193	2.24765	0.00116508	0.0287245
ENSG00000260260	SNHG19	small nucleolar RNA host gene 19	0.721246	3.05855	0.00116804	0.0287245
ENSG00000125378	BMP4	bone morphogenetic protein 4	0.605113	5.00693	0.00116883	0.0287245
ENSG00000095713	CRTAC1	cartilage acidic protein 1	-0.748013	2.93174	0.00122844	0.0301271
ENSG00000120694	HSPH1	heat shock protein family H (Hsp110) member 1	0.571319	7.11661	0.00124544	0.0304811
ENSG00000103495	MAZ	MYC associated zinc finger protein	0.58617	5.9011	0.00126031	0.0307677
ENSG00000100526	CDKN3	cyclin dependent kinase inhibitor 3	0.614654	4.33124	0.00126233	0.0307677
ENSG00000101335	MYL9	myosin light chain 9	0.582878	8.86455	0.00130383	0.0317107
ENSG00000132661	NXT1	nuclear transport factor 2 like export factor 1	-0.585156	5.84624	0.00130636	0.0317107
ENSG00000135378	PRRG4	proline rich and Gla domain 4	-0.771675	2.60397	0.00131181	0.031778
ENSG00000111728	ST8SIA1	ST8 alpha-N-acetyl-neuraminide alpha-2,8-sialyltransferase 1	0.619967	4.04952	0.0013263	0.0320444
ENSG00000284969		novel protein	-0.768343	2.64614	0.00132821	0.0320444
ENSG00000189320	FAM180A	family with sequence similarity 180 member A	-0.6015	4.90036	0.00134987	0.032501
ENSG00000231389	HLA-DPA1	major histocompatibility complex, class II, DP alpha 1	-0.797014	2.04671	0.00135679	0.0325617
ENSG00000142208	AKT1	AKT serine/threonine kinase 1	0.5974	4.9872	0.00135788	0.0325617
ENSG00000176890	TYMS	thymidylate synthetase	0.706701	3.0755	0.00136682	0.03271
ENSG00000067113	PLPP1	phospholipid phosphatase 1	-0.563161	6.88067	0.00138238	0.0329512
LRG_777	CBS	cystathionine beta-synthase	0.770241	2.52045	0.00138245	0.0329512
ENSG00000105711	SCN1B	sodium voltage-gated channel beta subunit 1	-0.581215	5.89572	0.00139716	0.0332351
ENSG00000114270	COL7A1	collagen type VII alpha 1 chain	0.826252	1.08148	0.00140196	0.0332825
ENSG00000128272	ATF4	activating transcription factor 4	0.568896	7.34945	0.00141885	0.0336162
ENSG00000205413	SAMD9	sterile alpha motif domain containing 9	-0.618738	4.01214	0.00142598	0.0337178
ENSG00000198918	RPL39	ribosomal protein L39	0.587238	11.0686	0.00143612	0.0338902
ENSG00000272655	POLR2J4	RNA polymerase II subunit J4, pseudogene	-0.812979	1.56211	0.0014405	0.0339099
LRG_1313	IRF7	interferon regulatory factor 7	-0.750914	2.7684	0.00144341	0.0339099
LRG_43	CD79B	CD79b molecule	-0.791246	1.7709	0.00144553	0.0339099
ENSG00000007312	CD79B	CD79b molecule	-0.789549	1.76188	0.00148643	0.0348006
ENSG00000165983	PTER	phosphotriesterase related	0.681458	3.22683	0.00149265	0.0348774
ENSG00000113739	STC2	stanniocalcin 2	-0.607812	4.32448	0.00154119	0.035941
ENSG00000226856	THORLNC	testis associated oncogenic lncRNA	0.77337	2.05375	0.00156129	0.0363383
ENSG00000115828	QPCT	glutaminyl-peptide cyclotransferase	0.655288	3.40036	0.00158006	0.0367031
ENSG00000018408	WWTR1	WW domain containing transcription regulator 1	-0.572769	8.36689	0.00159639	0.0370101
ENSG00000258947	TUBB3	tubulin beta 3 class III	0.562554	6.56524	0.00160369	0.0371068
ENSG00000142188	TMEM50B	transmembrane protein 50B	-0.577342	5.47898	0.00162526	0.0375329
ENSG00000162522	KIAA1522	KIAA1522	0.698974	3.06498	0.00163458	0.0376096
ENSG00000138448	ITGAV	integrin subunit alpha V	0.554045	6.8931	0.00163492	0.0376096
ENSG00000188486	H2AX	H2A.X variant histone	0.596747	4.48547	0.00165393	0.0379731
ENSG00000105583	WDR83OS	WD repeat domain 83 opposite strand	-0.55666	6.74815	0.00166319	0.0381122
ENSG00000170421	KRT8	keratin 8	-0.711777	3.00071	0.00168511	0.0385178
ENSG00000183628	DGCR6	DiGeorge syndrome critical region gene 6	-0.763648	2.45365	0.00168738	0.0385178
ENSG00000236824	BCYRN1	brain cytoplasmic RNA 1	-0.591994	4.72579	0.00170615	0.0388715
ENSG00000261105	LMO7-AS1	LMO7 antisense RNA 1	0.628425	3.64672	0.00174948	0.0397079
ENSG00000203722	RAET1G	retinoic acid early transcript 1G	-0.750703	2.57269	0.00174956	0.0397079
ENSG00000197457	STMN3	stathmin 3	0.734735	2.74351	0.00175938	0.0398546
ENSG00000167772	ANGPTL4	angiopoietin like 4	-0.602021	4.15816	0.00177279	0.0400818
ENSG00000266964	FXYD1	FXYD domain containing ion transport regulator 1	-0.656842	3.30371	0.00177679	0.040096
ENSG00000105281	SLC1A5	solute carrier family 1 member 5	0.568183	5.77226	0.0018146	0.0408716
ENSG00000283041		eukaryotic translation elongation factor 1 gamma (	0.594513	4.35103	0.00182357	0.0409683
LRG_458	NPM1	nucleophosmin 1	-0.558089	7.48146	0.00182917	0.0409683
ENSG00000164506	STXBP5	syntaxin binding protein 5	0.588326	4.64351	0.00182925	0.0409683
ENSG00000185507	IRF7	interferon regulatory factor 7	-0.726666	2.85843	0.00184457	0.0412335
ENSG00000160888	IER2	immediate early response 2	0.563973	9.06624	0.0018774	0.0418886
ENSG00000060718	COL11A1	collagen type XI alpha 1 chain	0.564475	9.31525	0.00189856	0.0422812
LRG_286	COL7A1	collagen type VII alpha 1 chain	0.805556	1.02478	0.00193012	0.0429037
ENSG00000124610	H1-1	H1.1 linker histone, cluster member	0.694497	3.00955	0.0019373	0.0429827
ENSG00000188501	LCTL	lactase like	-0.620465	3.6741	0.0019484	0.0431484
ENSG00000169213	RAB3B	RAB3B, member RAS oncogene family	0.732324	2.67615	0.00199375	0.0440704
ENSG00000119655	NPC2	NPC intracellular cholesterol transporter 2	-0.561434	9.37627	0.00201926	0.0445513
ENSG00000197093	GAL3ST4	galactose-3-O-sulfotransferase 4	-0.663036	3.24318	0.00202786	0.044658
ENSG00000164032	H2AZ1	H2A.Z variant histone 1	0.558108	9.07569	0.00209366	0.0458883
ENSG00000047634	SCML1	Scm polycomb group protein like 1	0.580961	4.64051	0.00209445	0.0458883
ENSG00000182199	SHMT2	serine hydroxymethyltransferase 2	0.562515	5.538	0.00209532	0.0458883
ENSG00000111859	NEDD9	neural precursor cell expressed, developmentally down-regulated 9	-0.579558	4.70389	0.00211468	0.046227
ENSG00000198743	SLC5A3	solute carrier family 5 member 3	-0.54757	6.52087	0.00217668	0.0474853
ENSG00000213145	CRIP1	cysteine rich protein 1	-0.553778	6.20013	0.00218024	0.0474853
ENSG00000103811	CTSH	cathepsin H	0.562843	5.30013	0.00223021	0.0484846
ENSG00000173559	NABP1	nucleic acid binding protein 1	0.621045	3.54973	0.00223697	0.0485427
ENSG00000168916	ZNF608	zinc finger protein 608	0.591806	4.00405	0.00224311	0.048587
ENSG00000086544	ITPKC	inositol-trisphosphate 3-kinase C	-0.678663	3.07057	0.00228998	0.049512
ENSG00000171680	PLEKHG5	pleckstrin homology and RhoGEF domain containing G5	-0.727864	2.64803	0.00229977	0.0496332
ENSG00000196517	SLC6A9	solute carrier family 6 member 9	0.748368	2.33012	0.00231337	0.0498362
ENSG00000168502	MTCL1	microtubule crosslinking factor 1	0.715905	2.71761	0.00231871	0.0498606

## Sheet: Bulk Co culture st vs dyn
GeneId	Symbol	GeneName	log2FC	log2A	P.Value	adj.P.Val
ENSG00000215183	MSMP	microseminoprotein, prostate associated	-5.04253	10.0825	1.12509e-103	1.42707e-99
ENSG00000173432	SAA1	serum amyloid A1	-2.71219	7.64203	7.4241e-42	4.70836e-38
ENSG00000178934	LGALS7B	galectin 7B	-3.00663	3.95634	1.73291e-38	7.32674e-35
ENSG00000205076	LGALS7	galectin 7	-3.21709	3.46929	4.54455e-37	1.44108e-33
ENSG00000116661	FBXO2	F-box protein 2	-2.3023	6.74979	6.05552e-32	1.53616e-28
ENSG00000085662	AKR1B1	aldo-keto reductase family 1 member B	-2.0745	6.84887	1.02223e-26	2.16098e-23
ENSG00000136110	CNMD	chondromodulin	-2.04424	5.83114	4.93753e-26	8.9468e-23
ENSG00000197249	SERPINA1	serpin family A member 1	-1.98796	6.71074	8.90452e-25	1.41181e-21
ENSG00000108551	RASD1	ras related dexamethasone induced 1	-2.02354	5.10566	3.49995e-24	4.62647e-21
ENSG00000109610	SOD3	superoxide dismutase 3	-1.97564	7.7903	3.64749e-24	4.62647e-21
ENSG00000095752	IL11	interleukin 11	-1.96011	5.53152	6.41726e-24	7.39969e-21
ENSG00000203812	H2AC18	H2A clustered histone 18	-1.93139	5.36579	7.53263e-23	7.96199e-20
ENSG00000137731	FXYD2	FXYD domain containing ion transport regulator 2	-2.40666	3.35282	1.34898e-22	1.31619e-19
ENSG00000111341	MGP	matrix Gla protein	-1.93048	11.6393	1.05419e-20	9.551e-18
ENSG00000255245	FXYD6-FXYD2	FXYD6-FXYD2 readthrough	-2.43324	2.84458	3.0884e-20	2.61155e-17
ENSG00000202198	7SK	7SK RNA	1.75599	7.12641	4.27078e-20	3.38566e-17
ENSG00000272196	H2AC19	H2A clustered histone 19	-1.74667	5.81656	7.80603e-20	5.63337e-17
ENSG00000064205	CCN5	cellular communication network factor 5	-1.74576	5.89811	8.41449e-20	5.63337e-17
ENSG00000019582	CD74	CD74 molecule	-2.30788	3.08313	8.43851e-20	5.63337e-17
ENSG00000257529	RPL36A-HNRNPH2	RPL36A-HNRNPH2 readthrough	-1.78766	4.87365	4.20794e-19	2.66868e-16
ENSG00000069702	TGFBR3	transforming growth factor beta receptor 3	-1.84231	4.24866	5.4915e-18	3.31687e-15
ENSG00000205502	C2CD4B	C2 calcium dependent domain containing 4B	-1.87004	3.94615	2.67239e-17	1.54075e-14
ENSG00000258674		novel protein	-2.15585	2.90403	5.66911e-17	3.12639e-14
ENSG00000260836		novel protein	-1.83002	3.98715	7.03737e-17	3.71925e-14
ENSG00000187837	H1-2	H1.2 linker histone, cluster member	-1.58096	6.75915	1.16962e-16	5.93416e-14
LRG_1125	RPL26	ribosomal protein L26	-1.55925	6.53752	3.24868e-16	1.58486e-13
ENSG00000165949	IFI27	interferon alpha inducible protein 27	-1.7636	4.06679	3.81994e-16	1.79452e-13
ENSG00000125968	ID1	inhibitor of DNA binding 1, HLH protein	-1.59321	9.41114	1.31688e-15	5.96545e-13
ENSG00000111215	PRR4	proline rich 4	-1.91177	3.16657	8.66692e-15	3.79073e-12
ENSG00000153002	CPB1	carboxypeptidase B1	-1.8827	3.16573	1.43397e-14	6.06281e-12
ENSG00000187134	AKR1C1	aldo-keto reductase family 1 member C1	-1.4541	7.54903	2.5604e-14	1.04762e-11
ENSG00000158050	DUSP2	dual specificity phosphatase 2	-1.42578	6.81292	5.97176e-14	2.36706e-11
ENSG00000134830	C5AR2	complement component 5a receptor 2	-1.64128	3.89567	6.39884e-14	2.45948e-11
ENSG00000135919	SERPINE2	serpin family E member 2	-1.50121	10.182	7.81495e-14	2.91544e-11
ENSG00000099953	MMP11	matrix metallopeptidase 11	1.44365	5.21243	1.08227e-13	3.92215e-11
ENSG00000124249	KCNK15	potassium two pore domain channel subfamily K member 15	-1.88886	2.86222	1.74571e-13	6.15071e-11
ENSG00000118785	SPP1	secreted phosphoprotein 1	-1.48825	11.3455	2.75435e-13	9.4422e-11
ENSG00000104332	SFRP1	secreted frizzled related protein 1	-1.67853	3.55158	3.94988e-13	1.31843e-10
ENSG00000189060	H1-0	H1.0 linker histone	-1.36891	6.52456	5.94202e-13	1.93253e-10
ENSG00000159388	BTG2	BTG anti-proliferation factor 2	-1.38725	5.28013	7.45056e-13	2.36257e-10
ENSG00000146592	CREB5	cAMP responsive element binding protein 5	-1.54238	4.02908	9.81501e-13	3.03643e-10
ENSG00000188488	SERPINA5	serpin family A member 5	-1.37626	5.20314	1.40394e-12	4.2399e-10
ENSG00000250722	SELENOP	selenoprotein P	-1.34059	5.45881	2.53361e-12	7.47355e-10
ENSG00000089685	BIRC5	baculoviral IAP repeat containing 5	1.45045	4.27252	3.02715e-12	8.72644e-10
ENSG00000130203	APOE	apolipoprotein E	-1.35994	5.09125	3.54515e-12	9.99258e-10
ENSG00000130766	SESN2	sestrin 2	-1.41762	4.48828	3.91431e-12	1.07933e-09
ENSG00000136457	CHAD	chondroadherin	-1.30518	5.53276	6.92939e-12	1.87005e-09
ENSG00000169583	CLIC3	chloride intracellular channel 3	-1.28654	7.06021	9.41271e-12	2.48731e-09
LRG_1148	RPS7	ribosomal protein S7	-1.2864	7.05775	9.64529e-12	2.49675e-09
ENSG00000131668	BARX1	BARX homeobox 1	1.28976	6.17636	1.11161e-11	2.81993e-09
ENSG00000151632	AKR1C2	aldo-keto reductase family 1 member C2	-1.2801	6.63669	1.40839e-11	3.50275e-09
ENSG00000128965	CHAC1	ChaC glutathione specific gamma-glutamylcyclotransferase 1	-1.49348	3.70798	2.42245e-11	5.90891e-09
ENSG00000134046	MBD2	methyl-CpG binding domain protein 2	1.23296	5.54527	8.33198e-11	1.99402e-08
ENSG00000123689	G0S2	G0/G1 switch 2	-1.22951	6.13693	9.02994e-11	2.12103e-08
ENSG00000189058	APOD	apolipoprotein D	-1.23635	7.87157	9.48116e-11	2.18653e-08
ENSG00000102317	RBM3	RNA binding motif protein 3	1.23698	8.04085	1.08641e-10	2.46071e-08
ENSG00000163491	NEK10	NIMA related kinase 10	1.69923	2.53439	1.30571e-10	2.90555e-08
ENSG00000204103	MAFB	MAF bZIP transcription factor B	-1.22458	7.89581	1.45224e-10	3.17589e-08
ENSG00000138131	LOXL4	lysyl oxidase like 4	-1.37181	3.95549	2.01501e-10	4.33194e-08
ENSG00000165795	NDRG2	NDRG family member 2	-1.77691	1.72636	2.75972e-10	5.83404e-08
ENSG00000159674	SPON2	spondin 2	-1.19145	6.4872	3.02832e-10	6.26618e-08
LRG_1	COL1A1	collagen type I alpha 1 chain	1.27182	11.0599	3.06294e-10	6.26618e-08
ENSG00000281383		novel transcript, similar to YY1 associated myogenesis RNA 1 YAM1	-1.23856	4.84882	3.14684e-10	6.31591e-08
ENSG00000135472	FAIM2	Fas apoptotic inhibitory molecule 2	-1.79248	1.56649	3.18683e-10	6.31591e-08
ENSG00000172183	ISG20	interferon stimulated exonuclease gene 20	-1.33195	4.10014	3.66077e-10	7.14357e-08
ENSG00000287979		novel transcript	-1.76491	1.53504	5.39046e-10	1.03595e-07
ENSG00000107796	ACTA2	actin alpha 2, smooth muscle	1.16643	6.79057	6.23111e-10	1.17963e-07
ENSG00000197614	MFAP5	microfibril associated protein 5	1.28749	4.1067	9.8166e-10	1.83108e-07
ENSG00000166803	PCLAF	PCNA clamp associated factor	1.17675	5.09432	1.18623e-09	2.1806e-07
ENSG00000163993	S100P	S100 calcium binding protein P	-1.24704	4.2878	1.86766e-09	3.38421e-07
ENSG00000113916	BCL6	BCL6 transcription repressor	1.14583	5.37358	2.10779e-09	3.76552e-07
ENSG00000206418	RAB12	RAB12, member RAS oncogene family	1.27726	4.02532	2.34918e-09	4.13848e-07
ENSG00000147174	GCNA	germ cell nuclear acidic peptidase	1.53411	2.62761	3.26686e-09	5.67628e-07
ENSG00000118503	TNFAIP3	TNF alpha induced protein 3	1.10678	5.59204	4.73841e-09	8.12188e-07
ENSG00000137441	FGFBP2	fibroblast growth factor binding protein 2	-1.11065	8.35649	7.83399e-09	1.32488e-06
ENSG00000120129	DUSP1	dual specificity phosphatase 1	-1.10772	8.45523	9.32246e-09	1.55587e-06
ENSG00000162616	DNAJB4	DnaJ heat shock protein family (Hsp40) member B4	1.07736	5.76297	9.61855e-09	1.58444e-06
ENSG00000160307	S100B	S100 calcium binding protein B	-1.07905	5.96633	1.03532e-08	1.68359e-06
ENSG00000129596	CDO1	cysteine dioxygenase type 1	-1.06481	5.70703	1.40622e-08	2.25779e-06
ENSG00000168298	H1-4	H1.4 linker histone, cluster member	-1.06612	5.88361	1.43714e-08	2.27859e-06
ENSG00000162772	ATF3	activating transcription factor 3	-1.06371	7.43666	1.7119e-08	2.68071e-06
ENSG00000160678	S100A1	S100 calcium binding protein A1	-1.07203	8.37987	2.5106e-08	3.88347e-06
ENSG00000170891	CYTL1	cytokine like 1	-1.0902	9.41872	3.04916e-08	4.65971e-06
ENSG00000102802	MEDAG	mesenteric estrogen dependent adipogenesis	-1.22431	3.66601	3.85367e-08	5.81904e-06
ENSG00000119147	ECRG4	ECRG4 augurin precursor	-1.0735	9.24057	4.53935e-08	6.77377e-06
ENSG00000123500	COL10A1	collagen type X alpha 1 chain	-1.09913	11.2487	5.0272e-08	7.41454e-06
ENSG00000249992	TMEM158	transmembrane protein 158	1.01563	5.67801	5.8244e-08	8.49157e-06
ENSG00000284292		novel protein, ARPC1A and ARPC1B readthrough	-1.45102	2.16084	6.14539e-08	8.85774e-06
ENSG00000273088		novel protein	-1.40481	2.53415	6.50171e-08	9.26604e-06
ENSG00000115457	IGFBP2	insulin like growth factor binding protein 2	-1.20967	3.62366	6.66365e-08	9.39131e-06
ENSG00000135407	AVIL	advillin	1.42979	2.25854	6.90603e-08	9.62594e-06
ENSG00000277957	SENP3-EIF4A1	SENP3-EIF4A1 readthrough (NMD candidate)	-1.18703	3.67999	9.70747e-08	1.33836e-05
ENSG00000132481	TRIM47	tripartite motif containing 47	-1.06493	4.57299	1.05322e-07	1.43646e-05
ENSG00000142208	AKT1	AKT serine/threonine kinase 1	1.01521	5.32773	1.08831e-07	1.46853e-05
ENSG00000181016	LSMEM1	leucine rich single-pass membrane protein 1	1.4942	1.40346	1.10787e-07	1.47918e-05
ENSG00000154479	CCDC173	coiled-coil domain containing 173	-1.45923	1.7268	1.17915e-07	1.55796e-05
ENSG00000251357		novel protein	-1.21727	3.40844	1.51215e-07	1.97733e-05
ENSG00000106819	ASPN	asporin	1.00616	8.3046	1.55584e-07	2.0137e-05
LRG_1319	TNFRSF4	TNF receptor superfamily member 4	-1.56582	0.915321	1.58119e-07	2.02584e-05
ENSG00000275778		PRH1-PRR4 readthrough	-1.33191	2.69797	1.87552e-07	2.37891e-05
ENSG00000092758	COL9A3	collagen type IX alpha 3 chain	-0.97633	6.4745	2.18114e-07	2.73917e-05
ENSG00000120708	TGFBI	transforming growth factor beta induced	0.990774	8.37234	2.46464e-07	3.06485e-05
LRG_1140	RPL11	ribosomal protein L11	-0.967991	7.5489	2.88818e-07	3.55667e-05
ENSG00000182985	CADM1	cell adhesion molecule 1	1.08557	4.03394	3.16417e-07	3.85907e-05
ENSG00000137880	GCHFR	GTP cyclohydrolase I feedback regulator	-1.0709	4.07937	3.94263e-07	4.7627e-05
ENSG00000274012	RN7SL2	RNA component of signal recognition particle 7SL2	1.20512	3.19246	5.17077e-07	6.18736e-05
ENSG00000125812	GZF1	GDNF inducible zinc finger protein 1	-1.08756	3.84159	5.42293e-07	6.42845e-05
ENSG00000166292	TMEM100	transmembrane protein 100	-1.25276	2.8638	5.51286e-07	6.47455e-05
ENSG00000112761	CCN6	cellular communication network factor 6	-0.936977	5.65291	5.70066e-07	6.63369e-05
ENSG00000121769	FABP3	fatty acid binding protein 3	-0.98103	4.75144	6.15791e-07	7.10063e-05
ENSG00000164379	FOXQ1	forkhead box Q1	-1.18722	3.15839	6.32624e-07	7.22901e-05
ENSG00000204257	HLA-DMA	major histocompatibility complex, class II, DM alpha	-1.09266	3.74264	7.05264e-07	7.98712e-05
ENSG00000103811	CTSH	cathepsin H	0.96519	4.87111	7.70338e-07	8.64687e-05
ENSG00000143507	DUSP10	dual specificity phosphatase 10	0.951919	5.07426	8.62163e-07	9.5927e-05
ENSG00000108950	FAM20A	FAM20A golgi associated secretory pathway pseudokinase	-1.28737	2.28808	9.12286e-07	0.000100621
ENSG00000232679	LINC01705	long intergenic non-protein coding RNA 1705	1.05821	3.87888	1.00205e-06	0.000109569
ENSG00000270800	RPS10-NUDT3	RPS10-NUDT3 readthrough	-0.917341	7.38034	1.04179e-06	0.000112514
ENSG00000214548	MEG3	maternally expressed 3	-0.914225	7.17377	1.04672e-06	0.000112514
ENSG00000284052		novel transcript	1.37944	1.38207	1.06151e-06	0.000113145
ENSG00000117399	CDC20	cell division cycle 20	1.10898	3.42002	1.23073e-06	0.000130088
ENSG00000168078	PBK	PDZ binding kinase	1.05798	3.71061	1.34887e-06	0.000140661
ENSG00000173846	PLK3	polo like kinase 3	-1.05331	3.82036	1.35294e-06	0.000140661
ENSG00000185112	FAM43A	family with sequence similarity 43 member A	-0.986426	4.36146	1.36965e-06	0.000141241
ENSG00000242265	PEG10	paternally expressed 10	1.06686	3.78121	1.38462e-06	0.000141634
ENSG00000276168	RN7SL1	RNA component of signal recognition particle 7SL1	0.918735	5.35654	1.43624e-06	0.000145739
ENSG00000118496	FBXO30	F-box protein 30	0.909844	5.51378	1.46195e-06	0.00014717
ENSG00000049540	ELN	elastin	0.916601	8.27695	1.65504e-06	0.000165296
ENSG00000112773	TENT5A	terminal nucleotidyltransferase 5A	0.899023	6.68665	1.67594e-06	0.000166075
ENSG00000106366	SERPINE1	serpin family E member 1	-0.912788	5.32346	1.74932e-06	0.000172003
ENSG00000117724	CENPF	centromere protein F	0.906475	5.35872	1.80413e-06	0.000176027
ENSG00000186827	TNFRSF4	TNF receptor superfamily member 4	-1.37961	1.13793	1.83421e-06	0.000177596
ENSG00000119862	LGALSL	galectin like	1.001	4.0924	2.05635e-06	0.000197596
ENSG00000198814	GK	glycerol kinase	-1.22234	2.54763	2.25953e-06	0.000215488
ENSG00000157240	FZD1	frizzled class receptor 1	0.925557	4.74268	2.41009e-06	0.000228131
ENSG00000162998	FRZB	frizzled related protein	-0.874206	5.80345	3.01294e-06	0.000283082
ENSG00000131747	TOP2A	DNA topoisomerase II alpha	0.927626	4.57503	3.04143e-06	0.000283658
ENSG00000117616	RSRP1	arginine and serine rich protein 1	0.873346	6.97327	3.12595e-06	0.000289413
ENSG00000143878	RHOB	ras homolog family member B	-0.868781	7.01214	3.50853e-06	0.00032248
ENSG00000254732		novel protein, C11orf31-CTNND1 readthrough	-0.881774	5.36475	3.59585e-06	0.000328128
ENSG00000073849	ST6GAL1	ST6 beta-galactoside alpha-2,6-sialyltransferase 1	-1.24251	1.93513	3.67503e-06	0.000331806
ENSG00000213741	RPS29	ribosomal protein S29	0.924151	10.7378	3.70318e-06	0.000331806
ENSG00000196549	MME	membrane metalloendopeptidase	-0.878538	5.41695	3.71464e-06	0.000331806
ENSG00000185950	IRS2	insulin receptor substrate 2	0.87146	5.52424	3.83166e-06	0.000339866
ENSG00000171522	PTGER4	prostaglandin E receptor 4	1.24352	1.77776	3.93028e-06	0.000346192
LRG_737	COL5A1	collagen type V alpha 1 chain	0.86452	6.45071	4.19617e-06	0.000367064
ENSG00000130635	COL5A1	collagen type V alpha 1 chain	0.863314	6.56025	4.24286e-06	0.000368605
LRG_1253	COL9A3	collagen type IX alpha 3 chain	-0.861344	6.35805	4.70016e-06	0.000405556
ENSG00000115604	IL18R1	interleukin 18 receptor 1	-1.23579	1.88338	4.77036e-06	0.000407738
ENSG00000260260	SNHG19	small nucleolar RNA host gene 19	1.00267	3.74728	4.78973e-06	0.000407738
ENSG00000282885		novel transcript	1.04559	3.47837	4.83796e-06	0.000408132
ENSG00000273017		novel transcript, sense intronic BACH1	1.27215	1.55737	4.85871e-06	0.000408132
ENSG00000164611	PTTG1	PTTG1 regulator of sister chromatid separation, securin	0.850382	5.72391	5.18573e-06	0.00043157
ENSG00000111206	FOXM1	forkhead box M1	1.10855	2.97657	5.20578e-06	0.00043157
ENSG00000184897	H1-10	H1.10 linker histone	-0.858844	7.63003	5.29318e-06	0.000435966
ENSG00000222041	CYTOR	cytoskeleton regulator RNA	0.852682	7.36417	5.44156e-06	0.000443062
ENSG00000179431	FJX1	four-jointed box kinase 1	-0.881947	4.94519	5.4492e-06	0.000443062
ENSG00000226784	PGAM4	phosphoglycerate mutase family member 4	-1.33391	0.921962	6.03712e-06	0.000487738
ENSG00000141469	SLC14A1	solute carrier family 14 member 1 (Kidd blood group)	-1.03337	3.43558	6.08556e-06	0.000488539
ENSG00000125347	IRF1	interferon regulatory factor 1	-0.847525	5.6386	6.24777e-06	0.000495586
ENSG00000285641		novel protein	-1.23396	1.70706	6.25148e-06	0.000495586
ENSG00000140044	JDP2	Jun dimerization protein 2	0.849334	6.14336	6.3763e-06	0.000502342
ENSG00000137804	NUSAP1	nucleolar and spindle associated protein 1	0.900753	4.46184	7.50357e-06	0.00058672
ENSG00000147872	PLIN2	perilipin 2	-0.840127	6.67059	7.53984e-06	0.00058672
ENSG00000144476	ACKR3	atypical chemokine receptor 3	0.974298	3.77076	8.13388e-06	0.000625909
ENSG00000111328	CDK2AP1	cyclin dependent kinase 2 associated protein 1	0.847202	7.98061	8.14215e-06	0.000625909
ENSG00000184209	SNRNP35	small nuclear ribonucleoprotein U11/U12 subunit 35	-0.869639	4.85717	8.2669e-06	0.000631671
ENSG00000186417	GLDN	gliomedin	-1.17588	2.16175	8.90754e-06	0.000676546
LRG_781	ACTA2	actin alpha 2, smooth muscle	0.84088	5.41311	9.16136e-06	0.000690462
ENSG00000279602		TEC	-1.13318	2.63212	9.19963e-06	0.000690462
ENSG00000006747	SCIN	scinderin	-0.856282	5.01226	9.44271e-06	0.00070369
ENSG00000162551	ALPL	alkaline phosphatase, biomineralization associated	0.934515	4.02985	9.48683e-06	0.00070369
ENSG00000119938	PPP1R3C	protein phosphatase 1 regulatory subunit 3C	-0.876698	4.62685	1.01548e-05	0.000748859
ENSG00000103495	MAZ	MYC associated zinc finger protein	0.829732	6.2949	1.02725e-05	0.000753155
ENSG00000091137	SLC26A4	solute carrier family 26 member 4	-1.17362	2.05913	1.10726e-05	0.000807152
ENSG00000213178	RPL22P1	ribosomal protein L22 pseudogene 1	0.864729	4.67532	1.16831e-05	0.00084679
ENSG00000108830	RND2	Rho family GTPase 2	-1.21084	1.52038	1.21899e-05	0.000878505
ENSG00000120885	CLU	clusterin	-0.854383	9.52102	1.33695e-05	0.000958072
ENSG00000188257	PLA2G2A	phospholipase A2 group IIA	-0.810407	7.13819	1.46142e-05	0.00104139
ENSG00000140545	MFGE8	milk fat globule EGF and factor V/VIII domain containing	-0.832674	8.52218	1.48071e-05	0.00104923
ENSG00000197061	H4C3	H4 clustered histone 3	0.807126	7.19483	1.54682e-05	0.00108999
ENSG00000188487	INSC	INSC spindle orientation adaptor protein	1.14564	2.01165	1.67046e-05	0.00117062
ENSG00000182667	NTM	neurotrimin	0.915475	3.99089	1.79893e-05	0.00125371
ENSG00000270757	HSPE1-MOB4	HSPE1-MOB4 readthrough	-1.21504	1.20324	1.91762e-05	0.00132574
ENSG00000168310	IRF2	interferon regulatory factor 2	0.829189	4.98252	1.92318e-05	0.00132574
ENSG00000188921	HACD4	3-hydroxyacyl-CoA dehydratase 4	-0.864321	4.42968	1.95442e-05	0.00133999
ENSG00000157456	CCNB2	cyclin B2	0.962661	3.49532	1.97879e-05	0.00134369
ENSG00000163806	SPDYA	speedy/RINGO cell cycle regulator family member A	1.14528	1.87803	1.981e-05	0.00134369
ENSG00000175197	DDIT3	DNA damage inducible transcript 3	-0.819315	5.18624	2.00204e-05	0.00135073
ENSG00000155868	MED7	mediator complex subunit 7	-0.947174	3.64199	2.04051e-05	0.00136941
ENSG00000189369	GSPT2	G1 to S phase transition 2	-0.998466	3.28349	2.12887e-05	0.00142042
ENSG00000175426	PCSK1	proprotein convertase subtilisin/kexin type 1	-1.08422	2.60487	2.13892e-05	0.00142042
LRG_2	COL1A2	collagen type I alpha 2 chain	0.846443	10.7573	2.20603e-05	0.00145736
ENSG00000156466	GDF6	growth differentiation factor 6	-1.12631	2.02636	2.22081e-05	0.00145952
ENSG00000107317	PTGDS	prostaglandin D2 synthase	-0.791368	5.84811	2.26361e-05	0.00147998
ENSG00000130303	BST2	bone marrow stromal cell antigen 2	-1.01236	3.12655	2.28105e-05	0.00148165
ENSG00000100650	SRSF5	serine and arginine rich splicing factor 5	-0.792258	6.94428	2.28953e-05	0.00148165
ENSG00000137801	THBS1	thrombospondin 1	0.799214	7.7718	2.3463e-05	0.00151068
ENSG00000280138		novel transcript	-0.894781	4.00734	2.48575e-05	0.00159239
ENSG00000127528	KLF2	Kruppel like factor 2	-0.789144	7.38207	2.55345e-05	0.00162753
ENSG00000143479	DYRK3	dual specificity tyrosine phosphorylation regulated kinase 3	-0.805488	5.24947	2.58046e-05	0.00163653
ENSG00000158270	COLEC12	collectin subfamily member 12	-0.806491	5.16178	2.67987e-05	0.00169112
ENSG00000188483	IER5L	immediate early response 5 like	0.795419	5.38941	2.71611e-05	0.0017055
ENSG00000177606	JUN	Jun proto-oncogene, AP-1 transcription factor subunit	-0.807842	8.65802	2.78728e-05	0.00173441
ENSG00000120549	KIAA1217	KIAA1217	0.816681	4.81569	2.79356e-05	0.00173441
ENSG00000176887	SOX11	SRY-box transcription factor 11	0.898815	3.91762	2.80317e-05	0.00173441
LRG_1155	RPL5	ribosomal protein L5	-0.785958	7.57817	2.95802e-05	0.00182134
LRG_597	SERPINE1	serpin family E member 1	-0.79164	5.40327	3.00484e-05	0.00184123
ENSG00000125740	FOSB	FosB proto-oncogene, AP-1 transcription factor subunit	-0.798879	8.39291	3.03164e-05	0.00184872
ENSG00000162496	DHRS3	dehydrogenase/reductase 3	-1.10312	2.20655	3.0509e-05	0.00185156
LRG_476	COL6A2	collagen type VI alpha 2 chain	0.781884	6.3996	3.09623e-05	0.00187012
LRG_1143	RPS17	ribosomal protein S17	-0.782757	6.16847	3.13732e-05	0.00187807
ENSG00000175315	CST6	cystatin E/M	-0.978059	3.23389	3.13899e-05	0.00187807
ENSG00000133048	CHI3L1	chitinase 3 like 1	-0.837084	11.6197	3.18355e-05	0.00189578
ENSG00000124107	SLPI	secretory leukocyte peptidase inhibitor	-0.78069	6.43745	3.24563e-05	0.00192372
ENSG00000141582	CBX4	chromobox 4	0.856685	4.22499	3.4824e-05	0.00204572
ENSG00000276337		novel transcript, sense intronic to ZCCHC14	-1.11779	1.79626	3.48373e-05	0.00204572
ENSG00000167900	TK1	thymidine kinase 1	0.88481	3.87636	3.63605e-05	0.00212533
ENSG00000228049	POLR2J2	RNA polymerase II subunit J2	-1.27478	0.49688	3.7093e-05	0.0021582
ENSG00000127824	TUBA4A	tubulin alpha 4a	-0.854492	4.20403	3.74468e-05	0.00216741
ENSG00000181284	TMEM102	transmembrane protein 102	-1.15807	1.26406	3.75931e-05	0.00216741
ENSG00000173511	VEGFB	vascular endothelial growth factor B	0.771758	6.5571	3.84277e-05	0.0022055
ENSG00000138166	DUSP5	dual specificity phosphatase 5	-0.796679	5.00885	3.87239e-05	0.0022107
ENSG00000240695		DnaJ (Hsp40) homolog, subfamily C, member 8 (DNAJC8) pseudogene	1.13042	1.48719	3.89002e-05	0.0022107
ENSG00000088448	ANKRD10	ankyrin repeat domain 10	0.771094	5.60185	3.9041e-05	0.0022107
ENSG00000105664	COMP	cartilage oligomeric matrix protein	0.821977	11.0185	3.9938e-05	0.00224389
ENSG00000105519	CAPS	calcyphosine	-0.791467	5.0771	3.9981e-05	0.00224389
ENSG00000105655	ISYNA1	inositol-3-phosphate synthase 1	-0.909913	3.66485	4.04282e-05	0.00225899
ENSG00000077420	APBB1IP	amyloid beta precursor protein binding family B member 1 interacting protein	-1.11325	1.85987	4.15195e-05	0.0023098
ENSG00000078596	ITM2A	integral membrane protein 2A	-0.794112	4.96648	4.17176e-05	0.00231068
ENSG00000057657	PRDM1	PR/SET domain 1	1.09512	2.12486	4.21598e-05	0.00232502
ENSG00000181195	PENK	proenkephalin	-0.814577	10.628	4.27408e-05	0.00234686
ENSG00000105835	NAMPT	nicotinamide phosphoribosyltransferase	-0.763698	6.83317	4.49577e-05	0.00245795
ENSG00000167642	SPINT2	serine peptidase inhibitor, Kunitz type 2	-0.780427	5.212	4.5766e-05	0.00249079
ENSG00000100979	PLTP	phospholipid transfer protein	-0.767893	5.49841	4.59513e-05	0.00249079
ENSG00000232653	GOLGA8N	golgin A8 family member N	0.898134	3.69858	4.6212e-05	0.00249427
ENSG00000170345	FOS	Fos proto-oncogene, AP-1 transcription factor subunit	-0.798579	9.5528	4.68533e-05	0.00249861
ENSG00000138180	CEP55	centrosomal protein 55	0.97836	3.02848	4.68621e-05	0.00249861
ENSG00000260342		novel protein	-0.84165	4.23664	4.70178e-05	0.00249861
ENSG00000171819	ANGPTL7	angiopoietin like 7	0.76106	5.66308	4.70804e-05	0.00249861
ENSG00000155090	KLF10	Kruppel like factor 10	-0.761414	6.79919	4.74829e-05	0.00250947
ENSG00000178053	MLF1	myeloid leukemia factor 1	-0.75863	5.81065	4.89527e-05	0.00257641
ENSG00000184887	BTBD6	BTB domain containing 6	0.771023	5.29421	5.25139e-05	0.00274895
ENSG00000177363	LRRN4CL	LRRN4 C-terminal like	-0.806814	4.56988	5.26644e-05	0.00274895
ENSG00000167552	TUBA1A	tubulin alpha 1a	-0.779776	8.78782	5.48099e-05	0.00284922
ENSG00000007312	CD79B	CD79b molecule	-1.13858	1.29978	5.53099e-05	0.00286347
ENSG00000154143	PANX3	pannexin 3	0.849578	4.05167	5.73477e-05	0.0029569
ENSG00000163536	SERPINI1	serpin family I member 1	-0.948027	3.19742	6.05726e-05	0.00311054
ENSG00000186594	MIR22HG	MIR22 host gene	0.747084	5.78301	6.24603e-05	0.00319454
ENSG00000233117	LINC00702	long intergenic non-protein coding RNA 702	0.979293	2.95879	6.57324e-05	0.00334839
ENSG00000106829	TLE4	TLE family member 4, transcriptional corepressor	0.753193	5.44893	6.69066e-05	0.00338309
ENSG00000160255	ITGB2	integrin subunit beta 2	1.03228	2.33637	6.71821e-05	0.00338309
ENSG00000131480	AOC2	amine oxidase copper containing 2	-0.743771	5.63202	6.76207e-05	0.00338309
ENSG00000100526	CDKN3	cyclin dependent kinase inhibitor 3	0.771725	4.93683	6.77002e-05	0.00338309
ENSG00000255872		novel transcript	-0.762552	5.23347	6.77546e-05	0.00338309
ENSG00000168209	DDIT4	DNA damage inducible transcript 4	-0.74757	6.43731	6.80138e-05	0.00338309
ENSG00000166446	CDYL2	chromodomain Y like 2	1.03464	2.36137	7.06944e-05	0.00350269
ENSG00000113389	NPR3	natriuretic peptide receptor 3	0.82651	4.14027	7.21076e-05	0.00353746
ENSG00000143341	HMCN1	hemicentin 1	0.745317	5.55016	7.21794e-05	0.00353746
ENSG00000000003	TSPAN6	tetraspanin 6	-0.74546	6.1516	7.22858e-05	0.00353746
ENSG00000169508	GPR183	G protein-coupled receptor 183	1.01931	2.42741	7.26792e-05	0.00353746
ENSG00000102174	PHEX	phosphate regulating endopeptidase homolog X-linked	-1.03723	2.21131	7.27908e-05	0.00353746
ENSG00000066279	ASPM	assembly factor for spindle microtubules	0.823471	4.13371	7.44205e-05	0.00360286
LRG_43	CD79B	CD79b molecule	-1.11716	1.29679	7.57834e-05	0.00365303
ENSG00000090339	ICAM1	intercellular adhesion molecule 1	-0.858318	3.83905	7.60328e-05	0.00365303
ENSG00000197959	DNM3	dynamin 3	0.854647	3.80462	7.94645e-05	0.0038035
ENSG00000164109	MAD2L1	mitotic arrest deficient 2 like 1	0.79988	4.3773	8.02253e-05	0.00381504
ENSG00000110427	KIAA1549L	KIAA1549 like	1.07311	1.83243	8.03072e-05	0.00381504
ENSG00000083782	EPYC	epiphycan	-0.753969	5.2602	8.06216e-05	0.00381569
ENSG00000068383	INPP5A	inositol polyphosphate-5-phosphatase A	0.995129	2.68118	8.19891e-05	0.00386599
ENSG00000106328	FSCN3	fascin actin-bundling protein 3	-1.00731	2.54427	8.44944e-05	0.00396936
ENSG00000198901	PRC1	protein regulator of cytokinesis 1	0.793082	4.39054	8.82137e-05	0.00412879
ENSG00000128342	LIF	LIF interleukin 6 family cytokine	-0.759281	4.97361	9.07736e-05	0.00423299
ENSG00000205277	MUC12	mucin 12, cell surface associated	-1.03492	2.07322	9.15234e-05	0.00425232
ENSG00000166592	RRAD	RRAD, Ras related glycolysis inhibitor and calcium channel regulator	0.743837	5.32416	9.33379e-05	0.00431061
ENSG00000140285	FGF7	fibroblast growth factor 7	-0.766483	4.73903	9.34577e-05	0.00431061
ENSG00000112280	COL9A1	collagen type IX alpha 1 chain	-0.732995	6.36242	9.40516e-05	0.00432229
ENSG00000217801		protein tyrosine phosphatase family pseudogene	-1.04789	1.88535	9.44075e-05	0.00432298
ENSG00000176890	TYMS	thymidylate synthetase	0.786666	4.42377	9.56013e-05	0.00436189
ENSG00000287415		novel transcript	-1.05052	1.76396	9.65823e-05	0.00439086
ENSG00000108821	COL1A1	collagen type I alpha 1 chain	0.773688	10.4858	9.74922e-05	0.0044164
ENSG00000107404	DVL1	dishevelled segment polarity protein 1	0.834348	3.91091	9.82565e-05	0.00443518
ENSG00000068489	PRR11	proline rich 11	0.969969	2.75675	9.91872e-05	0.00446131
ENSG00000125266	EFNB2	ephrin B2	1.00974	2.15344	0.00010003	0.00448333
LRG_458	NPM1	nucleophosmin 1	-0.72574	7.1912	0.000100418	0.00448488
ENSG00000171848	RRM2	ribonucleotide reductase regulatory subunit M2	0.896798	3.32691	0.000102199	0.00454839
ENSG00000262202		novel transcript	-1.01902	2.23604	0.00010904	0.0048339
ENSG00000165898	ISCA2	iron-sulfur cluster assembly 2	-0.840385	3.80336	0.000109376	0.0048339
ENSG00000166278	C2	complement C2	-1.02063	2.13769	0.000109873	0.004839
ENSG00000137494	ANKRD42	ankyrin repeat domain 42	-0.90225	3.31147	0.000114101	0.00500779
ENSG00000149591	TAGLN	transgelin	0.764581	10.3669	0.000114574	0.00501122
ENSG00000159231	CBR3	carbonyl reductase 3	0.826133	3.92854	0.000115678	0.00504212
ENSG00000176912	TYMSOS	TYMS opposite strand	0.991075	2.37831	0.000120803	0.0052475
ENSG00000286070		novel protein	-0.996411	2.37822	0.000121439	0.0052571
ENSG00000249884	RNF103-CHMP3	RNF103-CHMP3 readthrough	-1.07657	1.31166	0.000123343	0.00532136
ENSG00000172986	GXYLT2	glucoside xylosyltransferase 2	0.714297	7.23102	0.000129229	0.00555587
ENSG00000168906	MAT2A	methionine adenosyltransferase 2A	-0.716759	6.00864	0.000129654	0.00555587
ENSG00000115325	DOK1	docking protein 1	-0.7391	4.97877	0.000131622	0.00562121
ENSG00000064886	CHI3L2	chitinase 3 like 2	-0.744593	9.14453	0.000132664	0.00564668
ENSG00000166289	PLEKHF1	pleckstrin homology and FYVE domain containing 1	0.772955	4.42785	0.000133347	0.00565676
ENSG00000132326	PER2	period circadian regulator 2	-0.821354	3.87937	0.000135577	0.00573218
ENSG00000106537	TSPAN13	tetraspanin 13	-0.786982	4.19931	0.000142892	0.00602139
ENSG00000170271	FAXDC2	fatty acid hydroxylase domain containing 2	-1.01704	1.97963	0.000143775	0.00602509
ENSG00000145632	PLK2	polo like kinase 2	0.746419	4.73527	0.00014393	0.00602509
ENSG00000188026	RILPL1	Rab interacting lysosomal protein like 1	0.833402	3.70401	0.000146425	0.00610941
ENSG00000196139	AKR1C3	aldo-keto reductase family 1 member C3	-0.731238	5.0526	0.000148609	0.00618017
ENSG00000156427	FGF18	fibroblast growth factor 18	0.958583	2.69386	0.000149839	0.00620372
ENSG00000011347	SYT7	synaptotagmin 7	0.998507	2.18741	0.000150153	0.00620372
ENSG00000188739	RBM34	RNA binding motif protein 34	-0.909354	3.08009	0.000156499	0.00644493
ENSG00000100625	SIX4	SIX homeobox 4	0.811347	3.88204	0.000162585	0.0066739
ENSG00000132846	ZBED3	zinc finger BED-type containing 3	-0.908938	3.07632	0.000164147	0.00671628
ENSG00000117480	FAAH	fatty acid amide hydrolase	-0.878196	3.28108	0.000166364	0.00678508
ENSG00000168542	COL3A1	collagen type III alpha 1 chain	0.736927	9.71206	0.000175256	0.00712485
ENSG00000124813	RUNX2	RUNX family transcription factor 2	0.705392	5.50205	0.000176387	0.00712936
ENSG00000172809	RPL38	ribosomal protein L38	0.736585	9.70823	0.000176492	0.00712936
ENSG00000113369	ARRDC3	arrestin domain containing 3	-0.701786	5.59953	0.000178933	0.00720504
ENSG00000147408	CSGALNACT1	chondroitin sulfate N-acetylgalactosaminyltransferase 1	-0.848901	3.48292	0.000183872	0.00738049
ENSG00000255642	PABPC1P4	poly(A) binding protein cytoplasmic 1 pseudogene 4	-1.03936	1.32106	0.000196818	0.00787522
ENSG00000160570	DEDD2	death effector domain containing 2	0.842486	3.49931	0.000199142	0.00794219
ENSG00000171860	C3AR1	complement C3a receptor 1	-0.945621	2.6061	0.000199744	0.00794219
ENSG00000162413	KLHL21	kelch like family member 21	0.719469	4.95393	0.000207462	0.00822327
ENSG00000243176		novel transcript	-1.01832	1.45891	0.000218273	0.00862484
ENSG00000257950	P2RX5-TAX1BP3	P2RX5-TAX1BP3 readthrough (NMD candidate)	-1.04784	1.13745	0.000219928	0.00866324
ENSG00000125520	SLC2A4RG	SLC2A4 regulator	0.687313	5.70553	0.000221082	0.00868173
ENSG00000198830	HMGN2	high mobility group nucleosomal binding domain 2	0.69736	7.9062	0.000227473	0.00890147
ENSG00000197093	GAL3ST4	galactose-3-O-sulfotransferase 4	-0.987971	1.76997	0.000228429	0.00890147
ENSG00000109906	ZBTB16	zinc finger and BTB domain containing 16	-0.797174	3.8509	0.000228783	0.00890147
ENSG00000259781	HMGB1P6	high mobility group box 1 pseudogene 6	0.742409	4.44291	0.000231206	0.00896826
LRG_26	C2	complement C2	-1.01192	1.48723	0.000236491	0.00914529
ENSG00000108100	CCNY	cyclin Y	0.694266	5.42573	0.000239908	0.00924924
ENSG00000121410	A1BG	alpha-1-B glycoprotein	0.732147	4.54189	0.000242127	0.00930649
ENSG00000167470	MIDN	midnolin	-0.689632	5.51178	0.000248288	0.00951446
ENSG00000128656	CHN1	chimerin 1	0.70121	5.19184	0.000250846	0.00958351
ENSG00000186812	ZNF397	zinc finger protein 397	-0.936624	2.52491	0.000254969	0.00968082
LRG_473	COL6A3	collagen type VI alpha 3 chain	0.68272	7.00112	0.000255383	0.00968082
ENSG00000163235	TGFA	transforming growth factor alpha	-0.930381	2.53328	0.000255682	0.00968082
ENSG00000266402	SNHG25	small nucleolar RNA host gene 25	0.77638	3.9636	0.000265199	0.0100113
ENSG00000186340	THBS2	thrombospondin 2	0.680114	7.27657	0.000269523	0.0101443
ENSG00000162430	SELENON	selenoprotein N	0.703692	5.00653	0.000270663	0.0101571
ENSG00000139219	COL2A1	collagen type II alpha 1 chain	-0.712601	9.65301	0.000280895	0.0105063
ENSG00000163710	PCOLCE2	procollagen C-endopeptidase enhancer 2	-0.678405	6.8415	0.000281625	0.0105063
ENSG00000231873		novel transcript	-0.993026	1.55277	0.000285906	0.0106347
ENSG00000180233	ZNRF2	zinc and ring finger 2	0.925575	2.51643	0.000291226	0.0108009
LRG_76	ITGB2	integrin subunit beta 2	0.981674	1.58167	0.000298553	0.0110404
ENSG00000160161	CILP2	cartilage intermediate layer protein 2	0.695253	5.08405	0.000303655	0.0111964
ENSG00000103485	QPRT	quinolinate phosphoribosyltransferase	-0.851369	3.2201	0.000306144	0.0112554
ENSG00000179918	SEPHS2	selenophosphate synthetase 2	-0.710367	4.65801	0.000312445	0.0114539
ENSG00000180573	H2AC6	H2A clustered histone 6	-0.697098	4.99304	0.00031357	0.011462
ENSG00000170412	GPRC5C	G protein-coupled receptor class C group 5 member C	-0.687373	5.22326	0.000320115	0.0116419
ENSG00000261801	LOXL1-AS1	LOXL1 antisense RNA 1	-0.772241	3.88909	0.00032108	0.0116419
ENSG00000164953	TMEM67	transmembrane protein 67	-0.942934	2.2033	0.000321246	0.0116419
ENSG00000244486	SCARF2	scavenger receptor class F member 2	0.673034	6.02577	0.000322993	0.0116719
ENSG00000163520	FBLN2	fibulin 2	0.908691	2.59723	0.000324781	0.0117032
ENSG00000285437	POLR2J3	RNA polymerase II subunit J3	-0.716572	4.55094	0.000333632	0.0119881
ENSG00000131470	PSMC3IP	PSMC3 interacting protein	0.888151	2.81859	0.000335568	0.0120236
ENSG00000271614	ATP2B1-AS1	ATP2B1 antisense RNA 1	-0.747798	4.15139	0.000339686	0.0121368
ENSG00000131386	GALNT15	polypeptide N-acetylgalactosaminyltransferase 15	-0.911534	2.66642	0.000343148	0.0122261
ENSG00000023445	BIRC3	baculoviral IAP repeat containing 3	0.769527	3.92236	0.000344354	0.0122347
ENSG00000162777	DENND2D	DENN domain containing 2D	-1.00148	1.26959	0.000349836	0.0123948
ENSG00000124491	F13A1	coagulation factor XIII A chain	-0.666124	5.88274	0.000354908	0.0125394
ENSG00000132718	SYT11	synaptotagmin 11	-0.77505	3.79198	0.000356581	0.0125472
ENSG00000132823	OSER1	oxidative stress responsive serine rich 1	0.665402	5.76968	0.000357105	0.0125472
ENSG00000159200	RCAN1	regulator of calcineurin 1	0.666831	7.34451	0.000363254	0.0127279
ENSG00000134057	CCNB1	cyclin B1	0.706697	4.56901	0.000367146	0.0128289
ENSG00000276107	THBS1-IT1	THBS1 intronic transcript 1	0.977719	1.51045	0.000370769	0.0129199
ENSG00000182600	SNORC	secondary ossification center associated regulator of chondrocyte maturation	-0.696749	9.70608	0.000385444	0.0133944
ENSG00000111276	CDKN1B	cyclin dependent kinase inhibitor 1B	0.686413	4.96416	0.000389871	0.0135113
ENSG00000185697	MYBL1	MYB proto-oncogene like 1	0.829915	3.24387	0.000391814	0.0135416
ENSG00000268230		novel transcript	0.712107	4.45959	0.000400784	0.0138055
ENSG00000119917	IFIT3	interferon induced protein with tetratricopeptide repeats 3	-0.81356	3.36818	0.000401625	0.0138055
ENSG00000046653	GPM6B	glycoprotein M6B	-0.660468	6.902	0.000407856	0.0139331
ENSG00000167528	ZNF641	zinc finger protein 641	-0.933256	2.0854	0.000408415	0.0139331
ENSG00000137726	FXYD6	FXYD domain containing ion transport regulator 6	-0.694604	4.70696	0.000408635	0.0139331
ENSG00000140948	ZCCHC14	zinc finger CCHC-type containing 14	0.672642	5.27555	0.000415936	0.0141192
ENSG00000261040	WFDC21P	WAP four-disulfide core domain 21, pseudogene	-0.658972	5.86387	0.000416318	0.0141192
ENSG00000248751		novel protein	-1.03699	0.815689	0.000419157	0.0141651
ENSG00000168273	SMIM4	small integral membrane protein 4	0.658107	5.64517	0.000420408	0.0141651
ENSG00000203875	SNHG5	small nucleolar RNA host gene 5	0.668451	8.02299	0.000421022	0.0141651
ENSG00000276043	UHRF1	ubiquitin like with PHD and ring finger domains 1	0.902868	2.41489	0.000422926	0.0141915
ENSG00000241343	RPL36A	ribosomal protein L36a	0.694393	10.1221	0.000434438	0.0145393
ENSG00000075218	GTSE1	G2 and S-phase expressed 1	0.878409	2.7076	0.000437598	0.0146066
ENSG00000182774	RPS17	ribosomal protein S17	0.689165	9.6519	0.000441353	0.0146932
ENSG00000247746	USP51	ubiquitin specific peptidase 51	-0.965364	1.51468	0.000445935	0.0148069
ENSG00000153721	CNKSR3	CNKSR family member 3	0.853248	2.95869	0.000461271	0.0152761
ENSG00000183087	GAS6	growth arrest specific 6	0.665533	8.17507	0.000464406	0.0153399
ENSG00000112655	PTK7	protein tyrosine kinase 7 (inactive)	0.656208	6.13147	0.000465786	0.0153455
ENSG00000265257		novel transcript	-0.65266	5.65389	0.000469129	0.0154156
ENSG00000258864		novel protein	-0.955958	1.54202	0.000477982	0.0156526
ENSG00000143384	MCL1	MCL1 apoptosis regulator, BCL2 family member	-0.652987	7.34912	0.000478807	0.0156526
ENSG00000116786	PLEKHM2	pleckstrin homology and RUN domain containing M2	0.696199	4.5448	0.000482443	0.0157309
ENSG00000221883	ARIH2OS	ARIH2 opposite strand lncRNA	-0.962347	1.45551	0.000493485	0.0160496
ENSG00000175040	CHST2	carbohydrate sulfotransferase 2	-0.789075	3.5048	0.000496371	0.0161022
ENSG00000268975	MIA-RAB4B	MIA-RAB4B readthrough (NMD candidate)	-0.662272	5.29996	0.000498099	0.0161171
ENSG00000168386	FILIP1L	filamin A interacting protein 1 like	-0.722313	4.20722	0.0005009	0.0161664
ENSG00000256028		novel transcript	-0.742644	3.93642	0.000505538	0.0162747
ENSG00000116574	RHOU	ras homolog family member U	-0.963974	1.47297	0.000509547	0.0163623
LRG_3	COL3A1	collagen type III alpha 1 chain	0.679371	9.48632	0.000515711	0.0165184
ENSG00000244398		ribosomal protein L36a (RPL36A) pseudogene	0.671372	4.97887	0.000517091	0.0165209
ENSG00000172348	RCAN2	regulator of calcineurin 2	-0.918126	1.9427	0.000521099	0.0165995
ENSG00000133106	EPSTI1	epithelial stromal interaction 1	-0.854204	2.89936	0.000522171	0.0165995
ENSG00000143416	SELENBP1	selenium binding protein 1	-0.752479	3.7546	0.000540497	0.0171392
ENSG00000198535	C2CD4A	C2 calcium dependent domain containing 4A	-0.876243	2.61696	0.000568556	0.017984
ENSG00000265681	RPL17	ribosomal protein L17	0.676493	9.94328	0.00058916	0.0185893
ENSG00000214265		novel protein	-0.984217	1.02486	0.000590953	0.0185996
ENSG00000079215	SLC1A3	solute carrier family 1 member 3	0.81142	3.23235	0.000595748	0.0186732
ENSG00000236675	MTX1P1	metaxin 1 pseudogene 1	-0.882093	2.45452	0.000596769	0.0186732
ENSG00000145675	PIK3R1	phosphoinositide-3-kinase regulatory subunit 1	-0.639632	5.69238	0.000597708	0.0186732
ENSG00000183955	KMT5A	lysine methyltransferase 5A	0.658709	5.10083	0.000605846	0.018881
ENSG00000242252	BGLAP	bone gamma-carboxyglutamate protein	0.657656	5.06364	0.000614909	0.0191164
ENSG00000103888	CEMIP	cell migration inducing hyaluronidase 1	-0.666429	4.80965	0.00061753	0.019151
ENSG00000112149	CD83	CD83 molecule	0.714263	4.1575	0.000621639	0.0192314
ENSG00000170312	CDK1	cyclin dependent kinase 1	0.701746	4.24588	0.000626544	0.019336
ENSG00000198642	KLHL9	kelch like family member 9	-0.71429	4.10905	0.000643891	0.0198231
LRG_1215	B2M	beta-2-microglobulin	-0.637182	7.49604	0.000676729	0.0207836
ENSG00000133321	PLAAT4	phospholipase A and acyltransferase 4	-0.826894	2.96723	0.000688445	0.0210924
ENSG00000157613	CREB3L1	cAMP responsive element binding protein 3 like 1	0.634353	6.06439	0.000700448	0.0213685
ENSG00000117308	GALE	UDP-galactose-4-epimerase	-0.694271	4.2972	0.00070237	0.0213685
ENSG00000196646	ZNF136	zinc finger protein 136	-0.9198	1.66577	0.000703073	0.0213685
ENSG00000261105	LMO7-AS1	LMO7 antisense RNA 1	0.704547	4.11606	0.000706221	0.0213685
ENSG00000205413	SAMD9	sterile alpha motif domain containing 9	-0.707425	4.12711	0.00070712	0.0213685
ENSG00000145592	RPL37	ribosomal protein L37	0.676427	11.0396	0.000707568	0.0213685
LRG_309	PDGFRA	platelet derived growth factor receptor alpha	-0.632399	5.93729	0.000712041	0.0214526
ENSG00000244255		novel complement component 2 (C2) and complement factor B (CFB) protein	-0.914626	1.64555	0.000739878	0.0222384
ENSG00000125384	PTGER2	prostaglandin E receptor 2	0.646357	5.15156	0.000757944	0.0227276
ENSG00000138356	AOX1	aldehyde oxidase 1	-0.914508	1.70131	0.000784194	0.0234592
ENSG00000263212		novel transcript	-0.881919	2.12805	0.000793494	0.0236816
ENSG00000233429	HOTAIRM1	HOXA transcript antisense RNA, myeloid-specific 1	0.702696	4.08804	0.000796232	0.0236952
ENSG00000288605		novel transcript	-1.01085	0.603164	0.00079818	0.0236952
ENSG00000109819	PPARGC1A	PPARG coactivator 1 alpha	-0.881497	2.15269	0.000799554	0.0236952
ENSG00000129657	SEC14L1	SEC14 like lipid binding 1	-0.632299	5.39938	0.000831251	0.0245771
ENSG00000197756	RPL37A	ribosomal protein L37a	0.666302	10.9485	0.000836626	0.0246785
ENSG00000255198	SNHG9	small nucleolar RNA host gene 9	0.637876	5.20678	0.000843773	0.0248316
ENSG00000247516	MIR4458HG	MIR4458 host gene	0.747066	3.56394	0.000848769	0.0249208
ENSG00000134363	FST	follistatin	0.621676	6.90164	0.000859498	0.0251775
ENSG00000164692	COL1A2	collagen type I alpha 2 chain	0.663773	10.9172	0.000870823	0.0254505
ENSG00000164106	SCRG1	stimulator of chondrogenesis 1	-0.666627	11.4924	0.000886684	0.0258545
ENSG00000113742	CPEB4	cytoplasmic polyadenylation element binding protein 4	0.635476	5.17699	0.000898249	0.0261316
ENSG00000210196	MT-TP	mitochondrially encoded tRNA-Pro (CCN)	0.890179	1.81809	0.000906036	0.0262978
ENSG00000215845	TSTD1	thiosulfate sulfurtransferase like domain containing 1	-0.716306	3.78767	0.000922529	0.0267154
ENSG00000178852	EFCAB13	EF-hand calcium binding domain 13	-0.931911	1.21702	0.000925369	0.0267366
ENSG00000177954	RPS27	ribosomal protein S27	0.663627	11.4088	0.000928474	0.0267654
ENSG00000237605	DYRK3-AS1	DYRK3 antisense RNA 1	-0.90604	1.5456	0.000945461	0.0271932
ENSG00000120738	EGR1	early growth response 1	-0.6265	8.05888	0.000953086	0.0273506
ENSG00000136732	GYPC	glycophorin C (Gerbich blood group)	-0.614344	7.18188	0.000975639	0.0279346
ENSG00000133794	ARNTL	aryl hydrocarbon receptor nuclear translocator like	0.670795	4.35817	0.000979737	0.0279887
ENSG00000259332	ST20-MTHFS	ST20-MTHFS readthrough	-0.844028	2.49121	0.000982686	0.0280099
ENSG00000182963	GJC1	gap junction protein gamma 1	0.774788	3.25133	0.000992765	0.0282337
ENSG00000184985	SORCS2	sortilin related VPS10 domain containing receptor 2	0.727573	3.62929	0.000999475	0.0283609
ENSG00000174977		poly(A) binding protein interacting protein 1 (PAIP1) pseudogene	-0.959062	0.850267	0.00100193	0.0283654
ENSG00000271811		novel transcript	0.776736	3.1977	0.00100411	0.0283654
ENSG00000137449	CPEB2	cytoplasmic polyadenylation element binding protein 2	0.666043	4.3843	0.00101568	0.0286286
ENSG00000221930	DENND10P1	DENND10 pseudogene 1	-0.95265	0.888221	0.00103853	0.0292078
ENSG00000139278	GLIPR1	GLI pathogenesis related 1	-0.611153	7.09718	0.00104276	0.0292162
ENSG00000189367	KIAA0408	KIAA0408	0.87686	1.89502	0.00104344	0.0292162
ENSG00000279369		TEC	-0.907091	1.38133	0.00105291	0.0294164
ENSG00000101955	SRPX	sushi repeat containing protein X-linked	-0.611157	6.9618	0.00105634	0.0294333
ENSG00000257354		novel transcript	0.85798	2.17115	0.00105815	0.0294333
ENSG00000137161	CNPY3	canopy FGF signaling regulator 3	-0.629544	5.08115	0.00106178	0.0294697
ENSG00000171451	DSEL	dermatan sulfate epimerase like	0.609638	5.68055	0.00106736	0.0294741
ENSG00000259399	TGIF2-RAB5IF	TGIF2-RAB5IF readthrough	-0.82704	2.66048	0.00106868	0.0294741
ENSG00000165323	FAT3	FAT atypical cadherin 3	0.651586	4.55926	0.00107075	0.0294741
ENSG00000138650	PCDH10	protocadherin 10	0.863953	1.98185	0.00107124	0.0294741
ENSG00000086544	ITPKC	inositol-trisphosphate 3-kinase C	-0.738296	3.5347	0.001076	0.0295412
ENSG00000163879	DNALI1	dynein axonemal light intermediate chain 1	-0.707198	3.79773	0.00108445	0.029675
ENSG00000210082	MT-RNR2	mitochondrially encoded 16S rRNA	0.662519	13.0325	0.00108556	0.029675
ENSG00000204248	COL11A2	collagen type XI alpha 2 chain	-0.607761	5.73333	0.00108991	0.02973
ENSG00000184497	TMEM255B	transmembrane protein 255B	-0.61012	5.97754	0.0010993	0.0298961
ENSG00000171858	RPS21	ribosomal protein S21	0.646279	10.423	0.00110071	0.0298961
ENSG00000128849	CGNL1	cingulin like 1	-0.843983	2.38283	0.00110592	0.0299733
ENSG00000234745	HLA-B	major histocompatibility complex, class I, B	0.609427	7.36783	0.00110957	0.0300081
ENSG00000197063	MAFG	MAF bZIP transcription factor G	0.607756	5.9104	0.00113111	0.030465
ENSG00000178809	TRIM73	tripartite motif containing 73	-0.918347	1.1187	0.00113342	0.030465
ENSG00000258056		novel transcript, antisense to CD63	-0.903783	1.37952	0.00113367	0.030465
ENSG00000180769	WDFY3-AS2	WDFY3 antisense RNA 2	-0.795734	2.91301	0.00116864	0.0313383
ENSG00000137962	ARHGAP29	Rho GTPase activating protein 29	-0.650914	4.49746	0.00117587	0.0314658
ENSG00000270882	H4C14	H4 clustered histone 14	-0.851215	2.20135	0.00118176	0.0315568
ENSG00000105173	CCNE1	cyclin E1	0.847427	2.16634	0.00119671	0.0318887
LRG_783	TYMS	thymidylate synthetase	0.670695	4.13737	0.00123949	0.0329595
ENSG00000169750	RAC3	Rac family small GTPase 3	0.614848	5.24611	0.0012565	0.0333419
ENSG00000240065	PSMB9	proteasome 20S subunit beta 9	-0.757409	3.25637	0.00126123	0.0333977
ENSG00000145362	ANK2	ankyrin 2	-0.762956	3.15665	0.00130448	0.0344043
ENSG00000184471	C1QTNF8	C1q and TNF related 8	-0.869857	1.5902	0.00130467	0.0344043
ENSG00000172935	MRGPRF	MAS related GPR family member F	-0.787802	2.92485	0.00132142	0.0347737
ENSG00000106511	MEOX2	mesenchyme homeobox 2	0.708575	3.66165	0.00133142	0.0349642
ENSG00000285646		novel transcript	-0.852348	1.96406	0.00134489	0.0352449
ENSG00000164463	CREBRF	CREB3 regulatory factor	0.596415	5.79514	0.0013641	0.035608
ENSG00000243509	TNFRSF6B	TNF receptor superfamily member 6b	-0.74954	3.2475	0.00136436	0.035608
ENSG00000160741	CRTC2	CREB regulated transcription coactivator 2	0.824527	2.37456	0.00136951	0.035669
ENSG00000121621	KIF18A	kinesin family member 18A	-0.717372	3.56278	0.0013807	0.0358869
ENSG00000243649	CFB	complement factor B	-0.845534	1.9943	0.00138944	0.0359918
ENSG00000064651	SLC12A2	solute carrier family 12 member 2	-0.684732	3.92776	0.00139041	0.0359918
ENSG00000163331	DAPL1	death associated protein like 1	-0.980282	0.368676	0.0014168	0.0365697
ENSG00000131242	RAB11FIP4	RAB11 family interacting protein 4	-0.833834	2.18009	0.0014185	0.0365697
ENSG00000267272	LINC01140	long intergenic non-protein coding RNA 1140	-0.860455	1.55062	0.00142343	0.0366222
ENSG00000034152	MAP2K3	mitogen-activated protein kinase kinase 3	0.597301	5.57063	0.00143188	0.0367651
ENSG00000164188	RANBP3L	RAN binding protein 3 like	-0.603767	5.3609	0.00143899	0.0368731
ENSG00000102359	SRPX2	sushi repeat containing protein X-linked 2	-0.593296	5.84857	0.00145896	0.0373093
ENSG00000175592	FOSL1	FOS like 1, AP-1 transcription factor subunit	-0.602551	5.34977	0.00148662	0.0379402
ENSG00000156030	MIDEAS	mitotic deacetylase associated SANT domain protein	-0.635024	4.52198	0.00149222	0.0380068
ENSG00000206573	THUMPD3-AS1	THUMPD3 antisense RNA 1	0.605595	5.266	0.00150273	0.0381976
ENSG00000164442	CITED2	Cbp/p300 interacting transactivator with Glu/Asp rich carboxy-terminal domain 2	0.591264	5.7892	0.00151081	0.0383261
ENSG00000260007		novel protein	0.805028	2.54273	0.00153827	0.038945
ENSG00000112941	TENT4A	terminal nucleotidyltransferase 4A	0.788287	2.76966	0.00154536	0.0390228
ENSG00000187210	GCNT1	glucosaminyl (N-acetyl) transferase 1	-0.678266	3.89138	0.0015475	0.0390228
ENSG00000172061	LRRC15	leucine rich repeat containing 15	0.602298	5.25461	0.00155734	0.0391815
ENSG00000139132	FGD4	FYVE, RhoGEF and PH domain containing 4	0.889452	1.18169	0.00155997	0.0391815
ENSG00000134109	EDEM1	ER degradation enhancing alpha-mannosidase like protein 1	0.658467	4.14008	0.00156868	0.0393224
ENSG00000160712	IL6R	interleukin 6 receptor	-0.79552	2.73192	0.00159524	0.0398458
ENSG00000185477	GPRIN3	GPRIN family member 3	-0.743012	3.20045	0.00159584	0.0398458
ENSG00000197019	SERTAD1	SERTA domain containing 1	-0.587598	7.24121	0.00162175	0.0404026
ENSG00000171621	SPSB1	splA/ryanodine receptor domain and SOCS box containing 1	-0.606507	5.06218	0.00162523	0.0404026
ENSG00000165494	PCF11	PCF11 cleavage and polyadenylation factor subunit	0.596702	5.37951	0.0016277	0.0404026
ENSG00000173926	MARCHF3	membrane associated ring-CH-type finger 3	-0.69398	3.66712	0.0016458	0.040772
ENSG00000203760	CENPW	centromere protein W	0.584614	5.80542	0.00166463	0.0411582
ENSG00000196924	FLNA	filamin A	0.589755	7.57559	0.00167305	0.0412859
ENSG00000134871	COL4A2	collagen type IV alpha 2 chain	0.595495	5.34219	0.0016842	0.0414803
ENSG00000225649		novel transcript	-0.833451	1.75366	0.00168759	0.0414834
ENSG00000219438	TAFA5	TAFA chemokine like family member 5	0.698935	3.55387	0.00169506	0.0415727
ENSG00000132432	SEC61G	SEC61 translocon subunit gamma	0.611794	9.27278	0.00169778	0.0415727
ENSG00000211459	MT-RNR1	mitochondrially encoded 12S rRNA	0.627827	11.2629	0.00170394	0.0416431
ENSG00000241360	PDXP	pyridoxal phosphatase	0.856057	1.4737	0.00171744	0.0418924
LRG_240	FGD4	FYVE, RhoGEF and PH domain containing 4	0.894727	1.01504	0.0017231	0.0419498
ENSG00000100097	LGALS1	galectin 1	0.628276	11.8613	0.00177104	0.0430343
ENSG00000164932	CTHRC1	collagen triple helix repeat containing 1	0.613047	9.74768	0.00177729	0.0431035
ENSG00000224598	RPS5P2	RPS5 pseudogene 2	0.857266	1.43838	0.00178609	0.0432344
ENSG00000224578	HNRNPA1P48	heterogeneous nuclear ribonucleoprotein A1 pseudogene 48	0.705356	3.49791	0.0017923	0.0432411
ENSG00000288656		novel protein	-0.588592	7.79716	0.00179319	0.0432411
ENSG00000164125	GASK1B	golgi associated kinase 1B	0.632903	4.35459	0.00182218	0.0438444
ENSG00000146281	PM20D2	peptidase M20 domain containing 2	0.783586	2.6874	0.00182512	0.0438444
ENSG00000115641	FHL2	four and a half LIM domains 2	0.582919	6.53087	0.0018314	0.0439121
ENSG00000125845	BMP2	bone morphogenetic protein 2	0.584133	6.23669	0.00184957	0.0442402
ENSG00000167081	PBX3	PBX homeobox 3	0.629017	4.41756	0.00185206	0.0442402
ENSG00000283149		novel protein	-0.881752	1.10217	0.00187714	0.044755
ENSG00000171940	ZNF217	zinc finger protein 217	0.616676	4.58799	0.00189003	0.0449777
ENSG00000163739	CXCL1	C-X-C motif chemokine ligand 1	-0.607218	4.83954	0.00189377	0.0449823
ENSG00000029993	HMGB3	high mobility group box 3	0.586893	5.37555	0.00191824	0.0454784
ENSG00000107130	NCS1	neuronal calcium sensor 1	0.647293	4.11635	0.00193188	0.0457163
ENSG00000121898	CPXM2	carboxypeptidase X, M14 family member 2	-0.765831	2.86368	0.00197069	0.0465233
ENSG00000132530	XAF1	XIAP associated factor 1	-0.665029	3.86942	0.00197331	0.0465233
ENSG00000167772	ANGPTL4	angiopoietin like 4	-0.6142	4.58726	0.00199022	0.0468347
ENSG00000013810	TACC3	transforming acidic coiled-coil containing protein 3	0.82378	1.65529	0.00200723	0.0471476
ENSG00000211445	GPX3	glutathione peroxidase 3	-0.595628	5.05821	0.00201534	0.0472506
ENSG00000029559	IBSP	integrin binding sialoprotein	-0.614091	10.8891	0.00204796	0.0478862
ENSG00000108622	ICAM2	intercellular adhesion molecule 2	-0.823911	1.79495	0.00205	0.0478862
ENSG00000072163	LIMS2	LIM zinc finger domain containing 2	0.775172	2.65307	0.00206825	0.0482237
ENSG00000119681	LTBP2	latent transforming growth factor beta binding protein 2	0.573831	6.98533	0.0020737	0.0482622
ENSG00000150594	ADRA2A	adrenoceptor alpha 2A	0.590691	5.09008	0.00209522	0.0486735
ENSG00000167779	IGFBP6	insulin like growth factor binding protein 6	-0.590778	5.06401	0.00210441	0.0487977
ENSG00000232346		ribosomal protein S17 (RPS17) pseudogene	0.727757	3.18083	0.00211624	0.0489824
ENSG00000183336	BOLA2	bolA family member 2	0.575893	6.20293	0.00214881	0.0496457

## Sheet: Cocu Cluster 1 st vs dyn
GeneId	Symbol	GeneName	log2FC	log2A	P.Value	adj.P.Val
ENSG00000157601	MX1	MX dynamin like GTPase 1	-3.69405	4.78844	8.48085e-32	9.831e-28
ENSG00000215183	MSMP	microseminoprotein, prostate associated	-3.17459	9.17155	1.88854e-31	1.0946e-27
ENSG00000137731	FXYD2	FXYD domain containing ion transport regulator 2	-4.77011	3.68785	2.58631e-28	9.03972e-25
ENSG00000106819	ASPN	asporin	2.70761	5.8184	3.1193e-28	9.03972e-25
ENSG00000171819	ANGPTL7	angiopoietin like 7	2.59861	6.46361	9.03918e-26	2.09564e-22
ENSG00000118785	SPP1	secreted phosphoprotein 1	-2.56477	6.3031	1.36156e-23	2.63054e-20
ENSG00000124575	H1-3	H1.3 linker histone, cluster member	-3.7704	3.90606	4.19768e-23	6.95137e-20
ENSG00000125144	MT1G	metallothionein 1G	-2.98087	4.37002	1.82739e-21	2.64789e-18
ENSG00000085662	AKR1B1	aldo-keto reductase family 1 member B	-2.36481	7.43783	5.44676e-21	7.01543e-18
ENSG00000255245	FXYD6-FXYD2	FXYD6-FXYD2 readthrough	-3.98036	3.19901	2.35287e-19	2.61192e-16
ENSG00000163491	NEK10	NIMA related kinase 10	2.7336	3.52545	2.47853e-19	2.61192e-16
ENSG00000134830	C5AR2	complement component 5a receptor 2	-2.84527	3.9827	2.06427e-18	1.99409e-15
ENSG00000165949	IFI27	interferon alpha inducible protein 27	-2.6398	4.51115	4.04553e-18	3.60737e-15
LRG_1231	ISG15	ISG15 ubiquitin like modifier	-2.14441	6.19717	7.41832e-18	6.14237e-15
ENSG00000187608	ISG15	ISG15 ubiquitin like modifier	-2.13623	6.19846	9.44844e-18	7.30176e-15
ENSG00000095752	IL11	interleukin 11	-2.11028	5.71431	1.67368e-17	1.21258e-14
ENSG00000189060	H1-0	H1.0 linker histone	-2.05685	6.96598	7.13501e-17	4.86524e-14
ENSG00000222041	CYTOR	cytoskeleton regulator RNA	2.00149	7.36826	1.95234e-16	1.25731e-13
ENSG00000115602	IL1RL1	interleukin 1 receptor like 1	2.35771	3.64716	2.63914e-16	1.61015e-13
ENSG00000128965	CHAC1	ChaC glutathione specific gamma-glutamylcyclotransferase 1	-2.78346	3.71155	3.59635e-16	2.08444e-13
ENSG00000125968	ID1	inhibitor of DNA binding 1, HLH protein	-2.09596	9.60763	8.63936e-16	4.76893e-13
ENSG00000130222	GADD45G	growth arrest and DNA damage inducible gamma	2.30471	3.76989	3.54976e-15	1.8704e-12
ENSG00000187837	H1-2	H1.2 linker histone, cluster member	-1.88996	6.78822	1.37579e-14	6.934e-12
ENSG00000127954	STEAP4	STEAP4 metalloreductase	2.094	4.05433	5.7059e-14	2.75595e-11
ENSG00000202198	7SK	7SK RNA	1.79853	7.19873	9.16788e-14	4.25096e-11
ENSG00000175197	DDIT3	DNA damage inducible transcript 3	-1.73147	5.43925	2.26568e-12	1.01014e-09
ENSG00000167244	IGF2	insulin like growth factor 2	1.89385	4.25546	2.54044e-12	1.09069e-09
ENSG00000169429	CXCL8	C-X-C motif chemokine ligand 8	1.6618	7.56495	7.41761e-12	3.07089e-09
ENSG00000203812	H2AC18	H2A clustered histone 18	-1.64588	6.03774	1.67706e-11	6.70363e-09
ENSG00000125812	GZF1	GDNF inducible zinc finger protein 1	-1.85439	4.54148	2.58798e-11	9.99995e-09
ENSG00000017427	IGF1	insulin like growth factor 1	1.67959	4.80007	3.05191e-11	1.14122e-08
ENSG00000258674		novel protein	-2.03083	4.03591	3.54016e-11	1.28242e-08
LRG_1	COL1A1	collagen type I alpha 1 chain	1.57322	7.04378	4.93283e-11	1.73277e-08
ENSG00000113369	ARRDC3	arrestin domain containing 3	-1.56734	5.84117	5.97142e-11	2.0359e-08
ENSG00000135919	SERPINE2	serpin family E member 2	-1.69017	10.7568	7.70334e-11	2.55135e-08
ENSG00000160161	CILP2	cartilage intermediate layer protein 2	1.9275	3.52354	8.10379e-11	2.60942e-08
ENSG00000108821	COL1A1	collagen type I alpha 1 chain	1.53609	6.98364	1.26005e-10	3.94771e-08
ENSG00000233117	LINC00702	long intergenic non-protein coding RNA 702	1.73226	4.28965	1.32388e-10	4.03854e-08
ENSG00000260836		novel protein	-1.86026	4.39503	1.84976e-10	5.49805e-08
ENSG00000111215	PRR4	proline rich 4	-1.76571	4.53782	2.0022e-10	5.80238e-08
ENSG00000113083	LOX	lysyl oxidase	1.47085	5.58083	2.70589e-10	7.6504e-08
ENSG00000162692	VCAM1	vascular cell adhesion molecule 1	1.71067	4.16069	3.0009e-10	8.28249e-08
ENSG00000141582	CBX4	chromobox 4	1.62895	4.73061	3.17411e-10	8.43298e-08
ENSG00000130766	SESN2	sestrin 2	-1.69903	4.8021	3.20092e-10	8.43298e-08
ENSG00000134363	FST	follistatin	1.48687	6.8657	3.37957e-10	8.70578e-08
ENSG00000136110	CNMD	chondromodulin	-1.48053	6.52651	4.36377e-10	1.09967e-07
ENSG00000144810	COL8A1	collagen type VIII alpha 1 chain	1.46226	6.61019	6.86125e-10	1.69225e-07
ENSG00000162616	DNAJB4	DnaJ heat shock protein family (Hsp40) member B4	1.44091	5.82122	7.26243e-10	1.75388e-07
ENSG00000257529	RPL36A-HNRNPH2	RPL36A-HNRNPH2 readthrough	-1.50705	5.29616	7.52736e-10	1.78076e-07
ENSG00000205502	C2CD4B	C2 calcium dependent domain containing 4B	-1.47373	5.3444	1.37821e-09	3.19523e-07
ENSG00000166592	RRAD	RRAD, Ras related glycolysis inhibitor and calcium channel regulator	1.43026	6.53959	1.46052e-09	3.31968e-07
ENSG00000116661	FBXO2	F-box protein 2	-1.47073	7.76569	2.09342e-09	4.66671e-07
ENSG00000119917	IFIT3	interferon induced protein with tetratricopeptide repeats 3	-1.76228	4.15866	2.35127e-09	5.14262e-07
ENSG00000132386	SERPINF1	serpin family F member 1	1.41497	6.6743	2.53405e-09	5.43976e-07
ENSG00000186594	MIR22HG	MIR22 host gene	1.37752	6.20754	5.59827e-09	1.17991e-06
ENSG00000164188	RANBP3L	RAN binding protein 3 like	-1.78605	3.85945	5.84351e-09	1.20961e-06
ENSG00000159388	BTG2	BTG anti-proliferation factor 2	-1.4075	5.44377	7.51924e-09	1.52918e-06
ENSG00000260260	SNHG19	small nucleolar RNA host gene 19	1.55355	4.29642	8.55275e-09	1.70937e-06
LRG_1125	RPL26	ribosomal protein L26	-1.38297	7.002	9.55649e-09	1.87761e-06
ENSG00000124216	SNAI1	snail family transcriptional repressor 1	1.36513	5.23819	1.00064e-08	1.93324e-06
ENSG00000272196	H2AC19	H2A clustered histone 19	-1.35218	6.45939	1.85946e-08	3.53358e-06
ENSG00000102802	MEDAG	mesenteric estrogen dependent adipogenesis	-1.39588	4.97221	2.59507e-08	4.85195e-06
ENSG00000111341	MGP	matrix Gla protein	-1.45166	12.4567	2.68264e-08	4.93606e-06
ENSG00000108509	CAMTA2	calmodulin binding transcription activator 2	-1.40358	5.00164	2.80535e-08	5.0812e-06
ENSG00000137726	FXYD6	FXYD domain containing ion transport regulator 6	-1.55985	4.59016	2.93744e-08	5.23858e-06
ENSG00000163661	PTX3	pentraxin 3	1.37169	8.30238	3.36502e-08	5.91021e-06
ENSG00000170891	CYTL1	cytokine like 1	-1.33103	7.75693	4.59784e-08	7.95496e-06
ENSG00000172965	MIR4435-2HG	MIR4435-2 host gene	1.27693	6.42406	5.51677e-08	9.40448e-06
ENSG00000181016	LSMEM1	leucine rich single-pass membrane protein 1	2.3214	1.71848	5.72539e-08	9.61865e-06
ENSG00000125347	IRF1	interferon regulatory factor 1	-1.30272	6.24131	6.23652e-08	1.03157e-05
ENSG00000164442	CITED2	Cbp/p300 interacting transactivator with Glu/Asp rich carboxy-terminal domain 2	1.27432	6.67771	6.31829e-08	1.03157e-05
ENSG00000106829	TLE4	TLE family member 4, transcriptional corepressor	1.2561	5.73552	6.63113e-08	1.06761e-05
ENSG00000198576	ARC	activity regulated cytoskeleton associated protein	1.27343	5.20514	6.98936e-08	1.10987e-05
ENSG00000204287	HLA-DRA	major histocompatibility complex, class II, DR alpha	-1.62889	3.68694	7.20087e-08	1.12801e-05
ENSG00000127528	KLF2	Kruppel like factor 2	-1.28984	7.58915	9.83943e-08	1.52078e-05
ENSG00000198729	PPP1R14C	protein phosphatase 1 regulatory inhibitor subunit 14C	1.43739	3.84925	1.14502e-07	1.74645e-05
ENSG00000168298	H1-4	H1.4 linker histone, cluster member	-1.27781	5.8288	1.16367e-07	1.75185e-05
ENSG00000198535	C2CD4A	C2 calcium dependent domain containing 4A	-1.45375	4.37756	1.2571e-07	1.86824e-05
ENSG00000132530	XAF1	XIAP associated factor 1	-1.58459	3.80905	1.54577e-07	2.24925e-05
ENSG00000223969		novel transcript	1.69938	2.95982	1.55228e-07	2.24925e-05
ENSG00000117616	RSRP1	arginine and serine rich protein 1	1.25597	7.54775	1.63319e-07	2.33727e-05
ENSG00000131668	BARX1	BARX homeobox 1	1.21761	5.84743	1.69883e-07	2.40156e-05
ENSG00000130844	ZNF331	zinc finger protein 331	-1.25623	6.00629	1.84156e-07	2.57197e-05
ENSG00000111799	COL12A1	collagen type XII alpha 1 chain	1.26927	8.02509	2.15858e-07	2.97884e-05
ENSG00000172986	GXYLT2	glucoside xylosyltransferase 2	1.2035	5.36017	2.27977e-07	3.10907e-05
ENSG00000242265	PEG10	paternally expressed 10	1.32526	4.66432	2.6451e-07	3.56535e-05
ENSG00000116761	CTH	cystathionine gamma-lyase	-1.62988	3.58704	2.71598e-07	3.61881e-05
ENSG00000123500	COL10A1	collagen type X alpha 1 chain	-1.29582	4.91991	4.31248e-07	5.68071e-05
ENSG00000120549	KIAA1217	KIAA1217	1.3582	4.09082	4.82037e-07	6.2784e-05
ENSG00000276168	RN7SL1	RNA component of signal recognition particle 7SL1	1.15265	5.62806	5.26322e-07	6.77903e-05
ENSG00000108551	RASD1	ras related dexamethasone induced 1	-1.20158	6.51273	6.27441e-07	7.99263e-05
ENSG00000134046	MBD2	methyl-CpG binding domain protein 2	1.13663	5.31121	8.96879e-07	0.000113007
ENSG00000105173	CCNE1	cyclin E1	1.8188	2.33218	1.03997e-06	0.000129628
ENSG00000119681	LTBP2	latent transforming growth factor beta binding protein 2	1.14456	6.0769	1.05194e-06	0.000129725
ENSG00000049540	ELN	elastin	1.41764	3.5094	1.13103e-06	0.000138009
ENSG00000171860	C3AR1	complement C3a receptor 1	-1.76403	2.88701	1.20609e-06	0.000145636
ENSG00000137880	GCHFR	GTP cyclohydrolase I feedback regulator	-1.25531	4.76498	1.27838e-06	0.000152223
ENSG00000112149	CD83	CD83 molecule	1.17293	5.0431	1.29368e-06	0.000152223
ENSG00000176887	SOX11	SRY-box transcription factor 11	1.53258	3.11477	1.30004e-06	0.000152223
ENSG00000137801	THBS1	thrombospondin 1	1.15386	7.52168	1.32856e-06	0.000154007
ENSG00000284292		novel protein, ARPC1A and ARPC1B readthrough	-1.71221	3.01712	1.4575e-06	0.00016728
ENSG00000160255	ITGB2	integrin subunit beta 2	1.96111	1.86324	1.52454e-06	0.000172719
ENSG00000134107	BHLHE40	basic helix-loop-helix family member e40	-1.14389	6.51997	1.53469e-06	0.000172719
ENSG00000126368	NR1D1	nuclear receptor subfamily 1 group D member 1	-1.38469	3.96694	1.6723e-06	0.000185036
ENSG00000029559	IBSP	integrin binding sialoprotein	-1.12666	5.46166	1.67605e-06	0.000185036
ENSG00000082497	SERTAD4	SERTA domain containing 4	-1.46693	3.56668	1.76946e-06	0.000193505
ENSG00000121769	FABP3	fatty acid binding protein 3	-1.18363	5.08313	1.84941e-06	0.000200359
ENSG00000115641	FHL2	four and a half LIM domains 2	1.11343	6.81327	1.99871e-06	0.000214528
ENSG00000168542	COL3A1	collagen type III alpha 1 chain	1.18231	8.91379	2.23484e-06	0.000237672
ENSG00000116285	ERRFI1	ERBB receptor feedback inhibitor 1	1.10911	6.82327	2.3434e-06	0.000246952
ENSG00000185745	IFIT1	interferon induced protein with tetratricopeptide repeats 1	-1.33646	4.26237	2.36566e-06	0.000247052
ENSG00000113916	BCL6	BCL6 transcription repressor	1.08832	5.46263	2.38757e-06	0.000247114
ENSG00000279086		TEC	1.74256	2.25637	2.63862e-06	0.00027068
ENSG00000102317	RBM3	RNA binding motif protein 3	1.12734	7.6884	2.78805e-06	0.000283501
ENSG00000156427	FGF18	fibroblast growth factor 18	1.56014	2.85712	2.89451e-06	0.000291767
ENSG00000249242	TMEM150C	transmembrane protein 150C	1.59062	2.73122	3.02936e-06	0.000302727
ENSG00000140044	JDP2	Jun dimerization protein 2	1.09149	6.05655	3.14645e-06	0.000311741
ENSG00000168874	ATOH8	atonal bHLH transcription factor 8	-1.51722	3.26949	3.37812e-06	0.000331857
ENSG00000244398		ribosomal protein L36a (RPL36A) pseudogene	1.07528	5.36114	3.51726e-06	0.000341322
ENSG00000105339	DENND3	DENN domain containing 3	-1.52195	3.27528	3.53336e-06	0.000341322
ENSG00000206418	RAB12	RAB12, member RAS oncogene family	1.31492	3.61215	3.72492e-06	0.000356151
ENSG00000171940	ZNF217	zinc finger protein 217	1.06846	5.2474	3.81797e-06	0.000356151
ENSG00000106823	ECM2	extracellular matrix protein 2	1.07327	5.24812	3.83263e-06	0.000356151
ENSG00000101255	TRIB3	tribbles pseudokinase 3	-1.29022	4.4367	3.83928e-06	0.000356151
ENSG00000196154	S100A4	S100 calcium binding protein A4	-1.16742	9.5493	3.84048e-06	0.000356151
ENSG00000154864	PIEZO2	piezo type mechanosensitive ion channel component 2	1.11109	5.0283	4.0827e-06	0.000374861
ENSG00000139132	FGD4	FYVE, RhoGEF and PH domain containing 4	1.59328	2.6441	4.10691e-06	0.000374861
ENSG00000106809	OGN	osteoglycin	1.1276	8.19364	4.449e-06	0.000402912
ENSG00000154736	ADAMTS5	ADAM metallopeptidase with thrombospondin type 1 motif 5	1.33204	3.47977	4.54002e-06	0.000407969
ENSG00000163739	CXCL1	C-X-C motif chemokine ligand 1	1.0646	6.77214	6.27016e-06	0.000559105
ENSG00000113389	NPR3	natriuretic peptide receptor 3	1.14068	4.75667	6.34521e-06	0.000561478
ENSG00000160678	S100A1	S100 calcium binding protein A1	-1.08938	7.74624	6.46806e-06	0.000568013
ENSG00000165124	SVEP1	sushi, von Willebrand factor type A, EGF and pentraxin domain containing 1	1.30333	3.5627	6.51841e-06	0.000568131
ENSG00000147174	GCNA	germ cell nuclear acidic peptidase	1.58531	2.58837	7.10263e-06	0.000614431
LRG_476	COL6A2	collagen type VI alpha 2 chain	1.04338	6.22886	8.58006e-06	0.000736741
ENSG00000136457	CHAD	chondroadherin	-1.23102	4.39908	8.74196e-06	0.000745124
ENSG00000157680	DGKI	diacylglycerol kinase iota	1.0242	5.37527	9.75368e-06	0.000819367
ENSG00000105664	COMP	cartilage oligomeric matrix protein	1.13337	10.9001	9.75437e-06	0.000819367
ENSG00000248323	LUCAT1	lung cancer associated transcript 1	-1.54604	2.96886	1.01453e-05	0.000840391
ENSG00000285437	POLR2J3	RNA polymerase II subunit J3	-1.15981	4.71571	1.01496e-05	0.000840391
ENSG00000170381	SEMA3E	semaphorin 3E	1.66963	2.15099	1.09199e-05	0.000897757
ENSG00000163734	CXCL3	C-X-C motif chemokine ligand 3	1.09073	8.54224	1.10101e-05	0.000898799
ENSG00000233392	UICLM	up-regulated in colorectal cancer liver metastasis	-1.84763	2.51956	1.11166e-05	0.000901141
LRG_1253	COL9A3	collagen type IX alpha 3 chain	-1.02839	5.71467	1.16409e-05	0.000937096
ENSG00000131669	NINJ1	ninjurin 1	-1.03122	5.38043	1.22384e-05	0.000978397
ENSG00000174938	SEZ6L2	seizure related 6 homolog like 2	1.18264	3.89853	1.4614e-05	0.00116031
ENSG00000203706	SERTAD4-AS1	SERTAD4 antisense RNA 1	-1.13766	4.59528	1.50982e-05	0.00118324
ENSG00000197249	SERPINA1	serpin family A member 1	-1.05767	8.006	1.51069e-05	0.00118324
ENSG00000158050	DUSP2	dual specificity phosphatase 2	-1.04289	7.58427	1.57068e-05	0.00122197
ENSG00000197989	SNHG12	small nucleolar RNA host gene 12	1.00217	5.44294	1.77746e-05	0.00137362
ENSG00000164379	FOXQ1	forkhead box Q1	-1.08866	4.91292	1.81895e-05	0.00139406
ENSG00000213741	RPS29	ribosomal protein S29	1.09853	11.0232	1.82796e-05	0.00139406
ENSG00000137673	MMP7	matrix metallopeptidase 7	1.09254	10.4422	1.84467e-05	0.00139761
LRG_240	FGD4	FYVE, RhoGEF and PH domain containing 4	1.50183	2.54426	1.85892e-05	0.00139926
ENSG00000177954	RPS27	ribosomal protein S27	1.10546	12.03	1.91081e-05	0.00142904
ENSG00000272841	MAP3K4-AS1	MAP3K4 antisense RNA 1	1.12887	4.22081	1.96737e-05	0.00145916
ENSG00000100650	SRSF5	serine and arginine rich splicing factor 5	-1.01868	7.31514	1.97626e-05	0.00145916
ENSG00000120129	DUSP1	dual specificity phosphatase 1	-1.06235	8.88978	2.09439e-05	0.00153613
ENSG00000166292	TMEM100	transmembrane protein 100	-1.2881	3.6071	2.10701e-05	0.00153613
ENSG00000186834	HEXIM1	HEXIM P-TEFb complex subunit 1	1.1088	4.5811	2.12807e-05	0.00154179
ENSG00000118515	SGK1	serum/glucocorticoid regulated kinase 1	1.02997	8.01724	2.3382e-05	0.00168351
LRG_3	COL3A1	collagen type III alpha 1 chain	1.05122	8.77345	2.37015e-05	0.00168566
ENSG00000171522	PTGER4	prostaglandin E receptor 4	1.56447	2.30038	2.37028e-05	0.00168566
LRG_1287	SEMA3E	semaphorin 3E	1.6053	2.11563	2.46094e-05	0.00173946
ENSG00000118503	TNFAIP3	TNF alpha induced protein 3	0.982503	6.24333	2.47866e-05	0.00174137
ENSG00000006128	TAC1	tachykinin precursor 1	-1.13461	4.28734	2.6279e-05	0.0018351
ENSG00000182963	GJC1	gap junction protein gamma 1	1.21629	3.45387	2.66424e-05	0.00184934
ENSG00000206573	THUMPD3-AS1	THUMPD3 antisense RNA 1	0.982451	5.96585	2.68397e-05	0.00185194
ENSG00000070669	ASNS	asparagine synthetase (glutamine-hydrolyzing)	-1.16801	4.18803	2.78976e-05	0.00191354
ENSG00000125384	PTGER2	prostaglandin E receptor 2	0.96809	6.21951	3.03575e-05	0.00207003
ENSG00000125520	SLC2A4RG	SLC2A4 regulator	0.967571	5.37736	3.09022e-05	0.00209484
ENSG00000116690	PRG4	proteoglycan 4	0.984426	7.35713	3.31827e-05	0.00223636
ENSG00000182870	GALNT9	polypeptide N-acetylgalactosaminyltransferase 9	-1.4663	2.86897	3.48557e-05	0.0023287
ENSG00000172183	ISG20	interferon stimulated exonuclease gene 20	-0.975049	5.27264	3.49546e-05	0.0023287
ENSG00000112773	TENT5A	terminal nucleotidyltransferase 5A	0.965602	6.74486	3.70768e-05	0.00245596
LRG_1140	RPL11	ribosomal protein L11	-1.00161	7.91317	3.78318e-05	0.00249174
ENSG00000081041	CXCL2	C-X-C motif chemokine ligand 2	1.01469	8.5981	4.32114e-05	0.00282779
ENSG00000122257	RBBP6	RB binding protein 6, ubiquitin ligase	0.961849	7.01511	4.34219e-05	0.00282779
ENSG00000286215		vimentin 2, pseudogene	1.18543	3.4779	4.38624e-05	0.00284052
ENSG00000134954	ETS1	ETS proto-oncogene 1, transcription factor	0.951293	6.73488	4.8207e-05	0.00310453
LRG_1365	GREM1	gremlin 1, DAN family BMP antagonist	1.0374	4.6735	4.89182e-05	0.00311822
ENSG00000175356	SCUBE2	signal peptide, CUB domain and EGF like domain containing 2	1.50459	2.29467	4.89575e-05	0.00311822
ENSG00000145632	PLK2	polo like kinase 2	0.946886	6.01232	4.94685e-05	0.00313354
ENSG00000184897	H1-10	H1.10 linker histone	-0.990208	8.0239	5.12827e-05	0.00323081
ENSG00000279847	C8orf87	chromosome 8 putative open reading frame 87	1.00255	4.84475	5.21032e-05	0.00325326
ENSG00000137959	IFI44L	interferon induced protein 44 like	-1.16411	3.93627	5.23603e-05	0.00325326
ENSG00000259001		ribonuclease P RNA component H1	1.24432	3.1231	5.2481e-05	0.00325326
ENSG00000203875	SNHG5	small nucleolar RNA host gene 5	0.993674	8.32663	5.49497e-05	0.00338817
ENSG00000156030	MIDEAS	mitotic deacetylase associated SANT domain protein	-0.986363	5.08042	5.80767e-05	0.00355584
ENSG00000180694	TMEM64	transmembrane protein 64	1.09625	4.09601	5.82824e-05	0.00355584
ENSG00000154188	ANGPT1	angiopoietin 1	1.1226	3.71666	6.24277e-05	0.0037888
ENSG00000163430	FSTL1	follistatin like 1	0.940325	6.91878	6.43193e-05	0.00388328
ENSG00000137393	RNF144B	ring finger protein 144B	1.12744	3.51945	6.71503e-05	0.0040332
ENSG00000166923	GREM1	gremlin 1, DAN family BMP antagonist	1.01385	4.68195	7.03081e-05	0.00420109
ENSG00000227081		ribosomal protein S27 (RPS27) pseudogene	1.11259	3.71546	7.61251e-05	0.00449769
ENSG00000153002	CPB1	carboxypeptidase B1	-0.923798	5.3662	7.61901e-05	0.00449769
ENSG00000180573	H2AC6	H2A clustered histone 6	-0.951945	5.16323	7.6436e-05	0.00449769
ENSG00000092758	COL9A3	collagen type IX alpha 3 chain	-0.918811	5.82577	8.29747e-05	0.00485779
ENSG00000183087	GAS6	growth arrest specific 6	0.971422	8.39313	8.41351e-05	0.00490097
ENSG00000128165	ADM2	adrenomedullin 2	-1.61115	2.30376	8.51854e-05	0.00493734
ENSG00000134294	SLC38A2	solute carrier family 38 member 2	0.931941	7.50262	8.92371e-05	0.00514645
ENSG00000164692	COL1A2	collagen type I alpha 2 chain	0.98009	9.27261	9.02618e-05	0.00517977
ENSG00000189058	APOD	apolipoprotein D	-0.971685	8.75429	9.14921e-05	0.00522452
ENSG00000100625	SIX4	SIX homeobox 4	1.1438	3.39527	9.4924e-05	0.00539391
ENSG00000211459	MT-RNR1	mitochondrially encoded 12S rRNA	1.00114	11.4969	9.79095e-05	0.00553642
ENSG00000168487	BMP1	bone morphogenetic protein 1	1.02819	4.4029	0.000100166	0.00563655
ENSG00000149256	TENM4	teneurin transmembrane protein 4	1.14115	3.40692	0.000105571	0.00591198
ENSG00000269821	KCNQ1OT1	KCNQ1 opposite strand/antisense transcript 1	0.908866	6.65094	0.000107163	0.00597229
ENSG00000210082	MT-RNR2	mitochondrially encoded 16S rRNA	1.00172	13.1584	0.000108672	0.00600827
ENSG00000273017		novel transcript, sense intronic BACH1	1.38328	2.45306	0.000108845	0.00600827
ENSG00000179094	PER1	period circadian regulator 1	-1.04025	4.54603	0.000110902	0.00609279
ENSG00000130600	H19	H19 imprinted maternally expressed transcript	0.882675	5.34307	0.000115915	0.00633813
ENSG00000130449	ZSWIM6	zinc finger SWIM-type containing 6	0.893116	5.24663	0.000119256	0.00649021
ENSG00000086619	ERO1B	endoplasmic reticulum oxidoreductase 1 beta	1.19163	3.16075	0.000122098	0.00661383
ENSG00000150594	ADRA2A	adrenoceptor alpha 2A	1.07162	3.841	0.00012991	0.00700424
LRG_2	COL1A2	collagen type I alpha 2 chain	0.956241	9.29431	0.000133443	0.00716145
ENSG00000162231	NXF1	nuclear RNA export factor 1	0.989628	4.6024	0.000134418	0.00718054
ENSG00000028137	TNFRSF1B	TNF receptor superfamily member 1B	-1.43186	2.65676	0.000143076	0.00760799
ENSG00000173559	NABP1	nucleic acid binding protein 1	1.01124	4.28673	0.000144803	0.00764186
ENSG00000164761	TNFRSF11B	TNF receptor superfamily member 11b	0.91369	7.82708	0.000145032	0.00764186
ENSG00000186340	THBS2	thrombospondin 2	0.902511	5.09978	0.000148128	0.00776967
ENSG00000287190		novel transcript	-1.5096	2.52539	0.000149443	0.00780333
ENSG00000104756	KCTD9	potassium channel tetramerization domain containing 9	0.872885	5.2163	0.000156718	0.00814651
ENSG00000284707		novel transcript	-1.04332	4.16128	0.000163359	0.00842249
ENSG00000038427	VCAN	versican	0.922234	8.1645	0.000163621	0.00842249
ENSG00000143322	ABL2	ABL proto-oncogene 2, non-receptor tyrosine kinase	0.889028	7.2417	0.000164714	0.00842249
ENSG00000275778		PRH1-PRR4 readthrough	-1.08798	3.83917	0.000164933	0.00842249
ENSG00000241343	RPL36A	ribosomal protein L36a	0.955646	10.5128	0.000173155	0.00880356
ENSG00000137494	ANKRD42	ankyrin repeat domain 42	-1.08943	3.851	0.000178928	0.00905737
ENSG00000125430	HS3ST3B1	heparan sulfate-glucosamine 3-sulfotransferase 3B1	-1.13605	3.51407	0.000188679	0.00945952
ENSG00000273320		novel transcript, antisense to NAMPT	-1.70431	1.92752	0.000189315	0.00945952
ENSG00000169908	TM4SF1	transmembrane 4 L six family member 1	0.888472	7.61277	0.000189321	0.00945952
ENSG00000277462	ZNF670	zinc finger protein 670	1.11547	3.31062	0.000192385	0.00957138
ENSG00000090530	P3H2	prolyl 3-hydroxylase 2	1.2242	2.73974	0.000205417	0.0101444
LRG_737	COL5A1	collagen type V alpha 1 chain	0.985183	4.35121	0.000205654	0.0101444
ENSG00000181195	PENK	proenkephalin	-0.94155	10.5261	0.000218294	0.0107223
ENSG00000142208	AKT1	AKT serine/threonine kinase 1	0.931835	4.70342	0.000220565	0.0107881
ENSG00000064651	SLC12A2	solute carrier family 12 member 2	-0.972025	4.62308	0.000240428	0.011692
ENSG00000135269	TES	testin LIM domain protein	0.845953	5.78188	0.000241061	0.011692
ENSG00000182985	CADM1	cell adhesion molecule 1	1.07568	3.30455	0.000268339	0.0129608
ENSG00000265681	RPL17	ribosomal protein L17	0.925161	10.4784	0.000274201	0.0131889
ENSG00000197756	RPL37A	ribosomal protein L37a	0.928386	11.1679	0.000285186	0.0136607
ENSG00000146232	NFKBIE	NFKB inhibitor epsilon	-1.38419	2.60083	0.000299751	0.0142917
LRG_1148	RPS7	ribosomal protein S7	-0.863908	7.50268	0.000300826	0.0142917
ENSG00000137809	ITGA11	integrin subunit alpha 11	0.829626	5.49062	0.000317426	0.0150188
ENSG00000204389	HSPA1A	heat shock protein family A (Hsp70) member 1A	0.847059	7.15952	0.000325106	0.0152668
ENSG00000132481	TRIM47	tripartite motif containing 47	-0.852071	5.27254	0.000325301	0.0152668
ENSG00000184661	CDCA2	cell division cycle associated 2	1.10396	3.07834	0.000337201	0.0157177
ENSG00000184226	PCDH9	protocadherin 9	0.826838	5.68961	0.000337622	0.0157177
ENSG00000284779		novel protein	1.30845	2.34746	0.000340184	0.0157737
ENSG00000184497	TMEM255B	transmembrane protein 255B	-0.842537	6.3875	0.000349427	0.0161377
ENSG00000172809	RPL38	ribosomal protein L38	0.90157	9.92595	0.000356918	0.0164182
ENSG00000246859	STARD4-AS1	STARD4 antisense RNA 1	1.01814	3.37688	0.000367032	0.0168167
ENSG00000187634	SAMD11	sterile alpha motif domain containing 11	-1.02753	3.78887	0.000372917	0.0170077
ENSG00000277957	SENP3-EIF4A1	SENP3-EIF4A1 readthrough (NMD candidate)	-0.99525	4.32904	0.000374135	0.0170077
ENSG00000188488	SERPINA5	serpin family A member 5	-0.834389	6.48892	0.000379828	0.0171991
ENSG00000179083	FAM133A	family with sequence similarity 133 member A	1.34871	2.10217	0.000383524	0.0172121
ENSG00000041982	TNC	tenascin C	0.88185	8.95011	0.00038703	0.0172121
ENSG00000170522	ELOVL6	ELOVL fatty acid elongase 6	-0.997938	4.11745	0.000387974	0.0172121
ENSG00000204388	HSPA1B	heat shock protein family A (Hsp70) member 1B	0.819371	5.69084	0.000388004	0.0172121
ENSG00000272269	NUP153-AS1	NUP153 antisense RNA 1	1.21384	2.63608	0.000388099	0.0172121
ENSG00000165795	NDRG2	NDRG family member 2	-1.14175	3.21827	0.000389024	0.0172121
ENSG00000145592	RPL37	ribosomal protein L37	0.908886	11.3922	0.000390869	0.017228
ENSG00000146592	CREB5	cAMP responsive element binding protein 5	-0.836053	5.27482	0.000399053	0.017522
ENSG00000185507	IRF7	interferon regulatory factor 7	-1.16438	3.16952	0.000404508	0.0176945
ENSG00000260342		novel protein	-0.92583	4.66704	0.000422573	0.0184153
ENSG00000171451	DSEL	dermatan sulfate epimerase like	0.813034	5.93717	0.000430025	0.0186698
ENSG00000075223	SEMA3C	semaphorin 3C	0.87827	4.7878	0.000440659	0.0190601
ENSG00000264920	SP2-DT	SP2 divergent transcript	1.02174	3.46366	0.000448843	0.019342
ENSG00000126709	IFI6	interferon alpha inducible protein 6	-0.824407	6.58417	0.000460357	0.0197646
ENSG00000198918	RPL39	ribosomal protein L39	0.897864	11.6643	0.00047389	0.0202706
ENSG00000121039	RDH10	retinol dehydrogenase 10	0.97774	3.70984	0.00048253	0.0205643
ENSG00000115380	EFEMP1	EGF containing fibulin extracellular matrix protein 1	0.810521	6.595	0.000499466	0.0212081
ENSG00000130635	COL5A1	collagen type V alpha 1 chain	0.921381	4.37634	0.000505761	0.021397
ENSG00000270800	RPS10-NUDT3	RPS10-NUDT3 readthrough	-0.825963	7.44453	0.000515011	0.0217091
ENSG00000182774	RPS17	ribosomal protein S17	0.869663	9.73592	0.000547583	0.0229985
ENSG00000173846	PLK3	polo like kinase 3	-0.952278	4.27191	0.000549702	0.0230041
ENSG00000168675	LDLRAD4	low density lipoprotein receptor class A domain containing 4	-0.987181	3.88596	0.000555773	0.0231745
ENSG00000107317	PTGDS	prostaglandin D2 synthase	1.0414	3.28835	0.000560634	0.0232779
ENSG00000118496	FBXO30	F-box protein 30	0.790878	5.54435	0.000562268	0.0232779
ENSG00000281383		novel transcript, similar to YY1 associated myogenesis RNA 1 YAM1	-0.854333	4.99077	0.000566936	0.0233876
ENSG00000172331	BPGM	bisphosphoglycerate mutase	0.790988	5.60734	0.0005696	0.0234142
ENSG00000185201	IFITM2	interferon induced transmembrane protein 2	0.851535	8.63094	0.000571745	0.0234193
ENSG00000055483	USP36	ubiquitin specific peptidase 36	-0.903963	4.63842	0.000595866	0.0243214
ENSG00000109610	SOD3	superoxide dismutase 3	-0.859034	9.33181	0.000605491	0.0246077
ENSG00000214262	ANKRD36BP1	ankyrin repeat domain 36B pseudogene 1	-0.806745	5.51225	0.000607125	0.0246077
ENSG00000006468	ETV1	ETS variant transcription factor 1	-0.936087	4.40624	0.000614513	0.0248203
ENSG00000116962	NID1	nidogen 1	1.01787	3.38696	0.000621776	0.0250265
ENSG00000176912	TYMSOS	TYMS opposite strand	1.24454	2.36849	0.00062417	0.0250359
ENSG00000104213	PDGFRL	platelet derived growth factor receptor like	0.7875	5.769	0.00064165	0.025641
ENSG00000081181	ARG2	arginase 2	-0.906272	4.52791	0.000647401	0.025641
ENSG00000105894	PTN	pleiotrophin	0.796822	6.46974	0.000647662	0.025641
ENSG00000108506	INTS2	integrator complex subunit 2	1.03016	3.28243	0.000648104	0.025641
ENSG00000182752	PAPPA	pappalysin 1	0.783696	5.50345	0.000658984	0.0259828
ENSG00000134539	KLRD1	killer cell lectin like receptor D1	1.13931	2.72925	0.00069063	0.0270787
ENSG00000143479	DYRK3	dual specificity tyrosine phosphorylation regulated kinase 3	-0.795695	6.11115	0.00069145	0.0270787
ENSG00000168556	ING2	inhibitor of growth family member 2	-0.851902	4.94017	0.000721815	0.0281727
ENSG00000147883	CDKN2B	cyclin dependent kinase inhibitor 2B	0.795197	5.14167	0.000733631	0.0285378
ENSG00000173511	VEGFB	vascular endothelial growth factor B	0.78675	6.45789	0.00074518	0.0288901
LRG_12	FKBP10	FKBP prolyl isomerase 10	0.776762	5.62633	0.000753796	0.029067
ENSG00000280138		novel transcript	-0.988227	3.62285	0.000754758	0.029067
ENSG00000213178	RPL22P1	ribosomal protein L22 pseudogene 1	0.877788	4.43302	0.000775249	0.0297572
ENSG00000128805	ARHGAP22	Rho GTPase activating protein 22	-0.833308	4.93587	0.000787514	0.0301282
ENSG00000156804	FBXO32	F-box protein 32	0.777177	5.34199	0.000792016	0.0302008
ENSG00000168209	DDIT4	DNA damage inducible transcript 4	-0.793871	6.78141	0.000811239	0.0308324
ENSG00000185950	IRS2	insulin receptor substrate 2	0.771535	5.82105	0.000814228	0.0308449
ENSG00000103932	RPAP1	RNA polymerase II associated protein 1	-1.4947	1.91921	0.000821694	0.0310263
ENSG00000091986	CCDC80	coiled-coil domain containing 80	0.820127	8.25836	0.000828067	0.0311654
ENSG00000153531	ADPRHL1	ADP-ribosylhydrolase like 1	-1.16222	2.84192	0.000835693	0.0312824
ENSG00000224578	HNRNPA1P48	heterogeneous nuclear ribonucleoprotein A1 pseudogene 48	0.956593	3.56138	0.000836572	0.0312824
ENSG00000150687	PRSS23	serine protease 23	0.779018	6.82252	0.000843649	0.0313279
LRG_142	CD81	CD81 molecule	0.810611	8.04194	0.000845192	0.0313279
ENSG00000106462	EZH2	enhancer of zeste 2 polycomb repressive complex 2 subunit	0.920083	3.8776	0.000845898	0.0313279
ENSG00000088325	TPX2	TPX2 microtubule nucleation factor	-1.38957	2.10528	0.000866805	0.032
ENSG00000148671	ADIRF	adipogenesis regulatory factor	-0.898226	4.28232	0.000872869	0.0321216
ENSG00000121104	FAM117A	family with sequence similarity 117 member A	1.20918	2.37987	0.000884849	0.0324594
ENSG00000255920	CCND2-AS1	CCND2 antisense RNA 1	0.872751	4.37214	0.000903657	0.0330448
ENSG00000244313		ribosomal protein S10 (RPS10) pseudogene	0.777803	6.84846	0.000907049	0.0330645
ENSG00000088448	ANKRD10	ankyrin repeat domain 10	0.767192	5.46878	0.000913837	0.0332075
ENSG00000112759	SLC29A1	solute carrier family 29 member 1 (Augustine blood group)	-0.774947	5.45353	0.000924861	0.0335031
ENSG00000150630	VEGFC	vascular endothelial growth factor C	0.764795	5.24775	0.000950778	0.0343347
ENSG00000249590		novel SEC14-like 2 (S. cerevisiae) (SEC14L2) and mitochondrial protein 18 kDa (MTP18) protein	-1.55713	1.72684	0.000973362	0.0349146
ENSG00000188486	H2AX	H2A.X variant histone	0.888605	4.2655	0.000974493	0.0349146
LRG_1313	IRF7	interferon regulatory factor 7	-1.10362	3.06497	0.000975874	0.0349146
ENSG00000271383	NBPF19	NBPF member 19	1.04446	2.92762	0.000996171	0.0355311
ENSG00000143333	RGS16	regulator of G protein signaling 16	-0.783258	6.20218	0.00100387	0.035696
ENSG00000141756	FKBP10	FKBP prolyl isomerase 10	0.756166	5.58613	0.00103788	0.0367923
ENSG00000111817	DSE	dermatan sulfate epimerase	0.754903	5.78402	0.00104174	0.0368168
ENSG00000110651	CD81	CD81 molecule	0.794463	7.9948	0.00104566	0.0368427
ENSG00000126860	EVI2A	ecotropic viral integration site 2A	0.753935	5.65594	0.00106537	0.0374237
ENSG00000108100	CCNY	cyclin Y	0.773511	5.12679	0.00107168	0.0375315
ENSG00000081320	STK17B	serine/threonine kinase 17b	0.758057	5.24217	0.00107996	0.0377076
ENSG00000166483	WEE1	WEE1 G2 checkpoint kinase	-0.771222	5.22397	0.00112407	0.0391299
ENSG00000205277	MUC12	mucin 12, cell surface associated	-1.22711	2.59308	0.00112929	0.0391938
ENSG00000168273	SMIM4	small integral membrane protein 4	0.746387	5.35186	0.00114706	0.0396246
ENSG00000197061	H4C3	H4 clustered histone 3	0.759952	6.69239	0.00114854	0.0396246
ENSG00000138119	MYOF	myoferlin	0.750564	5.88862	0.00115976	0.0398931
ENSG00000229117	RPL41	ribosomal protein L41	0.837463	12.9497	0.00116628	0.0399987
ENSG00000266964	FXYD1	FXYD domain containing ion transport regulator 1	-1.07357	3.14712	0.00117185	0.040071
ENSG00000007944	MYLIP	myosin regulatory light chain interacting protein	0.955328	3.45222	0.00118815	0.0405089
ENSG00000177370	TIMM22	translocase of inner mitochondrial membrane 22	-0.915307	3.9871	0.00120011	0.0406162
ENSG00000211445	GPX3	glutathione peroxidase 3	0.75433	6.64084	0.00120043	0.0406162
ENSG00000132773	TOE1	target of EGR1, exonuclease	-1.35213	2.17221	0.00120181	0.0406162
ENSG00000075213	SEMA3A	semaphorin 3A	1.09844	2.66842	0.00120953	0.0407583
ENSG00000154479	CCDC173	coiled-coil domain containing 173	-1.09402	3.04669	0.00121836	0.040937
ENSG00000134986	NREP	neuronal regeneration related protein	0.739396	5.33732	0.00123364	0.0413306
ENSG00000234883	MIR155HG	MIR155 host gene	0.807046	4.72977	0.00125207	0.041827
ENSG00000186352	ANKRD37	ankyrin repeat domain 37	-0.844853	4.57006	0.00126562	0.0421583
ENSG00000116679	IVNS1ABP	influenza virus NS1A binding protein	-0.760438	6.2034	0.0012873	0.0426839
ENSG00000184988	TMEM106A	transmembrane protein 106A	-1.4942	1.7685	0.00128876	0.0426839
ENSG00000071282	LMCD1	LIM and cysteine rich domains 1	0.744636	5.9118	0.00130437	0.0430778
ENSG00000133106	EPSTI1	epithelial stromal interaction 1	-0.919184	4.00736	0.00130958	0.0431269
ENSG00000162614	NEXN	nexilin F-actin binding protein	0.745788	6.04356	0.00135601	0.0445295
ENSG00000149968	MMP3	matrix metallopeptidase 3	0.798498	9.27182	0.00136102	0.0445677
ENSG00000185697	MYBL1	MYB proto-oncogene like 1	1.00153	3.13312	0.00137824	0.0450044
ENSG00000138449	SLC40A1	solute carrier family 40 member 1	0.746709	6.57082	0.00139749	0.0455048
ENSG00000196656		ribosomal protein S26 (RPS26) pseudogene	0.745683	6.52818	0.00140501	0.0456216
ENSG00000096080	MRPS18A	mitochondrial ribosomal protein S18A	-0.885979	4.23411	0.00142879	0.046173
ENSG00000102786	INTS6	integrator complex subunit 6	0.771323	5.03729	0.00142996	0.046173
ENSG00000240065	PSMB9	proteasome 20S subunit beta 9	-0.869603	4.29574	0.00144764	0.0466141
ENSG00000146733	PSPH	phosphoserine phosphatase	-0.927389	3.622	0.00146541	0.0470556
ENSG00000287979		novel transcript	-1.11406	2.80582	0.00147156	0.0471223
ENSG00000155090	KLF10	Kruppel like factor 10	-0.75476	7.10591	0.00148768	0.0472953
ENSG00000034152	MAP2K3	mitogen-activated protein kinase kinase 3	0.732746	5.92194	0.00148987	0.0472953
ENSG00000288640		novel protein	0.941564	3.39884	0.00149287	0.0472953
ENSG00000165494	PCF11	PCF11 cleavage and polyadenylation factor subunit	0.734105	5.80211	0.00149328	0.0472953
ENSG00000125845	BMP2	bone morphogenetic protein 2	0.743272	7.09994	0.00150367	0.0474948
LRG_611	IDH2	isocitrate dehydrogenase (NADP(+)) 2	0.842343	4.29073	0.00152275	0.0477724
ENSG00000112715	VEGFA	vascular endothelial growth factor A	-0.741575	5.5519	0.00152304	0.0477724
ENSG00000261105	LMO7-AS1	LMO7 antisense RNA 1	0.886629	3.63266	0.0015289	0.0477724
ENSG00000143196	DPT	dermatopontin	0.788408	9.06862	0.00153078	0.0477724
ENSG00000196405	EVL	Enah/Vasp-like	0.997566	3.02887	0.00153307	0.0477724
ENSG00000256525	POLG2	DNA polymerase gamma 2, accessory subunit	0.90587	3.602	0.00156697	0.048698

## Sheet: Cocu Cluster 2 st vs dyn
GeneId	Symbol	GeneName	log2FC	log2A	P.Value	adj.P.Val
ENSG00000188257	PLA2G2A	phospholipase A2 group IIA	4.16375	5.71845	1.6198e-28	1.69464e-24
ENSG00000115461	IGFBP5	insulin like growth factor binding protein 5	-7.11661	7.73266	3.53278e-15	1.848e-11
ENSG00000105664	COMP	cartilage oligomeric matrix protein	2.48103	9.69768	2.49319e-10	8.69459e-07
ENSG00000163734	CXCL3	C-X-C motif chemokine ligand 3	-4.1766	6.78753	1.78969e-09	4.68093e-06
ENSG00000173432	SAA1	serum amyloid A1	-3.82794	7.01975	4.2208e-09	8.83159e-06
ENSG00000232346		ribosomal protein S17 (RPS17) pseudogene	3.34171	3.27182	6.99669e-09	1.21999e-05
ENSG00000130203	APOE	apolipoprotein E	-3.43022	7.20382	2.35316e-08	3.51106e-05
ENSG00000158050	DUSP2	dual specificity phosphatase 2	-3.26152	8.42859	2.68481e-08	3.51106e-05
ENSG00000137673	MMP7	matrix metallopeptidase 7	-3.20672	8.37859	3.86585e-08	4.49384e-05
ENSG00000161798	AQP5	aquaporin 5	-9.30313	5.23978	1.02003e-07	0.000106716
ENSG00000225972	MTND1P23	MT-ND1 pseudogene 23	-9.23019	5.1666	1.84548e-07	0.000161297
ENSG00000116690	PRG4	proteoglycan 4	-2.97408	8.21494	1.85009e-07	0.000161297
ENSG00000171476	HOPX	HOP homeobox	-2.92697	7.91592	2.6523e-07	0.000211022
ENSG00000006128	TAC1	tachykinin precursor 1	-9.13232	5.08211	2.99806e-07	0.000211022
ENSG00000130844	ZNF331	zinc finger protein 331	-3.01589	7.09031	3.02555e-07	0.000211022
ENSG00000118785	SPP1	secreted phosphoprotein 1	-2.92293	7.34363	3.83719e-07	0.000250904
ENSG00000127528	KLF2	Kruppel like factor 2	-2.85324	7.84712	4.37393e-07	0.000269177
LRG_1148	RPS7	ribosomal protein S7	-2.84598	7.67607	4.83691e-07	0.000281132
ENSG00000225630	MTND2P28	MT-ND2 pseudogene 28	-9.03626	4.9928	5.14039e-07	0.000283046
ENSG00000112773	TENT5A	terminal nucleotidyltransferase 5A	1.88185	6.29848	5.80591e-07	0.000303707
ENSG00000166592	RRAD	RRAD, Ras related glycolysis inhibitor and calcium channel regulator	1.88172	6.22318	6.58296e-07	0.000327957
ENSG00000081041	CXCL2	C-X-C motif chemokine ligand 2	-2.77244	7.47181	8.89794e-07	0.000423137
ENSG00000104332	SFRP1	secreted frizzled related protein 1	-8.75785	4.73067	2.51663e-06	0.00114474
ENSG00000095752	IL11	interleukin 11	-2.482	7.90172	5.0761e-06	0.00221276
ENSG00000189223	PAX8-AS1	PAX8 antisense RNA 1	-4.40908	5.13472	6.47143e-06	0.00270816
ENSG00000160307	S100B	S100 calcium binding protein B	-2.59146	6.55637	8.07695e-06	0.00324804
ENSG00000112562	SMOC2	SPARC related modular calcium binding 2	2.4633	3.58781	8.38244e-06	0.00324804
ENSG00000188290	HES4	hes family bHLH transcription factor 4	-3.69098	5.38129	9.4227e-06	0.00334813
ENSG00000125347	IRF1	interferon regulatory factor 1	-2.65548	6.30624	9.59206e-06	0.00334813
ENSG00000266964	FXYD1	FXYD domain containing ion transport regulator 1	-8.52453	4.51448	9.60084e-06	0.00334813
ENSG00000229344	MTCO2P12	MT-CO2 pseudogene 12	1.66876	7.21449	1.26553e-05	0.00427095
ENSG00000277957	SENP3-EIF4A1	SENP3-EIF4A1 readthrough (NMD candidate)	-6.60669	4.48755	2.07836e-05	0.00679494
ENSG00000154277	UCHL1	ubiquitin C-terminal hydrolase L1	2.29258	3.67979	2.45238e-05	0.0077748
ENSG00000119938	PPP1R3C	protein phosphatase 1 regulatory subunit 3C	-3.18025	5.45184	2.91335e-05	0.00896456
ENSG00000117594	HSD11B1	hydroxysteroid 11-beta dehydrogenase 1	-3.50253	5.20712	3.11509e-05	0.00931146
ENSG00000159388	BTG2	BTG anti-proliferation factor 2	-2.63654	5.8908	3.26488e-05	0.00948811
ENSG00000198576	ARC	activity regulated cytoskeleton associated protein	-2.40795	6.24286	4.00361e-05	0.0113205
ENSG00000225746	MEG8	maternally expressed 8, small nucleolar RNA host gene	-2.29468	6.53339	4.2264e-05	0.0116359
ENSG00000272398	CD24	CD24 molecule	-8.20749	4.2261	5.11598e-05	0.0137239
ENSG00000034971	MYOC	myocilin	-8.1869	4.20618	5.55668e-05	0.0142439
ENSG00000125968	ID1	inhibitor of DNA binding 1, HLH protein	-2.15965	10.682	5.70953e-05	0.0142439
ENSG00000229807	XIST	X inactive specific transcript	-8.21173	4.23928	5.71827e-05	0.0142439
ENSG00000205502	C2CD4B	C2 calcium dependent domain containing 4B	-2.54608	5.80589	6.80765e-05	0.0165632
ENSG00000146592	CREB5	cAMP responsive element binding protein 5	-2.51231	5.77506	8.92369e-05	0.0212181
ENSG00000196126	HLA-DRB1	major histocompatibility complex, class II, DR beta 1	-8.07909	4.10855	9.25204e-05	0.02151
ENSG00000124249	KCNK15	potassium two pore domain channel subfamily K member 15	-2.6235	5.62905	0.000103278	0.023489
ENSG00000143878	RHOB	ras homolog family member B	-2.01514	7.69702	0.000105609	0.0235082
ENSG00000162772	ATF3	activating transcription factor 3	-2.01834	8.6456	0.000115464	0.0251664
ENSG00000267519	MIR23AHG	miR-23a/27a/24-2 cluster host gene	-2.93181	5.22147	0.000142481	0.0303957
ENSG00000189058	APOD	apolipoprotein D	-1.98376	9.58568	0.000145267	0.0303957
ENSG00000275202		novel transcript, antisense to FNDC3A	-7.97206	4.01321	0.000153895	0.0315696
ENSG00000257529	RPL36A-HNRNPH2	RPL36A-HNRNPH2 readthrough	-2.61511	5.51534	0.000158907	0.0319709
ENSG00000132846	ZBED3	zinc finger BED-type containing 3	-3.21538	4.94133	0.000163191	0.0322133
ENSG00000213139	CRYGS	crystallin gamma S	1.44878	6.55755	0.000172767	0.0334624
ENSG00000123496	IL13RA2	interleukin 13 receptor subunit alpha 2	-3.8154	4.58628	0.000175916	0.0334624
ENSG00000153002	CPB1	carboxypeptidase B1	-2.3185	5.80696	0.000179933	0.0336153
ENSG00000198417	MT1F	metallothionein 1F	2.11827	3.58408	0.000190665	0.0349953
ENSG00000128342	LIF	LIF interleukin 6 family cytokine	-2.04695	6.41668	0.000195057	0.0351843
ENSG00000187837	H1-2	H1.2 linker histone, cluster member	-2.40225	5.67337	0.000205302	0.0364046
ENSG00000196656		ribosomal protein S26 (RPS26) pseudogene	-2.36019	5.69339	0.000227416	0.0396538
ENSG00000139174	PRICKLE1	prickle planar cell polarity protein 1	2.3258	3.12263	0.000237642	0.0407576
ENSG00000108551	RASD1	ras related dexamethasone induced 1	-1.96357	6.53921	0.000265242	0.0434534
ENSG00000124107	SLPI	secretory leukocyte peptidase inhibitor	-1.86758	7.56377	0.000265498	0.0434534
ENSG00000167470	MIDN	midnolin	-1.93489	6.68764	0.000265821	0.0434534
ENSG00000260836		novel protein	-2.8149	5.12167	0.000271979	0.043776
ENSG00000151632	AKR1C2	aldo-keto reductase family 1 member C2	-1.86045	7.89964	0.000278819	0.0439975
ENSG00000168273	SMIM4	small integral membrane protein 4	1.45413	5.84966	0.000283853	0.0439975
ENSG00000146674	IGFBP3	insulin like growth factor binding protein 3	-2.81323	5.11218	0.000285971	0.0439975
ENSG00000099860	GADD45B	growth arrest and DNA damage inducible beta	-1.8488	8.07577	0.000310426	0.0470677
ENSG00000163739	CXCL1	C-X-C motif chemokine ligand 1	-7.79044	3.85004	0.000332483	0.049692

## Sheet: Cocu Cluster 3 st vs dyn
GeneId	Symbol	GeneName	log2FC	log2A	P.Value	adj.P.Val
ENSG00000215183	MSMP	microseminoprotein, prostate associated	-3.38343	9.22954	2.39156e-50	2.58337e-46
ENSG00000118785	SPP1	secreted phosphoprotein 1	-2.95212	6.19173	8.82572e-38	4.76677e-34
ENSG00000173432	SAA1	serum amyloid A1	-2.67523	6.73714	5.97909e-33	2.15287e-29
ENSG00000225972	MTND1P23	MT-ND1 pseudogene 23	4.04366	4.82601	1.01893e-30	2.75162e-27
ENSG00000138131	LOXL4	lysyl oxidase like 4	-2.69192	4.79113	7.26858e-24	1.5703e-20
ENSG00000187193	MT1X	metallothionein 1X	2.29473	9.67606	1.81919e-22	3.27515e-19
ENSG00000137673	MMP7	matrix metallopeptidase 7	2.1693	9.28359	1.73107e-20	2.6713e-17
ENSG00000159388	BTG2	BTG anti-proliferation factor 2	-2.08547	5.12535	3.69696e-17	4.99182e-14
ENSG00000049540	ELN	elastin	1.84195	6.64011	2.0104e-15	2.41293e-12
ENSG00000029559	IBSP	integrin binding sialoprotein	-1.7314	5.85834	3.22206e-15	3.48047e-12
ENSG00000145423	SFRP2	secreted frizzled related protein 2	3.32488	3.64449	5.59299e-15	5.49232e-12
ENSG00000019582	CD74	CD74 molecule	-2.36535	3.89799	7.44959e-14	6.70587e-11
ENSG00000134830	C5AR2	complement component 5a receptor 2	-2.01104	4.06172	3.71838e-12	3.08969e-09
LRG_1125	RPL26	ribosomal protein L26	-1.46392	6.41458	9.37781e-12	7.23565e-09
ENSG00000106483	SFRP4	secreted frizzled related protein 4	-1.5323	5.24612	2.70318e-11	1.94665e-08
ENSG00000257529	RPL36A-HNRNPH2	RPL36A-HNRNPH2 readthrough	-1.66798	4.97682	3.56232e-11	2.40501e-08
ENSG00000203812	H2AC18	H2A clustered histone 18	-1.40163	5.56013	7.223e-10	4.58958e-07
ENSG00000125968	ID1	inhibitor of DNA binding 1, HLH protein	-1.3173	9.49762	9.26192e-10	5.55818e-07
ENSG00000236824	BCYRN1	brain cytoplasmic RNA 1	1.45588	5.64499	1.09067e-09	6.20074e-07
ENSG00000103888	CEMIP	cell migration inducing hyaluronidase 1	-1.47614	5.06127	1.16929e-09	6.31533e-07
ENSG00000162616	DNAJB4	DnaJ heat shock protein family (Hsp40) member B4	1.38676	6.00795	2.29549e-09	1.18076e-06
ENSG00000127528	KLF2	Kruppel like factor 2	-1.24282	6.97867	5.33558e-09	2.61977e-06
ENSG00000281383		novel transcript, similar to YY1 associated myogenesis RNA 1 YAM1	-1.41664	5.11724	5.86563e-09	2.75481e-06
ENSG00000242265	PEG10	paternally expressed 10	2.05641	3.84899	6.42442e-09	2.89153e-06
ENSG00000160161	CILP2	cartilage intermediate layer protein 2	1.41123	5.59942	8.03394e-09	3.4713e-06
ENSG00000160678	S100A1	S100 calcium binding protein A1	-1.958	3.45445	1.06817e-08	4.43785e-06
ENSG00000108551	RASD1	ras related dexamethasone induced 1	-1.37549	5.12444	1.16213e-08	4.64938e-06
ENSG00000102109	PCSK1N	proprotein convertase subtilisin/kexin type 1 inhibitor	1.90731	3.92187	1.95164e-08	7.52915e-06
ENSG00000102317	RBM3	RNA binding motif protein 3	1.22361	7.99764	2.97382e-08	1.1077e-05
ENSG00000131668	BARX1	BARX homeobox 1	1.23925	6.31895	3.56927e-08	1.28518e-05
ENSG00000196136	SERPINA3	serpin family A member 3	1.27291	5.94142	5.14559e-08	1.79299e-05
ENSG00000118503	TNFAIP3	TNF alpha induced protein 3	1.26023	5.81859	5.76653e-08	1.94656e-05
ENSG00000137441	FGFBP2	fibroblast growth factor binding protein 2	-2.38622	2.46611	6.63443e-08	2.17167e-05
LRG_1148	RPS7	ribosomal protein S7	-1.08973	7.15727	2.44629e-07	7.77202e-05
ENSG00000127954	STEAP4	STEAP4 metalloreductase	-1.7491	3.39208	2.57675e-07	7.95259e-05
ENSG00000105664	COMP	cartilage oligomeric matrix protein	1.16095	11.1906	2.75408e-07	8.26376e-05
ENSG00000120129	DUSP1	dual specificity phosphatase 1	-1.09633	8.85593	2.90926e-07	8.49348e-05
ENSG00000134046	MBD2	methyl-CpG binding domain protein 2	1.23471	5.46323	3.22324e-07	9.16249e-05
ENSG00000163661	PTX3	pentraxin 3	1.11683	6.8908	3.96982e-07	0.000109954
ENSG00000213145	CRIP1	cysteine rich protein 1	-1.17958	5.04321	9.78077e-07	0.00026413
ENSG00000095752	IL11	interleukin 11	-1.12656	5.3129	1.13476e-06	0.000290977
ENSG00000272196	H2AC19	H2A clustered histone 19	-1.04757	6.21385	1.15807e-06	0.000290977
ENSG00000187837	H1-2	H1.2 linker histone, cluster member	-1.08795	5.58917	1.16456e-06	0.000290977
ENSG00000137745	MMP13	matrix metallopeptidase 13	-1.02779	8.32438	1.18524e-06	0.000290977
ENSG00000251357		novel protein	-1.5255	3.68976	1.46335e-06	0.000351268
ENSG00000204389	HSPA1A	heat shock protein family A (Hsp70) member 1A	1.0449	7.49284	1.73159e-06	0.000406622
ENSG00000166165	CKB	creatine kinase B	1.31197	4.80727	1.80898e-06	0.000415758
ENSG00000273259		novel protein	1.09745	5.95264	2.27449e-06	0.000511854
ENSG00000141582	CBX4	chromobox 4	1.27808	4.75299	2.60764e-06	0.000566833
ENSG00000125148	MT2A	metallothionein 2A	1.05386	10.6779	2.62374e-06	0.000566833
ENSG00000186594	MIR22HG	MIR22 host gene	1.02847	6.37284	3.69402e-06	0.000782408
ENSG00000188483	IER5L	immediate early response 5 like	1.12387	5.33419	3.88522e-06	0.00080708
ENSG00000112773	TENT5A	terminal nucleotidyltransferase 5A	1.02013	6.65346	3.9821e-06	0.000811597
ENSG00000181195	PENK	proenkephalin	1.0128	7.48878	4.13937e-06	0.000828028
ENSG00000202198	7SK	7SK RNA	0.997754	7.64994	4.49274e-06	0.000882374
ENSG00000125965	GDF5	growth differentiation factor 5	-1.64885	3.01231	4.80158e-06	0.00091602
ENSG00000270800	RPS10-NUDT3	RPS10-NUDT3 readthrough	-0.960302	7.28481	4.83365e-06	0.00091602
ENSG00000260836		novel protein	-1.27372	4.259	5.05967e-06	0.00094232
ENSG00000125812	GZF1	GDNF inducible zinc finger protein 1	-1.30102	4.00759	6.34031e-06	0.00114279
ENSG00000111328	CDK2AP1	cyclin dependent kinase 2 associated protein 1	0.981956	7.74974	6.34768e-06	0.00114279
ENSG00000158050	DUSP2	dual specificity phosphatase 2	-0.946554	7.19253	7.07221e-06	0.00125236
ENSG00000147883	CDKN2B	cyclin dependent kinase inhibitor 2B	1.3083	4.32355	9.69639e-06	0.00168936
ENSG00000254732		novel protein, C11orf31-CTNND1 readthrough	-0.991801	5.57339	9.9856e-06	0.00171213
ENSG00000143878	RHOB	ras homolog family member B	-0.928945	6.94821	1.17893e-05	0.00198981
ENSG00000121769	FABP3	fatty acid binding protein 3	-1.12926	4.66525	1.2517e-05	0.00208013
ENSG00000169583	CLIC3	chloride intracellular channel 3	-1.41451	3.62709	1.28722e-05	0.00210675
ENSG00000153002	CPB1	carboxypeptidase B1	-1.53169	3.12628	1.4261e-05	0.00229921
ENSG00000130766	SESN2	sestrin 2	-1.1258	4.66716	1.67175e-05	0.00265562
ENSG00000124249	KCNK15	potassium two pore domain channel subfamily K member 15	-1.22318	4.02782	1.74095e-05	0.00272548
ENSG00000147174	GCNA	germ cell nuclear acidic peptidase	1.71178	3.17968	1.78579e-05	0.00275572
ENSG00000142208	AKT1	AKT serine/threonine kinase 1	1.05354	5.28345	1.89758e-05	0.00284471
ENSG00000206418	RAB12	RAB12, member RAS oncogene family	1.378	3.9157	1.90804e-05	0.00284471
ENSG00000116690	PRG4	proteoglycan 4	1.14753	4.96498	1.92246e-05	0.00284471
ENSG00000213741	RPS29	ribosomal protein S29	0.955218	10.8139	1.9661e-05	0.00286998
ENSG00000138835	RGS3	regulator of G protein signaling 3	-0.898303	8.14632	2.12842e-05	0.00306549
ENSG00000250722	SELENOP	selenoprotein P	-0.914554	5.95834	2.39567e-05	0.00340501
ENSG00000185950	IRS2	insulin receptor substrate 2	0.980494	5.6439	2.50233e-05	0.00351041
ENSG00000255245	FXYD6-FXYD2	FXYD6-FXYD2 readthrough	-1.62604	2.77442	2.57665e-05	0.00356833
ENSG00000204388	HSPA1B	heat shock protein family A (Hsp70) member 1B	0.971888	5.67648	2.74236e-05	0.00374975
ENSG00000163145	C1QTNF7	C1q and TNF related 7	2.00047	2.61095	2.81757e-05	0.00380443
ENSG00000277462	ZNF670	zinc finger protein 670	1.73921	3.0225	2.85879e-05	0.00381243
ENSG00000196139	AKR1C3	aldo-keto reductase family 1 member C3	-0.91178	5.70648	2.95902e-05	0.00389797
ENSG00000165030	NFIL3	nuclear factor, interleukin 3 regulated	0.928404	6.40594	3.04573e-05	0.00396385
ENSG00000205502	C2CD4B	C2 calcium dependent domain containing 4B	-1.37226	3.53736	3.14195e-05	0.0040133
ENSG00000213178	RPL22P1	ribosomal protein L22 pseudogene 1	1.10975	4.83436	3.15803e-05	0.0040133
ENSG00000116661	FBXO2	F-box protein 2	-1.08461	4.69211	3.3049e-05	0.00415111
ENSG00000196754	S100A2	S100 calcium binding protein A2	-1.00362	5.0969	3.35883e-05	0.00417035
ENSG00000137731	FXYD2	FXYD domain containing ion transport regulator 2	-1.52871	2.94349	3.48698e-05	0.00428027
ENSG00000161544	CYGB	cytoglobin	1.09798	4.8559	3.58624e-05	0.00435265
ENSG00000184209	SNRNP35	small nuclear ribonucleoprotein U11/U12 subunit 35	-1.09207	4.45795	3.93572e-05	0.00472374
ENSG00000116285	ERRFI1	ERBB receptor feedback inhibitor 1	0.906718	6.32424	4.47914e-05	0.00531689
ENSG00000105722	ERF	ETS2 repressor factor	1.13288	4.6216	4.54637e-05	0.00533803
ENSG00000268975	MIA-RAB4B	MIA-RAB4B readthrough (NMD candidate)	-0.933901	5.39857	4.67561e-05	0.00543075
ENSG00000137801	THBS1	thrombospondin 1	0.890298	8.26153	4.81184e-05	0.00552952
ENSG00000188488	SERPINA5	serpin family A member 5	-1.12731	4.26778	5.00601e-05	0.00569209
ENSG00000115457	IGFBP2	insulin like growth factor binding protein 2	-1.34021	3.3872	5.28729e-05	0.00592088
ENSG00000108691	CCL2	C-C motif chemokine ligand 2	-0.854398	6.56367	5.31684e-05	0.00592088
ENSG00000234883	MIR155HG	MIR155 host gene	1.34642	3.77803	5.53472e-05	0.00608531
ENSG00000163491	NEK10	NIMA related kinase 10	1.62369	3.10739	5.57717e-05	0.00608531
ENSG00000113916	BCL6	BCL6 transcription repressor	0.992919	5.20778	5.89129e-05	0.00636377
ENSG00000154640	BTG3	BTG anti-proliferation factor 3	0.870463	7.09358	6.45286e-05	0.00689725
LRG_1143	RPS17	ribosomal protein S17	-0.851954	6.35297	6.51286e-05	0.00689725
ENSG00000088448	ANKRD10	ankyrin repeat domain 10	0.883999	6.06892	7.58623e-05	0.00795597
ENSG00000106819	ASPN	asporin	0.872861	9.38999	7.81888e-05	0.00812111
ENSG00000177954	RPS27	ribosomal protein S27	0.885507	11.655	8.00904e-05	0.00823939
ENSG00000108830	RND2	Rho family GTPase 2	-1.88148	2.06344	8.43846e-05	0.00853342
ENSG00000136158	SPRY2	sprouty RTK signaling antagonist 2	0.857708	6.90871	8.45284e-05	0.00853342
ENSG00000111912	NCOA7	nuclear receptor coactivator 7	0.872901	6.29317	8.79207e-05	0.0087937
ENSG00000196656		ribosomal protein S26 (RPS26) pseudogene	0.87741	6.27264	9.72342e-05	0.009636
ENSG00000150594	ADRA2A	adrenoceptor alpha 2A	0.931296	5.38102	0.000103056	0.0101201
ENSG00000135919	SERPINE2	serpin family E member 2	-0.826773	8.63555	0.000108896	0.0105972
ENSG00000146457	WTAP	WT1 associated protein	0.838287	7.56134	0.000111476	0.0107514
ENSG00000196611	MMP1	matrix metallopeptidase 1	-1.02323	4.53255	0.000114972	0.0109735
ENSG00000185947	ZNF267	zinc finger protein 267	0.95097	5.24722	0.00011581	0.0109735
ENSG00000233901	LINC01503	long intergenic non-protein coding RNA 1503	0.962783	5.15666	0.000120167	0.0112873
ENSG00000162413	KLHL21	kelch like family member 21	1.04388	4.75034	0.000121669	0.0113299
ENSG00000164442	CITED2	Cbp/p300 interacting transactivator with Glu/Asp rich carboxy-terminal domain 2	0.880675	5.82438	0.000126623	0.0116905
ENSG00000132031	MATN3	matrilin 3	0.913487	5.54093	0.000133722	0.0122413
ENSG00000117616	RSRP1	arginine and serine rich protein 1	0.824888	7.36814	0.000140085	0.0127159
ENSG00000206573	THUMPD3-AS1	THUMPD3 antisense RNA 1	0.870867	5.73535	0.000142955	0.0128683
ENSG00000008394	MGST1	microsomal glutathione S-transferase 1	-0.823612	5.71725	0.000156046	0.0139307
ENSG00000188783	PRELP	proline and arginine rich end leucine rich repeat protein	0.822145	7.24163	0.000158016	0.0139909
ENSG00000165312	OTUD1	OTU deubiquitinase 1	-1.02476	4.41928	0.000161226	0.014159
ENSG00000113083	LOX	lysyl oxidase	0.854264	5.77661	0.000181819	0.0158388
ENSG00000282885		novel transcript	1.30386	3.57169	0.000219313	0.0189522
ENSG00000172935	MRGPRF	MAS related GPR family member F	-1.00854	4.326	0.000223222	0.0190341
ENSG00000149968	MMP3	matrix metallopeptidase 3	0.805947	6.83095	0.000223785	0.0190341
ENSG00000138166	DUSP5	dual specificity phosphatase 5	-0.876881	5.15189	0.000236276	0.0199395
LRG_1	COL1A1	collagen type I alpha 1 chain	0.815549	10.9747	0.000254483	0.0211733
ENSG00000172809	RPL38	ribosomal protein L38	0.808088	9.74335	0.000254817	0.0211733
ENSG00000211459	MT-RNR1	mitochondrially encoded 12S rRNA	0.810684	11.628	0.000293713	0.0240826
ENSG00000116717	GADD45A	growth arrest and DNA damage inducible alpha	-0.767797	8.39065	0.000294289	0.0240826
ENSG00000197063	MAFG	MAF bZIP transcription factor G	0.816066	5.90854	0.00029871	0.0241377
ENSG00000077684	JADE1	jade family PHD finger 1	1.24739	3.66785	0.000299431	0.0241377
ENSG00000118523	CCN2	cellular communication network factor 2	0.797421	9.56126	0.000301938	0.0241595
ENSG00000254536		novel protein	-1.20021	3.40777	0.000310875	0.0246917
ENSG00000134363	FST	follistatin	0.78608	6.64867	0.000315776	0.0248979
ENSG00000167552	TUBA1A	tubulin alpha 1a	-0.771077	9.42868	0.000324836	0.0254267
ENSG00000034152	MAP2K3	mitogen-activated protein kinase kinase 3	0.837526	5.60131	0.000327377	0.0254412
ENSG00000144476	ACKR3	atypical chemokine receptor 3	1.29657	3.4605	0.00033816	0.0260915
ENSG00000177508	IRX3	iroquois homeobox 3	-1.16197	3.49337	0.000342445	0.026202
ENSG00000274012	RN7SL2	RNA component of signal recognition particle 7SL2	1.36308	3.25904	0.000344444	0.026202
ENSG00000100767	PAPLN	papilin, proteoglycan like sulfated glycoprotein	1.88418	2.22325	0.000349359	0.02639
ENSG00000167081	PBX3	PBX homeobox 3	1.00316	4.4565	0.000366189	0.0274693
ENSG00000185745	IFIT1	interferon induced protein with tetratricopeptide repeats 1	1.1049	3.99589	0.000369413	0.02752
ENSG00000172986	GXYLT2	glucoside xylosyltransferase 2	0.765909	7.18959	0.000395794	0.0292415
ENSG00000284052		novel transcript	1.71251	2.45165	0.000397936	0.0292415
ENSG00000188290	HES4	hes family bHLH transcription factor 4	-0.950373	4.51457	0.000400952	0.0292641
ENSG00000137726	FXYD6	FXYD domain containing ion transport regulator 6	-0.968241	4.37814	0.000406946	0.0295022
ENSG00000205364	MT1M	metallothionein 1M	0.787158	6.14626	0.000420269	0.030265
ENSG00000110721	CHKA	choline kinase alpha	1.08974	4.01519	0.00042465	0.030378
ENSG00000118496	FBXO30	F-box protein 30	0.823038	5.57993	0.000433894	0.030835
ENSG00000257354		novel transcript	1.69267	2.47047	0.000445997	0.031488
ENSG00000157322	CLEC18A	C-type lectin domain family 18 member A	1.27525	3.41698	0.000451899	0.0316975
ENSG00000157680	DGKI	diacylglycerol kinase iota	0.838768	5.47544	0.000463411	0.0322514
ENSG00000112297	CRYBG1	crystallin beta-gamma domain containing 1	1.17722	3.76251	0.000467337	0.0322514
ENSG00000128965	CHAC1	ChaC glutathione specific gamma-glutamylcyclotransferase 1	-1.32864	2.85586	0.000468753	0.0322514
ENSG00000204257	HLA-DMA	major histocompatibility complex, class II, DM alpha	-1.04763	3.92333	0.000480929	0.0328797
ENSG00000213316	LTC4S	leukotriene C4 synthase	-0.877552	4.80856	0.000492017	0.0332304
ENSG00000143153	ATP1B1	ATPase Na+/K+ transporting subunit beta 1	0.792214	5.83236	0.000492211	0.0332304
ENSG00000167157	PRRX2	paired related homeobox 2	0.792721	5.80471	0.00049707	0.03335
ENSG00000132823	OSER1	oxidative stress responsive serine rich 1	0.776751	6.06293	0.000511048	0.0340761
ENSG00000144810	COL8A1	collagen type VIII alpha 1 chain	0.757501	8.4543	0.000527085	0.0349299
ENSG00000137449	CPEB2	cytoplasmic polyadenylation element binding protein 2	0.903835	4.89141	0.000536633	0.0353458
ENSG00000168386	FILIP1L	filamin A interacting protein 1 like	-0.875465	4.8225	0.000579518	0.0379391
ENSG00000267519	MIR23AHG	miR-23a/27a/24-2 cluster host gene	-0.790577	5.3244	0.000616671	0.0401282
ENSG00000168298	H1-4	H1.4 linker histone, cluster member	-0.777815	5.41748	0.00065608	0.0422724
ENSG00000241111	PRICKLE2-AS1	PRICKLE2 antisense RNA 1	-1.29056	2.82646	0.00065745	0.0422724
ENSG00000260260	SNHG19	small nucleolar RNA host gene 19	1.04344	3.98798	0.000698917	0.0446728
ENSG00000169715	MT1E	metallothionein 1E	0.735961	8.23836	0.000709846	0.0450671
ENSG00000176208	ATAD5	ATPase family AAA domain containing 5	1.73771	2.24762	0.00071867	0.0450671
ENSG00000140044	JDP2	Jun dimerization protein 2	0.744337	6.48793	0.000721177	0.0450671
ENSG00000168528	SERINC2	serine incorporator 2	-0.947649	4.18143	0.000721774	0.0450671
ENSG00000007944	MYLIP	myosin regulatory light chain interacting protein	1.18546	3.52598	0.000762464	0.0470715
ENSG00000261801	LOXL1-AS1	LOXL1 antisense RNA 1	-1.04218	3.71585	0.000762591	0.0470715
ENSG00000139289	PHLDA1	pleckstrin homology like domain family A member 1	-0.706368	7.84184	0.000771371	0.0472919
ENSG00000132329	RAMP1	receptor activity modifying protein 1	0.746048	6.16913	0.000774918	0.0472919
ENSG00000152464	RPP38	ribonuclease P/MRP subunit p38	-0.956288	4.07354	0.000786097	0.0477046
ENSG00000198642	KLHL9	kelch like family member 9	-0.940723	4.15994	0.00079803	0.0481582
ENSG00000182774	RPS17	ribosomal protein S17	0.737655	9.55589	0.000803211	0.0482016
ENSG00000164463	CREBRF	CREB3 regulatory factor	0.752515	5.86812	0.000822882	0.0491092

## Sheet: Cocu Cluster 4 st vs dyn
GeneId	Symbol	GeneName	log2FC	log2A	P.Value	adj.P.Val
ENSG00000215183	MSMP	microseminoprotein, prostate associated	-5.43514	4.53915	7.53059e-42	8.66394e-38
ENSG00000137673	MMP7	matrix metallopeptidase 7	2.36724	8.08953	4.70211e-25	2.70489e-21
ENSG00000135919	SERPINE2	serpin family E member 2	-2.04932	9.82757	2.65074e-22	1.01656e-18
ENSG00000101198	NKAIN4	sodium/potassium transporting ATPase interacting 4	-3.09537	4.2896	3.65266e-22	1.0506e-18
ENSG00000171819	ANGPTL7	angiopoietin like 7	2.21483	6.64996	2.95585e-20	6.80142e-17
ENSG00000029559	IBSP	integrin binding sialoprotein	-2.28265	5.43376	5.72683e-20	1.09812e-16
ENSG00000118785	SPP1	secreted phosphoprotein 1	-2.25462	5.57574	8.345e-20	1.37156e-16
ENSG00000272196	H2AC19	H2A clustered histone 19	-2.11761	6.05435	1.88479e-18	2.71056e-15
ENSG00000137745	MMP13	matrix metallopeptidase 13	-1.81201	7.43524	7.01639e-17	8.96928e-14
ENSG00000188488	SERPINA5	serpin family A member 5	-2.67659	4.27973	7.94083e-17	9.13593e-14
ENSG00000203812	H2AC18	H2A clustered histone 18	-1.93998	5.51182	1.75866e-15	1.8394e-12
ENSG00000165474	GJB2	gap junction protein beta 2	-2.39657	4.34217	3.36055e-15	3.22193e-12
ENSG00000159674	SPON2	spondin 2	-1.85944	6.30353	1.11173e-14	9.83885e-12
ENSG00000165949	IFI27	interferon alpha inducible protein 27	-2.22451	4.59729	1.68988e-14	1.38872e-11
ENSG00000107796	ACTA2	actin alpha 2, smooth muscle	1.67081	9.13148	3.09133e-14	2.37105e-11
ENSG00000213139	CRYGS	crystallin gamma S	-1.74489	6.52859	3.25356e-13	2.33951e-10
ENSG00000149968	MMP3	matrix metallopeptidase 3	-1.62232	6.75022	6.11946e-13	4.14143e-10
ENSG00000187837	H1-2	H1.2 linker histone, cluster member	-1.68568	6.33035	6.7908e-13	4.34045e-10
ENSG00000266524	GDF10	growth differentiation factor 10	2.4621	3.52967	2.98354e-12	1.80661e-09
ENSG00000163661	PTX3	pentraxin 3	1.67113	6.22893	4.87412e-12	2.80384e-09
ENSG00000120885	CLU	clusterin	-1.42874	10.1791	7.01809e-12	3.84491e-09
ENSG00000116661	FBXO2	F-box protein 2	-1.66521	5.32891	1.44303e-11	7.54637e-09
ENSG00000197093	GAL3ST4	galactose-3-O-sulfotransferase 4	-2.59225	3.34649	1.62686e-11	8.13783e-09
ENSG00000184357	H1-5	H1.5 linker histone, cluster member	-2.61289	3.24098	3.80747e-11	1.8252e-08
ENSG00000188624	IGFL3	IGF like family member 3	1.64087	5.9647	4.83871e-11	2.22678e-08
ENSG00000130600	H19	H19 imprinted maternally expressed transcript	-2.11361	3.93775	5.99586e-11	2.65317e-08
ENSG00000102317	RBM3	RNA binding motif protein 3	1.41607	8.44578	9.73707e-11	4.14907e-08
ENSG00000125144	MT1G	metallothionein 1G	-1.8402	4.32081	2.16256e-10	8.75208e-08
ENSG00000171951	SCG2	secretogranin II	2.94618	2.33534	2.20609e-10	8.75208e-08
ENSG00000257529	RPL36A-HNRNPH2	RPL36A-HNRNPH2 readthrough	-1.84458	4.35798	2.6906e-10	1.03185e-07
ENSG00000196611	MMP1	matrix metallopeptidase 1	-1.46506	5.81261	3.70337e-10	1.37443e-07
ENSG00000121858	TNFSF10	TNF superfamily member 10	-1.5264	5.47727	3.89463e-10	1.40024e-07
ENSG00000287979		novel transcript	-4.30482	1.94151	4.36621e-10	1.52222e-07
ENSG00000185947	ZNF267	zinc finger protein 267	1.51644	5.47506	4.8849e-10	1.65296e-07
ENSG00000197594	ENPP1	ectonucleotide pyrophosphatase/phosphodiesterase 1	-1.27944	8.81672	9.96445e-10	3.27546e-07
ENSG00000213145	CRIP1	cysteine rich protein 1	-1.40456	6.25053	2.17868e-09	6.96271e-07
ENSG00000167772	ANGPTL4	angiopoietin like 4	-1.99149	3.73096	2.57941e-09	8.02057e-07
ENSG00000113578	FGF1	fibroblast growth factor 1	-1.75038	4.08913	4.79263e-09	1.43006e-06
ENSG00000023445	BIRC3	baculoviral IAP repeat containing 3	2.20757	3.12197	4.84767e-09	1.43006e-06
ENSG00000255245	FXYD6-FXYD2	FXYD6-FXYD2 readthrough	-2.77786	2.55667	5.50834e-09	1.58434e-06
ENSG00000163734	CXCL3	C-X-C motif chemokine ligand 3	1.55251	4.89225	5.85505e-09	1.64298e-06
ENSG00000159388	BTG2	BTG anti-proliferation factor 2	-1.40683	5.39337	6.68009e-09	1.82987e-06
ENSG00000276256		NULL	2.15036	3.24179	7.2624e-09	1.94312e-06
ENSG00000137331	IER3	immediate early response 3	1.2412	10.6436	9.01002e-09	2.35592e-06
ENSG00000187193	MT1X	metallothionein 1X	1.23919	9.73768	9.73363e-09	2.48856e-06
ENSG00000242265	PEG10	paternally expressed 10	2.11189	3.38119	1.11776e-08	2.7956e-06
ENSG00000118503	TNFAIP3	TNF alpha induced protein 3	1.35513	5.76937	1.62663e-08	3.98178e-06
ENSG00000183087	GAS6	growth arrest specific 6	1.20853	9.17224	2.17101e-08	5.17169e-06
ENSG00000172817	CYP7B1	cytochrome P450 family 7 subfamily B member 1	-1.73003	3.99035	2.20263e-08	5.17169e-06
LRG_549	F13A1	coagulation factor XIII A chain	-1.53399	4.42701	2.28221e-08	5.25136e-06
ENSG00000234883	MIR155HG	MIR155 host gene	2.23763	2.8312	2.50975e-08	5.66171e-06
ENSG00000106483	SFRP4	secreted frizzled related protein 4	-1.48847	4.66594	2.57983e-08	5.70788e-06
ENSG00000100739	BDKRB1	bradykinin receptor B1	1.51392	4.56915	4.34658e-08	9.43535e-06
LRG_808	AQP1	aquaporin 1 (Colton blood group)	1.60152	4.10106	6.37173e-08	1.33285e-05
ENSG00000240583	AQP1	aquaporin 1 (Colton blood group)	1.60152	4.10106	6.37173e-08	1.33285e-05
ENSG00000137731	FXYD2	FXYD domain containing ion transport regulator 2	-2.28906	2.78982	7.82306e-08	1.60722e-05
ENSG00000148053	NTRK2	neurotrophic receptor tyrosine kinase 2	-1.57403	4.09542	1.09619e-07	2.18538e-05
ENSG00000117480	FAAH	fatty acid amide hydrolase	-1.47872	4.51619	1.10171e-07	2.18538e-05
ENSG00000113389	NPR3	natriuretic peptide receptor 3	1.26552	5.51356	1.36518e-07	2.66211e-05
ENSG00000140044	JDP2	Jun dimerization protein 2	1.24215	6.40309	1.4389e-07	2.69723e-05
ENSG00000186594	MIR22HG	MIR22 host gene	1.24149	6.17845	1.45066e-07	2.69723e-05
ENSG00000196754	S100A2	S100 calcium binding protein A2	-1.25396	5.89437	1.45353e-07	2.69723e-05
ENSG00000198732	SMOC1	SPARC related modular calcium binding 1	-1.11943	7.76222	1.5131e-07	2.74277e-05
ENSG00000137441	FGFBP2	fibroblast growth factor binding protein 2	-1.95001	3.3385	1.52575e-07	2.74277e-05
ENSG00000168874	ATOH8	atonal bHLH transcription factor 8	2.0369	2.92583	1.63141e-07	2.8808e-05
ENSG00000110492	MDK	midkine	-1.09875	8.13324	1.66511e-07	2.8808e-05
ENSG00000213741	RPS29	ribosomal protein S29	1.12499	10.6	1.67765e-07	2.8808e-05
ENSG00000170345	FOS	Fos proto-oncogene, AP-1 transcription factor subunit	-1.07587	9.79792	2.23964e-07	3.78927e-05
ENSG00000145779	TNFAIP8	TNF alpha induced protein 8	1.24164	6.05077	2.27863e-07	3.79937e-05
ENSG00000164949	GEM	GTP binding protein overexpressed in skeletal muscle	1.12081	8.32342	2.34483e-07	3.8539e-05
ENSG00000112759	SLC29A1	solute carrier family 29 member 1 (Augustine blood group)	-1.17307	6.58147	2.47825e-07	4.01581e-05
ENSG00000163017	ACTG2	actin gamma 2, smooth muscle	1.5072	3.85348	2.90629e-07	4.64401e-05
ENSG00000124491	F13A1	coagulation factor XIII A chain	-1.38089	4.48065	3.1428e-07	4.95314e-05
ENSG00000126709	IFI6	interferon alpha inducible protein 6	-1.1377	6.90311	3.61757e-07	5.62435e-05
ENSG00000102554	KLF5	Kruppel like factor 5	1.21147	5.86488	3.83341e-07	5.88045e-05
ENSG00000134539	KLRD1	killer cell lectin like receptor D1	-1.98487	3.07854	4.06687e-07	6.15649e-05
ENSG00000162998	FRZB	frizzled related protein	-1.25381	5.04787	4.13797e-07	6.18278e-05
ENSG00000167157	PRRX2	paired related homeobox 2	1.20838	6.11492	4.23916e-07	6.25276e-05
ENSG00000198729	PPP1R14C	protein phosphatase 1 regulatory inhibitor subunit 14C	-2.54401	2.31691	4.38828e-07	6.39078e-05
ENSG00000279602		TEC	-2.21503	2.66411	5.39568e-07	7.75966e-05
ENSG00000260317		novel transcript	2.37233	1.94552	6.10627e-07	8.66957e-05
ENSG00000131668	BARX1	BARX homeobox 1	1.14302	6.80524	6.1791e-07	8.66957e-05
ENSG00000115461	IGFBP5	insulin like growth factor binding protein 5	-1.04019	8.61102	6.573e-07	9.11112e-05
ENSG00000149591	TAGLN	transgelin	1.06657	12.0115	6.89802e-07	9.44782e-05
ENSG00000134070	IRAK2	interleukin 1 receptor associated kinase 2	1.76215	3.20105	8.09819e-07	0.000109611
ENSG00000114315	HES1	hes family bHLH transcription factor 1	1.08576	7.63507	8.8252e-07	0.000118063
ENSG00000146072	TNFRSF21	TNF receptor superfamily member 21	-2.00621	2.86087	1.10698e-06	0.000145139
ENSG00000171621	SPSB1	splA/ryanodine receptor domain and SOCS box containing 1	-1.16626	5.37284	1.11593e-06	0.000145139
ENSG00000165449	SLC16A9	solute carrier family 16 member 9	2.29721	2.21656	1.12276e-06	0.000145139
ENSG00000125384	PTGER2	prostaglandin E receptor 2	1.19932	5.13487	1.31423e-06	0.000168002
ENSG00000197614	MFAP5	microfibril associated protein 5	1.1036	6.34939	1.66124e-06	0.000210028
ENSG00000165194	PCDH19	protocadherin 19	-2.83089	1.79581	2.01578e-06	0.000252082
LRG_1125	RPL26	ribosomal protein L26	-1.11043	6.07955	2.05493e-06	0.000254214
ENSG00000187955	COL14A1	collagen type XIV alpha 1 chain	-1.06958	6.62965	2.0922e-06	0.000256072
ENSG00000177954	RPS27	ribosomal protein S27	1.01463	11.1102	2.18123e-06	0.000264159
ENSG00000144476	ACKR3	atypical chemokine receptor 3	1.28026	4.64646	3.01434e-06	0.000358702
ENSG00000112149	CD83	CD83 molecule	1.52054	3.60451	3.02426e-06	0.000358702
ENSG00000102802	MEDAG	mesenteric estrogen dependent adipogenesis	-1.95894	2.80966	3.32272e-06	0.00039008
LRG_781	ACTA2	actin alpha 2, smooth muscle	1.03134	7.29133	3.47702e-06	0.000404072
ENSG00000173276	ZBTB21	zinc finger and BTB domain containing 21	1.13791	5.28575	3.61655e-06	0.000416084
ENSG00000273702		novel transcript	-1.85537	2.87177	4.08431e-06	0.000460372
ENSG00000018408	WWTR1	WW domain containing transcription regulator 1	-0.965117	8.26693	4.10111e-06	0.000460372
ENSG00000119938	PPP1R3C	protein phosphatase 1 regulatory subunit 3C	-1.37515	4.03409	4.12154e-06	0.000460372
ENSG00000197329	PELI1	pellino E3 ubiquitin protein ligase 1	1.20526	4.82518	4.16248e-06	0.000460475
ENSG00000143878	RHOB	ras homolog family member B	-1.00738	7.01159	4.95043e-06	0.000539901
ENSG00000112761	CCN6	cellular communication network factor 6	-1.10611	5.36058	4.97432e-06	0.000539901
ENSG00000119139	TJP2	tight junction protein 2	1.74829	2.83778	5.1648e-06	0.000555337
LRG_76	ITGB2	integrin subunit beta 2	1.88266	2.42056	5.27294e-06	0.000561715
ENSG00000270800	RPS10-NUDT3	RPS10-NUDT3 readthrough	-1.00166	7.08195	5.44316e-06	0.000574528
ENSG00000085117	CD82	CD82 molecule	-1.20738	4.68373	5.75601e-06	0.000602026
ENSG00000137801	THBS1	thrombospondin 1	0.969921	9.20269	5.94862e-06	0.000616566
ENSG00000136158	SPRY2	sprouty RTK signaling antagonist 2	1.03724	6.76858	6.0966e-06	0.000625888
ENSG00000162745	OLFML2B	olfactomedin like 2B	-1.00078	6.78687	6.14736e-06	0.000625888
ENSG00000113916	BCL6	BCL6 transcription repressor	1.11602	5.11508	6.8354e-06	0.000689835
ENSG00000105519	CAPS	calcyphosine	-1.46719	3.70008	6.99782e-06	0.000700087
ENSG00000159231	CBR3	carbonyl reductase 3	1.52319	3.34928	7.60296e-06	0.000752733
ENSG00000144063	MALL	mal, T cell differentiation protein like	-2.32927	2.09445	7.65492e-06	0.000752733
ENSG00000046653	GPM6B	glycoprotein M6B	1.06264	5.76095	7.83172e-06	0.000763593
ENSG00000131747	TOP2A	DNA topoisomerase II alpha	-1.76979	2.9474	8.64578e-06	0.00083588
ENSG00000095713	CRTAC1	cartilage acidic protein 1	-1.29909	4.09354	9.33158e-06	0.000894665
ENSG00000111328	CDK2AP1	cyclin dependent kinase 2 associated protein 1	0.952219	8.22358	9.86912e-06	0.000934487
ENSG00000198417	MT1F	metallothionein 1F	-1.14369	4.77585	9.90938e-06	0.000934487
ENSG00000088325	TPX2	TPX2 microtubule nucleation factor	-1.53764	3.36628	1.07628e-05	0.000996569
LRG_1	COL1A1	collagen type I alpha 1 chain	0.94233	12.4779	1.07876e-05	0.000996569
ENSG00000138061	CYP1B1	cytochrome P450 family 1 subfamily B member 1	0.963229	7.77513	1.08276e-05	0.000996569
ENSG00000166165	CKB	creatine kinase B	0.964936	7.59378	1.09575e-05	0.00100052
ENSG00000060718	COL11A1	collagen type XI alpha 1 chain	0.938015	10.3573	1.12364e-05	0.00101791
ENSG00000232044	SILC1	sciatic injury induced lincRNA upregulator of SOX11	-1.9939	2.37098	1.35067e-05	0.00121402
ENSG00000172201	ID4	inhibitor of DNA binding 4, HLH protein	1.01129	6.4539	1.4698e-05	0.00131086
ENSG00000134046	MBD2	methyl-CpG binding domain protein 2	1.02637	5.64061	1.56432e-05	0.00138443
ENSG00000179862	CITED4	Cbp/p300 interacting transactivator with Glu/Asp rich carboxy-terminal domain 4	-1.55901	3.2457	1.58278e-05	0.00139007
ENSG00000081277	PKP1	plakophilin 1	-1.14503	4.72043	1.76352e-05	0.00153707
ENSG00000265185	SNORD3B-1	small nucleolar RNA, C/D box 3B-1	-1.49962	3.33425	1.95726e-05	0.0016931
ENSG00000206573	THUMPD3-AS1	THUMPD3 antisense RNA 1	1.03486	5.26103	2.13188e-05	0.00183039
ENSG00000034152	MAP2K3	mitogen-activated protein kinase kinase 3	1.00768	5.4676	2.32253e-05	0.00197931
ENSG00000164463	CREBRF	CREB3 regulatory factor	0.991884	5.74291	2.85789e-05	0.00241765
ENSG00000130707	ASS1	argininosuccinate synthase 1	1.38601	3.57405	3.10012e-05	0.00260342
ENSG00000081041	CXCL2	C-X-C motif chemokine ligand 2	1.02591	5.16751	3.14678e-05	0.00262345
ENSG00000188483	IER5L	immediate early response 5 like	1.00447	5.44602	3.25739e-05	0.00269613
ENSG00000122641	INHBA	inhibin subunit beta A	0.891492	8.61551	3.28974e-05	0.00270346
ENSG00000197249	SERPINA1	serpin family A member 1	-1.44762	3.43095	3.32205e-05	0.00271066
ENSG00000147408	CSGALNACT1	chondroitin sulfate N-acetylgalactosaminyltransferase 1	-1.78167	2.65854	3.5825e-05	0.00290258
ENSG00000125869	LAMP5	lysosomal associated membrane protein family member 5	-2.06044	2.12983	3.83648e-05	0.00308662
ENSG00000118496	FBXO30	F-box protein 30	0.980942	5.4947	4.05939e-05	0.00324328
ENSG00000188921	HACD4	3-hydroxyacyl-CoA dehydratase 4	-1.14989	4.29368	4.1168e-05	0.00326647
ENSG00000151617	EDNRA	endothelin receptor type A	-1.09139	4.66991	4.20514e-05	0.0033014
ENSG00000003989	SLC7A2	solute carrier family 7 member 2	1.24294	3.91058	4.21822e-05	0.0033014
ENSG00000265681	RPL17	ribosomal protein L17	0.874019	9.19705	4.29539e-05	0.00332999
ENSG00000179772	FOXS1	forkhead box S1	-2.03137	2.13658	4.31263e-05	0.00332999
ENSG00000162490	DRAXIN	dorsal inhibitory axon guidance protein	-1.25052	3.95675	4.67995e-05	0.00358952
ENSG00000102172	SMS	spermine synthase	0.980626	5.45532	4.84242e-05	0.00366718
ENSG00000132031	MATN3	matrilin 3	0.874463	8.17709	4.84495e-05	0.00366718
ENSG00000160255	ITGB2	integrin subunit beta 2	1.42413	3.08772	4.88097e-05	0.0036703
ENSG00000163710	PCOLCE2	procollagen C-endopeptidase enhancer 2	-0.943462	6.10914	4.96041e-05	0.00370581
ENSG00000182752	PAPPA	pappalysin 1	0.920308	6.96054	5.06881e-05	0.00374861
ENSG00000206418	RAB12	RAB12, member RAS oncogene family	1.16245	4.13389	5.08286e-05	0.00374861
ENSG00000105427	CNFN	cornifelin	-1.64735	2.78685	5.12009e-05	0.00375202
ENSG00000176845	METRNL	meteorin like, glial cell differentiation regulator	0.954985	6.1835	5.42964e-05	0.00395367
ENSG00000146457	WTAP	WT1 associated protein	0.909699	6.9786	5.53262e-05	0.00400332
ENSG00000205413	SAMD9	sterile alpha motif domain containing 9	-1.15461	4.24592	5.73385e-05	0.004123
ENSG00000241343	RPL36A	ribosomal protein L36a	0.856026	9.68692	5.96688e-05	0.00426391
ENSG00000172348	RCAN2	regulator of calcineurin 2	-1.82021	2.36266	6.10873e-05	0.00433833
ENSG00000261105	LMO7-AS1	LMO7 antisense RNA 1	1.08127	4.47135	6.1822e-05	0.00436357
ENSG00000068383	INPP5A	inositol polyphosphate-5-phosphatase A	1.47003	2.90275	6.46076e-05	0.00453238
ENSG00000169220	RGS14	regulator of G protein signaling 14	1.38189	3.31021	6.50946e-05	0.00453887
ENSG00000276337		novel transcript, sense intronic to ZCCHC14	-1.63957	2.70276	6.56084e-05	0.00454714
ENSG00000261801	LOXL1-AS1	LOXL1 antisense RNA 1	-1.00295	4.99792	6.86733e-05	0.00473105
ENSG00000105664	COMP	cartilage oligomeric matrix protein	0.849331	12.4682	6.94441e-05	0.00475568
ENSG00000159200	RCAN1	regulator of calcineurin 1	0.884612	7.29294	7.34439e-05	0.00499983
ENSG00000168310	IRF2	interferon regulatory factor 2	1.01284	4.97855	7.61532e-05	0.00515378
ENSG00000113083	LOX	lysyl oxidase	0.887392	7.00584	7.66654e-05	0.0051581
ENSG00000157680	DGKI	diacylglycerol kinase iota	0.935666	5.9294	7.90138e-05	0.00528519
ENSG00000115758	ODC1	ornithine decarboxylase 1	0.929708	6.25265	8.00347e-05	0.00532254
ENSG00000125675	GRIA3	glutamate ionotropic receptor AMPA type subunit 3	-1.5207	3.01588	8.30951e-05	0.00549431
ENSG00000102109	PCSK1N	proprotein convertase subtilisin/kexin type 1 inhibitor	1.08151	4.37035	8.43898e-05	0.00554803
ENSG00000176438	SYNE3	spectrin repeat containing nuclear envelope family member 3	1.73288	2.13756	9.25888e-05	0.00605247
ENSG00000072163	LIMS2	LIM zinc finger domain containing 2	1.06713	4.44504	9.84066e-05	0.00636728
ENSG00000069399	BCL3	BCL3 transcription coactivator	1.11912	4.08428	9.85115e-05	0.00636728
ENSG00000244486	SCARF2	scavenger receptor class F member 2	0.876411	6.97382	9.94932e-05	0.0063948
ENSG00000095739	BAMBI	BMP and activin membrane bound inhibitor	0.946696	5.33256	0.000102114	0.00652679
ENSG00000172809	RPL38	ribosomal protein L38	0.827458	9.48092	0.000103668	0.00658952
ENSG00000106546	AHR	aryl hydrocarbon receptor	1.09707	4.17323	0.000105627	0.00667713
ENSG00000108551	RASD1	ras related dexamethasone induced 1	-1.57712	2.80075	0.00010664	0.00670435
ENSG00000168298	H1-4	H1.4 linker histone, cluster member	-0.904912	5.58818	0.000107379	0.00671411
ENSG00000197756	RPL37A	ribosomal protein L37a	0.823332	10.6314	0.000109797	0.00676879
ENSG00000162413	KLHL21	kelch like family member 21	0.982156	4.96151	0.000109956	0.00676879
ENSG00000132718	SYT11	synaptotagmin 11	-1.2125	3.78307	0.000110019	0.00676879
ENSG00000116044	NFE2L2	nuclear factor, erythroid 2 like 2	0.837131	7.82852	0.000115456	0.00706551
ENSG00000165323	FAT3	FAT atypical cadherin 3	1.0854	4.20779	0.000118696	0.00722539
ENSG00000267519	MIR23AHG	miR-23a/27a/24-2 cluster host gene	-1.01396	4.75782	0.000123907	0.00750288
ENSG00000178860	MSC	musculin	1.4411	2.99038	0.000124725	0.00751287
ENSG00000107968	MAP3K8	mitogen-activated protein kinase kinase kinase 8	0.928276	5.23204	0.000130025	0.00779136
ENSG00000262074	SNORD3B-2	small nucleolar RNA, C/D box 3B-2	-1.37678	3.21725	0.000137434	0.00819264
ENSG00000157240	FZD1	frizzled class receptor 1	0.897957	5.68624	0.000138999	0.00824322
ENSG00000156218	ADAMTSL3	ADAMTS like 3	1.04982	4.46278	0.000144068	0.00850003
ENSG00000196139	AKR1C3	aldo-keto reductase family 1 member C3	-1.046	4.27151	0.000149201	0.00875795
ENSG00000178531	CTXN1	cortexin 1	-1.79412	2.23302	0.000151035	0.0088206
ENSG00000271811		novel transcript	1.3095	3.23405	0.000156213	0.00907694
ENSG00000125868	DSTN	destrin, actin depolymerizing factor	0.804069	10.7663	0.000157039	0.00907906
ENSG00000254536		novel protein	-1.2852	3.50133	0.000159801	0.00918171
ENSG00000198840	MT-ND3	mitochondrially encoded NADH:ubiquinone oxidoreductase core subunit 3	0.803359	9.9434	0.000160411	0.00918171
ENSG00000149218	ENDOD1	endonuclease domain containing 1	-0.962996	4.90643	0.000170494	0.00971056
ENSG00000117724	CENPF	centromere protein F	-1.15296	3.84964	0.000185136	0.0104926
ENSG00000103888	CEMIP	cell migration inducing hyaluronidase 1	-0.861028	5.65498	0.000188055	0.0106058
ENSG00000173641	HSPB7	heat shock protein family B (small) member 7	1.35115	3.04945	0.000190178	0.0106732
ENSG00000107438	PDLIM1	PDZ and LIM domain 1	-1.5609	2.73647	0.000191783	0.0106811
ENSG00000117461	PIK3R3	phosphoinositide-3-kinase regulatory subunit 3	-0.964471	4.84723	0.000192177	0.0106811
ENSG00000160678	S100A1	S100 calcium binding protein A1	-0.916118	5.15119	0.000195533	0.0108104
ENSG00000006377	DLX6	distal-less homeobox 6	1.6094	2.20869	0.000196381	0.0108104
ENSG00000196656		ribosomal protein S26 (RPS26) pseudogene	0.881001	6.04004	0.000202574	0.0110982
ENSG00000143153	ATP1B1	ATPase Na+/K+ transporting subunit beta 1	0.817753	7.46904	0.000203545	0.0110985
ENSG00000215845	TSTD1	thiosulfate sulfurtransferase like domain containing 1	-1.17531	3.68522	0.000208303	0.0113044
ENSG00000148908	RGS10	regulator of G protein signaling 10	0.878988	5.4839	0.000214653	0.0115901
ENSG00000121410	A1BG	alpha-1-B glycoprotein	0.893173	5.24102	0.000215583	0.0115901
ENSG00000087494	PTHLH	parathyroid hormone like hormone	-1.02021	4.43028	0.00021945	0.0117431
ENSG00000101096	NFATC2	nuclear factor of activated T cells 2	1.23877	3.36336	0.000222215	0.011836
ENSG00000057657	PRDM1	PR/SET domain 1	1.54989	2.44752	0.000227577	0.0120658
ENSG00000099998	GGT5	gamma-glutamyltransferase 5	1.31397	3.13763	0.000229397	0.0120808
ENSG00000165072	MAMDC2	MAM domain containing 2	-0.858884	5.69935	0.00022996	0.0120808
ENSG00000170891	CYTL1	cytokine like 1	-0.814817	6.91816	0.00024753	0.012916
ENSG00000171067	C11orf24	chromosome 11 open reading frame 24	0.87678	5.42386	0.000248104	0.012916
ENSG00000244313		ribosomal protein S10 (RPS10) pseudogene	0.854143	6.32102	0.000250838	0.0129995
LRG_886	ACTN1	actinin alpha 1	0.834729	6.68563	0.000254653	0.0130905
ENSG00000171858	RPS21	ribosomal protein S21	0.777489	10.2168	0.00025487	0.0130905
ENSG00000099282	TSPAN15	tetraspanin 15	-1.51677	2.69097	0.000274728	0.0140478
ENSG00000185885	IFITM1	interferon induced transmembrane protein 1	-0.857538	6.06219	0.000281109	0.0142981
ENSG00000184887	BTBD6	BTB domain containing 6	0.860702	5.67153	0.000282109	0.0142981
ENSG00000165030	NFIL3	nuclear factor, interleukin 3 regulated	0.859563	5.75069	0.000284827	0.0143219
ENSG00000251493	FOXD1	forkhead box D1	0.859966	5.93679	0.000285069	0.0143219
ENSG00000177700	POLR2L	RNA polymerase II, I and III subunit L	0.772174	9.12569	0.000288304	0.0144214
ENSG00000163491	NEK10	NIMA related kinase 10	1.62348	2.16445	0.000294956	0.0146903
ENSG00000137804	NUSAP1	nucleolar and spindle associated protein 1	-1.36549	3.04546	0.000296801	0.0147185
ENSG00000128805	ARHGAP22	Rho GTPase activating protein 22	-0.861252	5.30138	0.000310246	0.0153192
ENSG00000110427	KIAA1549L	KIAA1549 like	1.32942	2.94719	0.000318082	0.015639
ENSG00000066248	NGEF	neuronal guanine nucleotide exchange factor	-1.03096	4.18392	0.000328458	0.0160805
ENSG00000163145	C1QTNF7	C1q and TNF related 7	1.28376	3.11782	0.000330039	0.0160894
ENSG00000164823	OSGIN2	oxidative stress induced growth inhibitor family member 2	0.9709	4.59006	0.000338618	0.016438
ENSG00000228495	LINC01013	long intergenic non-protein coding RNA 1013	1.48623	2.33437	0.000350427	0.0169398
ENSG00000112096	SOD2	superoxide dismutase 2	0.762627	8.5906	0.000354567	0.0170682
ENSG00000261889		novel transcript	1.60836	2.09248	0.000357667	0.0171457
ENSG00000268230		novel transcript	0.870145	5.13541	0.000360775	0.0172229
ENSG00000281383		novel transcript, similar to YY1 associated myogenesis RNA 1 YAM1	-0.961521	4.66828	0.000372476	0.0176489
ENSG00000213058		ribosomal protein S14 (RPS14) pseudogene	-1.50054	2.70783	0.000373209	0.0176489
ENSG00000198355	PIM3	Pim-3 proto-oncogene, serine/threonine kinase	0.833473	6.2569	0.000374931	0.0176489
ENSG00000139174	PRICKLE1	prickle planar cell polarity protein 1	-0.86214	5.21638	0.000375835	0.0176489
ENSG00000135245	HILPDA	hypoxia inducible lipid droplet associated	-1.0722	3.87379	0.000381247	0.0178303
ENSG00000119280	C1orf198	chromosome 1 open reading frame 198	0.903035	4.92021	0.000392458	0.0182803
LRG_89	NFKBIA	NFKB inhibitor alpha	0.764557	7.8831	0.000395538	0.0183494
ENSG00000130988	RGN	regucalcin	-1.3766	2.84926	0.000403994	0.0186665
ENSG00000162692	VCAM1	vascular cell adhesion molecule 1	1.17043	3.39722	0.000408087	0.0187802
ENSG00000177606	JUN	Jun proto-oncogene, AP-1 transcription factor subunit	-0.735243	8.99676	0.000414922	0.0190186
ENSG00000233901	LINC01503	long intergenic non-protein coding RNA 1503	0.834636	5.96466	0.000421426	0.0192401
ENSG00000166289	PLEKHF1	pleckstrin homology and FYVE domain containing 1	0.888589	5.01207	0.00042644	0.0193921
ENSG00000154277	UCHL1	ubiquitin C-terminal hydrolase L1	-0.822202	5.98343	0.000430968	0.0195208
ENSG00000156453	PCDH1	protocadherin 1	-1.46533	2.64359	0.00043389	0.0195761
ENSG00000163536	SERPINI1	serpin family I member 1	-1.49224	2.53214	0.000454614	0.020431
ENSG00000170017	ALCAM	activated leukocyte cell adhesion molecule	0.829074	5.51825	0.00045859	0.0205295
ENSG00000162614	NEXN	nexilin F-actin binding protein	0.801295	6.5919	0.000462706	0.0205852
ENSG00000158859	ADAMTS4	ADAM metallopeptidase with thrombospondin type 1 motif 4	-1.09571	3.75037	0.000463414	0.0205852
ENSG00000084636	COL16A1	collagen type XVI alpha 1 chain	0.82206	5.79544	0.000470329	0.0207569
ENSG00000285130		novel protein	1.48456	2.2544	0.000472873	0.0207569
ENSG00000125398	SOX9	SRY-box transcription factor 9	0.792738	6.91028	0.000473775	0.0207569
ENSG00000150938	CRIM1	cysteine rich transmembrane BMP regulator 1	0.975273	4.33179	0.000474494	0.0207569
ENSG00000187479	C11orf96	chromosome 11 open reading frame 96	-0.740397	7.94107	0.000476629	0.0207713
ENSG00000111341	MGP	matrix Gla protein	-0.724111	11.2227	0.00048214	0.0209321
ENSG00000198918	RPL39	ribosomal protein L39	0.738708	11.0821	0.000504002	0.021799
ENSG00000274012	RN7SL2	RNA component of signal recognition particle 7SL2	1.25419	3.14439	0.000514135	0.022154
ENSG00000132432	SEC61G	SEC61 translocon subunit gamma	0.737828	9.52352	0.000517003	0.0221906
ENSG00000117616	RSRP1	arginine and serine rich protein 1	0.778386	7.00374	0.00051884	0.0221906
ENSG00000108691	CCL2	C-C motif chemokine ligand 2	-0.796681	6.07252	0.000521788	0.022234
ENSG00000125845	BMP2	bone morphogenetic protein 2	0.910743	4.75137	0.000534376	0.0226863
ENSG00000158270	COLEC12	collectin subfamily member 12	-1.03148	3.92062	0.00053638	0.0226877
ENSG00000197063	MAFG	MAF bZIP transcription factor G	0.819828	6.01615	0.000541025	0.0228003
ENSG00000213178	RPL22P1	ribosomal protein L22 pseudogene 1	0.94553	4.43017	0.000556179	0.0233534
ENSG00000145592	RPL37	ribosomal protein L37	0.732405	10.8115	0.000560099	0.0234224
ENSG00000198521	ZNF43	zinc finger protein 43	-1.60551	2.2128	0.000561892	0.0234224
ENSG00000198467	TPM2	tropomyosin 2	0.73112	10.5087	0.000571425	0.0237335
LRG_433	LAMA4	laminin subunit alpha 4	-1.04083	3.86109	0.000573481	0.0237335
ENSG00000147174	GCNA	germ cell nuclear acidic peptidase	1.31025	2.73327	0.000583251	0.0240513
ENSG00000182095	TNRC18	trinucleotide repeat containing 18	0.942788	4.40247	0.000588205	0.0241689
ENSG00000140416	TPM1	tropomyosin 1	0.72832	10.6157	0.000600371	0.024581
ENSG00000132481	TRIM47	tripartite motif containing 47	-1.14405	3.47601	0.000611066	0.024844
LRG_2	COL1A2	collagen type I alpha 2 chain	0.72816	11.9612	0.000611114	0.024844
ENSG00000143079	CTTNBP2NL	CTTNBP2 N-terminal like	-0.839322	5.1524	0.000616371	0.0249695
ENSG00000115107	STEAP3	STEAP3 metalloreductase	-0.833449	5.34846	0.000618979	0.0249872
LRG_142	CD81	CD81 molecule	0.739599	7.86056	0.000624909	0.0251384
ENSG00000189129	PLAC9	placenta associated 9	0.728094	8.56622	0.000637452	0.0255536
ENSG00000142208	AKT1	AKT serine/threonine kinase 1	0.807004	5.51391	0.000661552	0.0264276
ENSG00000175600	SUGCT	succinyl-CoA:glutarate-CoA transferase	0.939069	4.37826	0.000669826	0.0266656
ENSG00000162929	KIAA1841	KIAA1841	-1.21404	3.28881	0.000683023	0.0270059
ENSG00000158050	DUSP2	dual specificity phosphatase 2	-0.7994	5.99088	0.00068307	0.0270059
ENSG00000188026	RILPL1	Rab interacting lysosomal protein like 1	0.973188	4.07906	0.000689106	0.0271512
ENSG00000146281	PM20D2	peptidase M20 domain containing 2	1.5113	2.01136	0.00069502	0.027238
ENSG00000078053	AMPH	amphiphysin	-0.99944	3.99006	0.000696043	0.027238
ENSG00000168386	FILIP1L	filamin A interacting protein 1 like	-0.848959	4.95562	0.000739526	0.0287957
ENSG00000132329	RAMP1	receptor activity modifying protein 1	0.734345	7.69162	0.000740855	0.0287957
ENSG00000260836		novel protein	-1.05994	3.71661	0.000748132	0.0288946
ENSG00000161381	PLXDC1	plexin domain containing 1	-0.773727	6.00744	0.00074842	0.0288946
ENSG00000145681	HAPLN1	hyaluronan and proteoglycan link protein 1	0.71592	9.41763	0.000753824	0.0290058
ENSG00000116786	PLEKHM2	pleckstrin homology and RUN domain containing M2	0.861092	4.90723	0.000760517	0.0291658
ENSG00000198816	ZNF358	zinc finger protein 358	0.794346	5.5191	0.000781985	0.0298895
ENSG00000076716	GPC4	glypican 4	0.936367	4.23153	0.000784718	0.0298946
ENSG00000180596	H2BC4	H2B clustered histone 4	-1.4316	2.53462	0.00079002	0.0299973
ENSG00000196924	FLNA	filamin A	0.717483	8.17856	0.000801478	0.0302724
ENSG00000105880	DLX5	distal-less homeobox 5	0.80192	5.45477	0.000802527	0.0302724
ENSG00000100906	NFKBIA	NFKB inhibitor alpha	0.716541	8.11434	0.000806931	0.030339
ENSG00000116285	ERRFI1	ERBB receptor feedback inhibitor 1	0.794798	5.71128	0.000845146	0.0315988
ENSG00000255717	SNHG1	small nucleolar RNA host gene 1	1.00095	3.86328	0.00084593	0.0315988
ENSG00000137449	CPEB2	cytoplasmic polyadenylation element binding protein 2	0.907266	4.48886	0.000871074	0.0324327
ENSG00000143320	CRABP2	cellular retinoic acid binding protein 2	1.36656	2.26162	0.000875716	0.0325003
ENSG00000109083	IFT20	intraflagellar transport 20	0.748377	6.91871	0.000889747	0.0329149
ENSG00000125520	SLC2A4RG	SLC2A4 regulator	0.776185	6.14886	0.000917816	0.0338445
ENSG00000018236	CNTN1	contactin 1	0.811048	5.19019	0.000927312	0.0340854
ENSG00000112769	LAMA4	laminin subunit alpha 4	-0.924049	4.22966	0.000943256	0.034561
ENSG00000203930	LINC00632	long intergenic non-protein coding RNA 632	-0.711517	7.50356	0.000949446	0.0346588
ENSG00000232022	FAAHP1	fatty acid amide hydrolase pseudogene 1	-0.912161	4.33761	0.000951949	0.0346588
ENSG00000168066	SF1	splicing factor 1	-0.771476	5.77285	0.000969246	0.0351772
ENSG00000131196	NFATC1	nuclear factor of activated T cells 1	0.913612	4.24718	0.000976907	0.0353438
ENSG00000163975	MELTF	melanotransferrin	-0.833507	4.99947	0.000982451	0.0354329
ENSG00000107404	DVL1	dishevelled segment polarity protein 1	0.979548	3.94654	0.000987469	0.0354369
ENSG00000105722	ERF	ETS2 repressor factor	0.845801	4.878	0.00098872	0.0354369
ENSG00000169583	CLIC3	chloride intracellular channel 3	-0.771052	5.8695	0.00102617	0.0366647
ENSG00000183955	KMT5A	lysine methyltransferase 5A	0.809055	5.13368	0.00104681	0.0372538
ENSG00000203875	SNHG5	small nucleolar RNA host gene 5	0.714346	7.56321	0.00104913	0.0372538
ENSG00000141505	ASGR1	asialoglycoprotein receptor 1	1.64343	1.61597	0.00107538	0.0380683
ENSG00000123358	NR4A1	nuclear receptor subfamily 4 group A member 1	0.755163	6.49752	0.00108892	0.0383902
ENSG00000108176	DNAJC12	DnaJ heat shock protein family (Hsp40) member C12	-1.29279	2.78201	0.00109114	0.0383902
ENSG00000276345		NULL	1.06228	3.61079	0.0010945	0.0383909
ENSG00000153234	NR4A2	nuclear receptor subfamily 4 group A member 2	0.739679	6.70026	0.00111582	0.0390197
ENSG00000188171	ZNF626	zinc finger protein 626	-0.969732	3.94144	0.00112728	0.0393012
ENSG00000038427	VCAN	versican	-0.679481	8.76287	0.00113093	0.0393092
ENSG00000156976	EIF4A2	eukaryotic translation initiation factor 4A2	-0.722368	6.83112	0.00115999	0.0401805
ENSG00000150347	ARID5B	AT-rich interaction domain 5B	0.725924	7.09961	0.00116298	0.0401805
ENSG00000270617	URGCP-MRPS24	URGCP-MRPS24 readthrough	0.722741	7.13944	0.00118897	0.0409554
ENSG00000124614	RPS10	ribosomal protein S10	0.686403	10.5536	0.00120345	0.0413304
ENSG00000151632	AKR1C2	aldo-keto reductase family 1 member C2	-0.816556	4.97645	0.00121352	0.041465
ENSG00000145284	SCD5	stearoyl-CoA desaturase 5	-1.3588	2.55442	0.00121458	0.041465
ENSG00000107317	PTGDS	prostaglandin D2 synthase	-0.863837	4.60755	0.00122359	0.0416043
ENSG00000171130	ATP6V0E2	ATPase H+ transporting V0 subunit e2	1.19093	3.0082	0.00122655	0.0416043
ENSG00000273129	PACERR	PTGS2 antisense NFKB1 complex-mediated expression regulator RNA	-1.23955	2.95675	0.0012295	0.0416043
ENSG00000122378	PRXL2A	peroxiredoxin like 2A	-1.02876	3.67191	0.00124219	0.0419103
ENSG00000068097	HEATR6	HEAT repeat containing 6	-1.04504	3.63306	0.00126439	0.042455
ENSG00000229344	MTCO2P12	MT-CO2 pseudogene 12	-0.751724	6.49494	0.00126572	0.042455
LRG_1148	RPS7	ribosomal protein S7	-0.718731	6.74071	0.0012707	0.0424983
ENSG00000189180	ZNF33A	zinc finger protein 33A	-0.927314	4.11088	0.00130255	0.0434373
ENSG00000233927	RPS28	ribosomal protein S28	0.680984	11.1798	0.00131814	0.0438301
ENSG00000127083	OMD	osteomodulin	0.690266	7.94531	0.00133505	0.0442645
ENSG00000112773	TENT5A	terminal nucleotidyltransferase 5A	0.719995	6.94031	0.00134454	0.044451
ENSG00000254732		novel protein, C11orf31-CTNND1 readthrough	-0.763489	5.36128	0.00135898	0.0447995
ENSG00000176171	BNIP3	BCL2 interacting protein 3	0.754304	5.91678	0.00136926	0.0449328
ENSG00000156427	FGF18	fibroblast growth factor 18	0.978637	3.7119	0.00137083	0.0449328
ENSG00000175130	MARCKSL1	MARCKS like 1	-0.734603	6.36739	0.00137531	0.0449516
ENSG00000138160	KIF11	kinesin family member 11	-1.68363	1.77144	0.00139195	0.0453305
ENSG00000109475	RPL34	ribosomal protein L34	0.677442	11.1292	0.00139478	0.0453305
ENSG00000109472	CPE	carboxypeptidase E	-0.80522	5.00121	0.00144271	0.0466256
ENSG00000175183	CSRP2	cysteine and glycine rich protein 2	0.699279	7.42867	0.00144604	0.0466256
ENSG00000143416	SELENBP1	selenium binding protein 1	-1.1125	3.29673	0.00144679	0.0466256
ENSG00000162924	REL	REL proto-oncogene, NF-kB subunit	0.738534	6.27446	0.00148208	0.0476294
ENSG00000064886	CHI3L2	chitinase 3 like 2	-0.739297	5.54574	0.00149551	0.0478297
ENSG00000154640	BTG3	BTG anti-proliferation factor 3	0.70643	7.11637	0.00149663	0.0478297
ENSG00000274333		novel transcript	1.08037	3.2289	0.00152889	0.0487253
ENSG00000100036	SLC35E4	solute carrier family 35 member E4	-1.03845	3.55152	0.00154226	0.0490159
ENSG00000062582	MRPS24	mitochondrial ribosomal protein S24	0.691611	7.55546	0.001557	0.0491377
ENSG00000157514	TSC22D3	TSC22 domain family member 3	0.690558	7.58613	0.00156198	0.0491377
ENSG00000224594	RPL29P19	ribosomal protein L29 pseudogene 19	1.349	2.21359	0.00156307	0.0491377
ENSG00000119862	LGALSL	galectin like	0.844586	4.64101	0.00156318	0.0491377
ENSG00000067048	DDX3Y	DEAD-box helicase 3 Y-linked	-0.737965	6.07416	0.00156993	0.0492154
ENSG00000108840	HDAC5	histone deacetylase 5	1.00725	3.57787	0.00159564	0.0498855

## Sheet: Cocu Cluster 5 st vs dyn
GeneId	Symbol	GeneName	log2FC	log2A	P.Value	adj.P.Val
ENSG00000205076	LGALS7	galectin 7	-4.4341	4.95132	9.119e-78	1.16778e-73
ENSG00000178934	LGALS7B	galectin 7B	-4.03157	5.30504	2.72822e-73	1.74688e-69
ENSG00000215183	MSMP	microseminoprotein, prostate associated	-2.97205	4.72053	5.72738e-41	2.44483e-37
ENSG00000118785	SPP1	secreted phosphoprotein 1	-2.12293	12.3111	1.61615e-30	5.1741e-27
ENSG00000169583	CLIC3	chloride intracellular channel 3	-2.002	8.03308	4.67117e-30	1.19638e-26
ENSG00000137441	FGFBP2	fibroblast growth factor binding protein 2	-2.01569	9.44342	6.83231e-30	1.45824e-26
ENSG00000123500	COL10A1	collagen type X alpha 1 chain	-2.04734	12.406	1.34721e-28	2.46463e-25
ENSG00000163501	IHH	Indian hedgehog signaling molecule	-2.51441	4.15479	2.1316e-28	3.41217e-25
ENSG00000136457	CHAD	chondroadherin	-1.98452	6.44304	3.7802e-27	5.3788e-24
ENSG00000202198	7SK	7SK RNA	1.90635	7.13784	9.39993e-27	1.20376e-23
ENSG00000165949	IFI27	interferon alpha inducible protein 27	-2.31929	4.51526	4.14374e-26	4.82407e-23
ENSG00000163993	S100P	S100 calcium binding protein P	-2.05061	5.34466	2.14582e-24	2.28995e-21
ENSG00000197249	SERPINA1	serpin family A member 1	-1.7992	6.1396	4.36169e-22	4.2966e-19
ENSG00000138131	LOXL4	lysyl oxidase like 4	-2.05451	4.58476	1.05355e-21	9.63696e-19
ENSG00000116661	FBXO2	F-box protein 2	-1.72083	6.04078	3.30096e-20	2.81814e-17
ENSG00000159674	SPON2	spondin 2	-1.64011	6.83441	3.58561e-20	2.86983e-17
ENSG00000149968	MMP3	matrix metallopeptidase 3	1.70221	6.27839	4.39415e-20	3.31009e-17
ENSG00000160678	S100A1	S100 calcium binding protein A1	-1.59924	9.14481	4.96967e-20	3.53565e-17
ENSG00000166509	CLEC3A	C-type lectin domain family 3 member A	-1.6984	5.7962	3.64549e-19	2.45706e-16
ENSG00000107317	PTGDS	prostaglandin D2 synthase	-1.57599	6.68351	1.3841e-18	8.86239e-16
ENSG00000166592	RRAD	RRAD, Ras related glycolysis inhibitor and calcium channel regulator	1.94611	4.35607	1.46983e-18	8.96313e-16
ENSG00000242265	PEG10	paternally expressed 10	2.25921	3.32736	1.91327e-17	1.1137e-14
ENSG00000170891	CYTL1	cytokine like 1	-1.491	10.0775	2.78273e-17	1.54938e-14
ENSG00000111341	MGP	matrix Gla protein	-1.49876	10.8789	4.84746e-17	2.58652e-14
ENSG00000115457	IGFBP2	insulin like growth factor binding protein 2	-1.86276	3.87626	1.10598e-16	5.66525e-14
ENSG00000092758	COL9A3	collagen type IX alpha 3 chain	-1.43664	7.23559	1.43409e-16	7.06346e-14
ENSG00000134830	C5AR2	complement component 5a receptor 2	-1.78926	4.28424	1.57179e-16	7.45492e-14
ENSG00000136110	CNMD	chondromodulin	-1.57458	5.75693	1.71764e-16	7.85576e-14
ENSG00000163491	NEK10	NIMA related kinase 10	2.61281	2.05425	5.49951e-16	2.42851e-13
ENSG00000125968	ID1	inhibitor of DNA binding 1, HLH protein	-1.38182	9.137	1.60869e-15	6.86695e-13
ENSG00000119147	ECRG4	ECRG4 augurin precursor	-1.36319	9.20048	3.83428e-15	1.58393e-12
ENSG00000145632	PLK2	polo like kinase 2	1.76703	4.14243	5.33201e-15	2.1338e-12
ENSG00000257529	RPL36A-HNRNPH2	RPL36A-HNRNPH2 readthrough	-1.63257	4.68203	6.32049e-15	2.45273e-12
ENSG00000124491	F13A1	coagulation factor XIII A chain	-1.37126	6.81064	9.53816e-15	3.59252e-12
ENSG00000118503	TNFAIP3	TNF alpha induced protein 3	1.55119	5.25715	1.05024e-14	3.78002e-12
ENSG00000112280	COL9A1	collagen type IX alpha 1 chain	-1.33886	7.25956	1.06263e-14	3.78002e-12
ENSG00000163661	PTX3	pentraxin 3	1.55865	5.25502	1.33503e-14	4.62065e-12
ENSG00000185112	FAM43A	family with sequence similarity 43 member A	-1.53048	5.00847	3.93854e-14	1.31501e-11
ENSG00000125144	MT1G	metallothionein 1G	1.69786	3.89532	4.00481e-14	1.31501e-11
ENSG00000260836		novel protein	-1.74316	3.65866	6.7366e-14	2.15672e-11
LRG_1125	RPL26	ribosomal protein L26	-1.34924	6.26307	1.21505e-13	3.74471e-11
LRG_1253	COL9A3	collagen type IX alpha 3 chain	-1.29268	7.10187	1.22816e-13	3.74471e-11
ENSG00000131668	BARX1	BARX homeobox 1	1.35496	6.15221	1.63446e-13	4.86765e-11
ENSG00000106537	TSPAN13	tetraspanin 13	-1.52393	4.76932	1.70067e-13	4.94971e-11
ENSG00000189058	APOD	apolipoprotein D	-1.26193	7.6305	1.99318e-13	5.67215e-11
ENSG00000187837	H1-2	H1.2 linker histone, cluster member	-1.30147	6.75195	2.12608e-13	5.91881e-11
ENSG00000006747	SCIN	scinderin	-1.39475	5.6374	2.67089e-13	7.27733e-11
ENSG00000108551	RASD1	ras related dexamethasone induced 1	-1.56159	4.22612	4.76549e-13	1.27139e-10
ENSG00000102317	RBM3	RNA binding motif protein 3	1.22139	8.0772	1.22942e-12	3.21304e-10
ENSG00000182600	SNORC	secondary ossification center associated regulator of chondrocyte maturation	-1.23542	10.4857	2.4702e-12	6.32667e-10
ENSG00000029559	IBSP	integrin binding sialoprotein	-1.24885	11.7849	3.27643e-12	8.22704e-10
LRG_808	AQP1	aquaporin 1 (Colton blood group)	2.26272	1.58596	5.35761e-12	1.29452e-09
ENSG00000240583	AQP1	aquaporin 1 (Colton blood group)	2.26272	1.58596	5.35761e-12	1.29452e-09
ENSG00000139219	COL2A1	collagen type II alpha 1 chain	-1.21242	10.4952	6.11994e-12	1.45133e-09
ENSG00000115325	DOK1	docking protein 1	-1.31859	5.54286	7.25408e-12	1.66184e-09
ENSG00000011347	SYT7	synaptotagmin 7	2.16714	2.00357	7.26713e-12	1.66184e-09
LRG_1148	RPS7	ribosomal protein S7	-1.20091	6.77176	1.03164e-11	2.31776e-09
ENSG00000141469	SLC14A1	solute carrier family 14 member 1 (Kidd blood group)	-1.5366	3.67536	1.26814e-11	2.79997e-09
ENSG00000173868	PHOSPHO1	phosphoethanolamine/phosphocholine phosphatase 1	-1.40655	4.60544	1.95684e-11	4.24734e-09
ENSG00000102174	PHEX	phosphate regulating endopeptidase homolog X-linked	-1.7701	2.74059	2.16103e-11	4.61236e-09
ENSG00000141485	SLC13A5	solute carrier family 13 member 5	-1.97954	1.97165	3.45576e-11	7.25484e-09
ENSG00000204248	COL11A2	collagen type XI alpha 2 chain	-1.17034	6.58061	5.4264e-11	1.12082e-08
ENSG00000134046	MBD2	methyl-CpG binding domain protein 2	1.24642	5.61121	8.22748e-11	1.6724e-08
ENSG00000130303	BST2	bone marrow stromal cell antigen 2	-1.44928	3.83794	9.25182e-11	1.85123e-08
ENSG00000159200	RCAN1	regulator of calcineurin 1	1.11552	7.18897	1.23107e-10	2.4254e-08
ENSG00000147174	GCNA	germ cell nuclear acidic peptidase	1.81011	2.57612	1.47712e-10	2.86606e-08
ENSG00000023445	BIRC3	baculoviral IAP repeat containing 3	1.50685	3.63556	2.18965e-10	4.18518e-08
ENSG00000274012	RN7SL2	RNA component of signal recognition particle 7SL2	1.62028	3.16441	2.88442e-10	5.43204e-08
ENSG00000117616	RSRP1	arginine and serine rich protein 1	1.11409	6.72999	3.23211e-10	5.9986e-08
ENSG00000281383		novel transcript, similar to YY1 associated myogenesis RNA 1 YAM1	-1.28901	4.76579	3.3618e-10	6.15018e-08
ENSG00000160801	PTH1R	parathyroid hormone 1 receptor	-1.06947	7.83368	4.14371e-10	7.47386e-08
ENSG00000159388	BTG2	BTG anti-proliferation factor 2	-1.20886	5.24001	8.64415e-10	1.53746e-07
ENSG00000162998	FRZB	frizzled related protein	-1.32253	4.30616	1.01865e-09	1.78696e-07
ENSG00000167642	SPINT2	serine peptidase inhibitor, Kunitz type 2	-1.18532	5.38087	1.16213e-09	2.01111e-07
LRG_1319	TNFRSF4	TNF receptor superfamily member 4	-1.93044	1.36087	1.24108e-09	2.09273e-07
ENSG00000131242	RAB11FIP4	RAB11 family interacting protein 4	-1.54681	3.03443	1.24198e-09	2.09273e-07
ENSG00000179431	FJX1	four-jointed box kinase 1	-1.14656	5.44478	2.69103e-09	4.4755e-07
ENSG00000113916	BCL6	BCL6 transcription repressor	1.15555	5.42391	3.25811e-09	5.34915e-07
ENSG00000234745	HLA-B	major histocompatibility complex, class I, B	1.02852	6.98224	3.74923e-09	6.07755e-07
ENSG00000131480	AOC2	amine oxidase copper containing 2	-1.05099	6.35069	4.57359e-09	7.32117e-07
ENSG00000173227	SYT12	synaptotagmin 12	-1.63203	2.35646	4.78811e-09	7.56994e-07
ENSG00000135407	AVIL	advillin	1.68038	2.34806	6.26962e-09	9.79132e-07
ENSG00000112761	CCN6	cellular communication network factor 6	-1.08896	5.63945	8.8981e-09	1.36235e-06
ENSG00000180447	GAS1	growth arrest specific 1	1.24832	4.29848	8.93622e-09	1.36235e-06
ENSG00000182985	CADM1	cell adhesion molecule 1	1.28285	3.90776	9.09228e-09	1.36983e-06
ENSG00000163536	SERPINI1	serpin family I member 1	-1.34701	3.49597	9.45167e-09	1.40742e-06
ENSG00000099953	MMP11	matrix metallopeptidase 11	1.10475	5.53516	1.02366e-08	1.50678e-06
ENSG00000153094	BCL2L11	BCL2 like 11	1.57684	2.63496	1.03923e-08	1.51232e-06
ENSG00000089685	BIRC5	baculoviral IAP repeat containing 5	1.14939	4.90907	1.27555e-08	1.83536e-06
ENSG00000109610	SOD3	superoxide dismutase 3	-1.05736	5.7524	1.509e-08	2.1352e-06
ENSG00000128965	CHAC1	ChaC glutathione specific gamma-glutamylcyclotransferase 1	-1.28468	3.72514	1.51728e-08	2.1352e-06
ENSG00000186827	TNFRSF4	TNF receptor superfamily member 4	-1.70887	1.63855	2.23813e-08	3.11538e-06
ENSG00000160307	S100B	S100 calcium binding protein B	-1.03985	5.78143	2.81962e-08	3.88258e-06
ENSG00000213741	RPS29	ribosomal protein S29	0.974354	10.6816	3.06812e-08	4.17982e-06
LRG_620	BCL2L11	BCL2 like 11	1.52682	2.60337	3.13945e-08	4.223e-06
ENSG00000144331	ZNF385B	zinc finger protein 385B	-1.1101	4.98321	3.16577e-08	4.223e-06
ENSG00000130766	SESN2	sestrin 2	-1.18588	4.21744	3.5405e-08	4.67418e-06
ENSG00000120549	KIAA1217	KIAA1217	1.17436	4.42613	3.74359e-08	4.89188e-06
ENSG00000206418	RAB12	RAB12, member RAS oncogene family	1.19543	4.1566	4.04667e-08	5.2345e-06
ENSG00000276168	RN7SL1	RNA component of signal recognition particle 7SL1	1.08318	5.25245	4.39251e-08	5.62505e-06
ENSG00000175315	CST6	cystatin E/M	-1.19986	3.80819	5.98198e-08	7.58468e-06
ENSG00000282885		novel transcript	1.30575	3.44911	6.35427e-08	7.97772e-06
ENSG00000078596	ITM2A	integral membrane protein 2A	-1.09652	4.82464	6.45386e-08	8.02409e-06
ENSG00000273017		novel transcript, sense intronic BACH1	1.80742	1.24435	6.88609e-08	8.4216e-06
LRG_1020	SLC13A5	solute carrier family 13 member 5	-1.70394	1.35196	6.90511e-08	8.4216e-06
ENSG00000124107	SLPI	secretory leukocyte peptidase inhibitor	-1.12488	4.57147	7.66778e-08	9.26355e-06
ENSG00000183691	NOG	noggin	-1.49709	2.15985	9.87338e-08	1.18167e-05
ENSG00000163235	TGFA	transforming growth factor alpha	-1.29458	3.19325	1.34103e-07	1.59011e-05
ENSG00000243509	TNFRSF6B	TNF receptor superfamily member 6b	-1.14989	3.92941	1.45206e-07	1.70598e-05
ENSG00000118496	FBXO30	F-box protein 30	1.01356	5.49412	1.55857e-07	1.81446e-05
ENSG00000272398	CD24	CD24 molecule	-1.01831	5.39985	1.59519e-07	1.84037e-05
ENSG00000134070	IRAK2	interleukin 1 receptor associated kinase 2	1.2323	3.6039	1.64561e-07	1.87002e-05
ENSG00000119917	IFIT3	interferon induced protein with tetratricopeptide repeats 3	-1.21341	3.57016	1.6501e-07	1.87002e-05
ENSG00000182326	C1S	complement C1s	1.07222	4.76809	1.92232e-07	2.14397e-05
LRG_1140	RPL11	ribosomal protein L11	-0.890029	7.32124	1.92532e-07	2.14397e-05
ENSG00000168310	IRF2	interferon regulatory factor 2	1.05698	4.89904	2.14131e-07	2.3601e-05
ENSG00000140092	FBLN5	fibulin 5	1.21327	3.6524	2.16307e-07	2.3601e-05
ENSG00000128045	RASL11B	RAS like family 11 member B	-1.19872	3.55447	2.19035e-07	2.3601e-05
ENSG00000255245	FXYD6-FXYD2	FXYD6-FXYD2 readthrough	-1.47985	2.17334	2.19313e-07	2.3601e-05
ENSG00000106366	SERPINE1	serpin family E member 1	-0.995861	5.48902	2.2365e-07	2.368e-05
ENSG00000112149	CD83	CD83 molecule	1.14963	3.92392	2.23745e-07	2.368e-05
ENSG00000122691	TWIST1	twist family bHLH transcription factor 1	0.934251	6.21072	2.6893e-07	2.82288e-05
ENSG00000171522	PTGER4	prostaglandin E receptor 4	1.57874	1.53929	2.91293e-07	3.03276e-05
LRG_1	COL1A1	collagen type I alpha 1 chain	0.906136	11.0584	2.96042e-07	3.05735e-05
ENSG00000183087	GAS6	growth arrest specific 6	0.874186	7.4969	3.11525e-07	3.19151e-05
ENSG00000185745	IFIT1	interferon induced protein with tetratricopeptide repeats 1	-1.13453	3.86096	3.17651e-07	3.20466e-05
ENSG00000119862	LGALSL	galectin like	1.1104	4.18407	3.17813e-07	3.20466e-05
ENSG00000185477	GPRIN3	GPRIN family member 3	-1.10942	3.94319	3.40551e-07	3.40711e-05
ENSG00000186891	TNFRSF18	TNF receptor superfamily member 18	-1.20579	3.4819	3.48214e-07	3.45137e-05
ENSG00000164611	PTTG1	PTTG1 regulator of sister chromatid separation, securin	0.930357	6.05317	3.50366e-07	3.45137e-05
ENSG00000270800	RPS10-NUDT3	RPS10-NUDT3 readthrough	-0.869039	7.38563	3.54378e-07	3.46425e-05
ENSG00000261857	MIA	MIA SH3 domain containing	-0.87445	9.76373	4.36741e-07	4.23705e-05
ENSG00000049089	COL9A2	collagen type IX alpha 2 chain	-0.860244	7.62373	4.66866e-07	4.49526e-05
ENSG00000184292	TACSTD2	tumor associated calcium signal transducer 2	-0.93509	5.85281	4.7541e-07	4.54336e-05
ENSG00000165494	PCF11	PCF11 cleavage and polyadenylation factor subunit	1.00746	5.05535	5.03418e-07	4.77539e-05
ENSG00000162924	REL	REL proto-oncogene, NF-kB subunit	0.91342	6.15481	5.12204e-07	4.823e-05
ENSG00000134215	VAV3	vav guanine nucleotide exchange factor 3	-1.33174	2.62719	5.19089e-07	4.85215e-05
ENSG00000100739	BDKRB1	bradykinin receptor B1	1.08654	4.2345	5.39488e-07	5.00629e-05
LRG_473	COL6A3	collagen type VI alpha 3 chain	0.875157	6.89586	5.49026e-07	5.05815e-05
ENSG00000100292	HMOX1	heme oxygenase 1	0.85592	7.7432	5.54744e-07	5.07432e-05
ENSG00000267272	LINC01140	long intergenic non-protein coding RNA 1140	-1.45665	1.78431	5.87495e-07	5.33579e-05
ENSG00000179772	FOXS1	forkhead box S1	-1.22864	3.15187	5.99135e-07	5.40318e-05
LRG_364	FBLN5	fibulin 5	1.16977	3.62888	6.06762e-07	5.4337e-05
LRG_549	F13A1	coagulation factor XIII A chain	-0.909882	6.00695	6.54175e-07	5.81762e-05
ENSG00000112759	SLC29A1	solute carrier family 29 member 1 (Augustine blood group)	-0.847412	8.10489	6.67723e-07	5.87474e-05
ENSG00000159231	CBR3	carbonyl reductase 3	1.08634	4.08322	6.69774e-07	5.87474e-05
ENSG00000168298	H1-4	H1.4 linker histone, cluster member	-0.907596	5.88376	8.54197e-07	7.40168e-05
ENSG00000196189	SEMA4A	semaphorin 4A	1.56574	1.56152	8.55419e-07	7.40168e-05
ENSG00000185950	IRS2	insulin receptor substrate 2	0.945108	5.4935	9.5304e-07	8.17014e-05
ENSG00000250722	SELENOP	selenoprotein P	-1.34785	2.37694	9.5699e-07	8.17014e-05
ENSG00000272196	H2AC19	H2A clustered histone 19	-0.999116	4.7858	9.76109e-07	8.27818e-05
ENSG00000128422	KRT17	keratin 17	-0.843363	7.10481	1.01444e-06	8.54667e-05
ENSG00000205364	MT1M	metallothionein 1M	0.963459	5.1538	1.05142e-06	8.8003e-05
ENSG00000203812	H2AC18	H2A clustered histone 18	-1.03731	4.3294	1.05865e-06	8.80328e-05
ENSG00000123975	CKS2	CDC28 protein kinase regulatory subunit 2	0.857786	6.67707	1.12996e-06	9.33563e-05
LRG_25	C1S	complement C1s	1.01447	4.59796	1.25554e-06	0.000103067
ENSG00000156299	TIAM1	TIAM Rac1 associated GEF 1	-1.06932	3.90924	1.28173e-06	0.000104547
ENSG00000120708	TGFBI	transforming growth factor beta induced	0.815726	8.82313	1.84803e-06	0.000149784
ENSG00000112773	TENT5A	terminal nucleotidyltransferase 5A	0.837549	6.67067	2.08367e-06	0.000167016
ENSG00000197061	H4C3	H4 clustered histone 3	0.808576	7.43076	2.0987e-06	0.000167016
ENSG00000162616	DNAJB4	DnaJ heat shock protein family (Hsp40) member B4	0.89626	5.71424	2.09976e-06	0.000167016
ENSG00000171476	HOPX	HOP homeobox	0.9711	4.76314	2.1433e-06	0.000169426
ENSG00000288009		novel transcript	1.47616	1.51789	2.21781e-06	0.000173617
ENSG00000111266	DUSP16	dual specificity phosphatase 16	1.45553	1.74076	2.22342e-06	0.000173617
LRG_1143	RPS17	ribosomal protein S17	-0.866177	5.96203	2.30885e-06	0.000179194
ENSG00000125798	FOXA2	forkhead box A2	-1.3621	1.85375	2.40473e-06	0.000185512
ENSG00000166923	GREM1	gremlin 1, DAN family BMP antagonist	1.04464	3.85188	2.444e-06	0.000187413
ENSG00000126709	IFI6	interferon alpha inducible protein 6	-0.834073	6.55534	2.56105e-06	0.000195219
ENSG00000178662	CSRNP3	cysteine and serine rich nuclear protein 3	-1.22666	2.68865	2.66088e-06	0.000201629
ENSG00000265681	RPL17	ribosomal protein L17	0.81195	9.81066	2.71268e-06	0.000204345
ENSG00000137731	FXYD2	FXYD domain containing ion transport regulator 2	-1.25233	2.60761	2.81395e-06	0.000210733
ENSG00000130595	TNNT3	troponin T3, fast skeletal type	-1.0636	3.6344	3.37306e-06	0.000250446
ENSG00000166803	PCLAF	PCNA clamp associated factor	0.869631	5.71005	3.38335e-06	0.000250446
ENSG00000172986	GXYLT2	glucoside xylosyltransferase 2	0.808705	6.93339	3.46952e-06	0.000255348
LRG_1365	GREM1	gremlin 1, DAN family BMP antagonist	1.02894	3.8362	3.60403e-06	0.000263732
ENSG00000254732		novel protein, C11orf31-CTNND1 readthrough	-0.902992	5.27653	3.73e-06	0.0002714
ENSG00000181016	LSMEM1	leucine rich single-pass membrane protein 1	1.48672	1.27357	3.98683e-06	0.000288448
ENSG00000112562	SMOC2	SPARC related modular calcium binding 2	-0.846426	5.96925	4.18206e-06	0.000300874
ENSG00000142208	AKT1	AKT serine/threonine kinase 1	0.886435	5.46385	4.39106e-06	0.000314145
ENSG00000173511	VEGFB	vascular endothelial growth factor B	0.822788	6.33222	4.51935e-06	0.000321527
ENSG00000172543	CTSW	cathepsin W	-1.35128	1.57257	4.58245e-06	0.000324215
ENSG00000241343	RPL36A	ribosomal protein L36a	0.79359	10.0003	4.8105e-06	0.00033848
ENSG00000206573	THUMPD3-AS1	THUMPD3 antisense RNA 1	0.927608	4.93318	4.85075e-06	0.000339446
LRG_1155	RPL5	ribosomal protein L5	-0.775602	7.34805	5.32338e-06	0.000370496
ENSG00000170345	FOS	Fos proto-oncogene, AP-1 transcription factor subunit	-0.778257	8.91523	5.35691e-06	0.000370814
ENSG00000143178	TBX19	T-box transcription factor 19	1.42177	1.34876	6.00148e-06	0.000413199
ENSG00000184209	SNRNP35	small nuclear ribonucleoprotein U11/U12 subunit 35	-0.906219	4.93278	6.07216e-06	0.00041583
ENSG00000120129	DUSP1	dual specificity phosphatase 1	-0.769179	7.9491	6.21169e-06	0.000423122
ENSG00000140044	JDP2	Jun dimerization protein 2	0.824427	6.08821	6.30068e-06	0.000426912
ENSG00000146457	WTAP	WT1 associated protein	0.793776	6.72547	6.55587e-06	0.000441866
ENSG00000147145	LPAR4	lysophosphatidic acid receptor 4	-0.900469	4.97135	6.70362e-06	0.000449458
ENSG00000280138		novel transcript	-0.957211	4.25126	6.79899e-06	0.000452805
ENSG00000172809	RPL38	ribosomal protein L38	0.776747	9.68035	6.82425e-06	0.000452805
ENSG00000234883	MIR155HG	MIR155 host gene	1.08332	3.3772	6.86207e-06	0.000452968
ENSG00000049540	ELN	elastin	0.764647	8.02695	7.10982e-06	0.000466914
ENSG00000156427	FGF18	fibroblast growth factor 18	1.28606	2.21483	7.82045e-06	0.000510963
ENSG00000171451	DSEL	dermatan sulfate epimerase like	0.860826	5.44162	8.81437e-06	0.000572979
LRG_597	SERPINE1	serpin family E member 1	-0.843615	5.58828	9.01928e-06	0.000583338
ENSG00000168675	LDLRAD4	low density lipoprotein receptor class A domain containing 4	-0.851478	5.37993	1.05859e-05	0.000681219
ENSG00000145592	RPL37	ribosomal protein L37	0.774725	10.9193	1.07313e-05	0.000687107
ENSG00000109472	CPE	carboxypeptidase E	-0.74892	7.33988	1.08301e-05	0.000687107
ENSG00000243742	RPLP0P2	ribosomal protein lateral stalk subunit P0 pseudogene 2	1.2427	2.44786	1.08383e-05	0.000687107
ENSG00000225649		novel transcript	-1.19071	2.32466	1.13493e-05	0.000715957
ENSG00000049130	KITLG	KIT ligand	1.34562	1.76479	1.17453e-05	0.000734783
ENSG00000164949	GEM	GTP binding protein overexpressed in skeletal muscle	0.746824	8.44663	1.17625e-05	0.000734783
ENSG00000205413	SAMD9	sterile alpha motif domain containing 9	-0.933712	4.21047	1.29825e-05	0.000807056
ENSG00000249992	TMEM158	transmembrane protein 158	0.793825	6.07551	1.31596e-05	0.000814116
ENSG00000077092	RARB	retinoic acid receptor beta	-0.926004	4.18114	1.33281e-05	0.000820575
ENSG00000258441	LINC00641	long intergenic non-protein coding RNA 641	1.18555	2.58066	1.37632e-05	0.000843306
ENSG00000119508	NR4A3	nuclear receptor subfamily 4 group A member 3	0.939408	4.1191	1.39591e-05	0.000851242
ENSG00000115339	GALNT3	polypeptide N-acetylgalactosaminyltransferase 3	-0.881498	4.76452	1.46437e-05	0.000886674
ENSG00000146411	SLC2A12	solute carrier family 2 member 12	-1.09596	2.98567	1.46787e-05	0.000886674
ENSG00000110042	DTX4	deltex E3 ubiquitin ligase 4	1.33627	1.50582	1.50801e-05	0.000906645
ENSG00000112182	BACH2	BTB domain and CNC homolog 2	1.36328	1.5165	1.54284e-05	0.000923256
ENSG00000163806	SPDYA	speedy/RINGO cell cycle regulator family member A	1.28105	2.02033	1.57357e-05	0.000937259
ENSG00000125657	TNFSF9	TNF superfamily member 9	1.27841	2.06139	1.5829e-05	0.000938454
ENSG00000138207	RBP4	retinol binding protein 4	-0.739415	9.27668	1.60706e-05	0.000944268
ENSG00000069399	BCL3	BCL3 transcription coactivator	0.954281	3.8654	1.60745e-05	0.000944268
ENSG00000198576	ARC	activity regulated cytoskeleton associated protein	0.962504	3.94174	1.64669e-05	0.000960005
ENSG00000165030	NFIL3	nuclear factor, interleukin 3 regulated	0.797045	5.86003	1.64924e-05	0.000960005
ENSG00000211445	GPX3	glutathione peroxidase 3	-0.962348	3.77546	1.71191e-05	0.000991979
ENSG00000135451	TROAP	trophinin associated protein	1.12769	2.67933	1.78377e-05	0.00102896
ENSG00000269821	KCNQ1OT1	KCNQ1 opposite strand/antisense transcript 1	0.779488	6.14305	1.81798e-05	0.00104399
ENSG00000168542	COL3A1	collagen type III alpha 1 chain	0.733355	9.25834	1.87649e-05	0.00107279
ENSG00000171858	RPS21	ribosomal protein S21	0.746256	10.3816	1.88977e-05	0.00107557
ENSG00000079215	SLC1A3	solute carrier family 1 member 3	1.10086	3.06958	1.91331e-05	0.00108415
ENSG00000135919	SERPINE2	serpin family E member 2	-0.733087	9.73203	2.17146e-05	0.00122501
ENSG00000154175	ABI3BP	ABI family member 3 binding protein	0.916291	3.97607	2.19625e-05	0.00123356
ENSG00000189369	GSPT2	G1 to S phase transition 2	-1.01232	3.35593	2.21765e-05	0.00124014
LRG_3	COL3A1	collagen type III alpha 1 chain	0.72346	9.01599	2.33908e-05	0.00130236
ENSG00000057657	PRDM1	PR/SET domain 1	1.27965	2.05352	2.35849e-05	0.00130748
ENSG00000100097	LGALS1	galectin 1	0.750917	11.942	2.41811e-05	0.00133476
ENSG00000158164	TMSB15A	thymosin beta 15A	1.2384	1.98816	2.43583e-05	0.00133877
ENSG00000121904	CSMD2	CUB and Sushi multiple domains 2	1.26107	1.92427	2.46867e-05	0.00135102
ENSG00000270820	USP34-DT	USP34 divergent transcript	-1.33692	1.08291	2.50819e-05	0.0013668
ENSG00000137573	SULF1	sulfatase 1	-0.711891	7.96725	2.81503e-05	0.00152569
ENSG00000132823	OSER1	oxidative stress responsive serine rich 1	0.79134	5.67569	2.82358e-05	0.00152569
ENSG00000166289	PLEKHF1	pleckstrin homology and FYVE domain containing 1	0.883621	4.49119	2.83826e-05	0.00152718
ENSG00000277957	SENP3-EIF4A1	SENP3-EIF4A1 readthrough (NMD candidate)	-1.00248	3.29004	2.8638e-05	0.00153447
ENSG00000250302	LINC01618	long intergenic non-protein coding RNA 1618	-1.006	3.23598	3.06802e-05	0.00163704
ENSG00000185634	SHC4	SHC adaptor protein 4	-1.19677	1.84488	3.1069e-05	0.00165091
ENSG00000173559	NABP1	nucleic acid binding protein 1	1.12313	2.60364	3.22117e-05	0.00170456
ENSG00000140948	ZCCHC14	zinc finger CCHC-type containing 14	0.817966	5.20071	3.27218e-05	0.00172443
ENSG00000143322	ABL2	ABL proto-oncogene 2, non-receptor tyrosine kinase	0.759196	6.02562	3.47812e-05	0.00182544
ENSG00000148848	ADAM12	ADAM metallopeptidase domain 12	0.790696	5.54245	3.60001e-05	0.0018817
ENSG00000143507	DUSP10	dual specificity phosphatase 10	0.798686	5.42762	3.66915e-05	0.00191004
ENSG00000103495	MAZ	MYC associated zinc finger protein	0.7337	6.4937	3.70658e-05	0.00192172
ENSG00000117724	CENPF	centromere protein F	0.754943	5.90617	3.72289e-05	0.00192239
ENSG00000113578	FGF1	fibroblast growth factor 1	-0.770129	5.73088	3.80107e-05	0.00195487
ENSG00000177954	RPS27	ribosomal protein S27	0.727582	11.2104	3.81632e-05	0.00195487
ENSG00000140545	MFGE8	milk fat globule EGF and factor V/VIII domain containing	-0.6994	8.13366	3.91154e-05	0.00199567
ENSG00000184471	C1QTNF8	C1q and TNF related 8	-1.16073	2.06318	4.17324e-05	0.00212074
ENSG00000176845	METRNL	meteorin like, glial cell differentiation regulator	0.739157	6.18253	4.58522e-05	0.00232088
ENSG00000187210	GCNT1	glucosaminyl (N-acetyl) transferase 1	-0.895232	3.87411	4.74017e-05	0.00238987
ENSG00000088448	ANKRD10	ankyrin repeat domain 10	0.772385	5.53826	5.32233e-05	0.00267285
ENSG00000155868	MED7	mediator complex subunit 7	-0.934008	3.54543	5.38151e-05	0.00269202
ENSG00000276337		novel transcript, sense intronic to ZCCHC14	-1.17628	1.79344	5.4169e-05	0.00269262
ENSG00000178809	TRIM73	tripartite motif containing 73	-1.2251	1.35994	5.42477e-05	0.00269262
ENSG00000127824	TUBA4A	tubulin alpha 4a	-0.868871	4.06679	5.56484e-05	0.00274839
ENSG00000154640	BTG3	BTG anti-proliferation factor 3	0.708098	6.73555	5.58006e-05	0.00274839
ENSG00000131773	KHDRBS3	KH RNA binding domain containing, signal transduction associated 3	0.828158	4.6954	5.64523e-05	0.00276984
ENSG00000153721	CNKSR3	CNKSR family member 3	1.00863	3.06196	6.16584e-05	0.00301373
ENSG00000182963	GJC1	gap junction protein gamma 1	0.989954	3.1927	6.37521e-05	0.00310422
ENSG00000260196		antisense to KCNJ11 and overlapping to a novel gene	1.19566	1.83269	6.49876e-05	0.00315239
ENSG00000224598	RPS5P2	RPS5 pseudogene 2	1.20928	1.57029	6.56391e-05	0.00317198
ENSG00000233117	LINC00702	long intergenic non-protein coding RNA 702	1.09291	2.45326	6.89992e-05	0.00332182
ENSG00000255872		novel transcript	-0.79159	5.01729	6.9817e-05	0.0033486
ENSG00000134824	FADS2	fatty acid desaturase 2	0.793674	5.01497	7.03312e-05	0.00336068
ENSG00000128165	ADM2	adrenomedullin 2	-0.918342	3.57101	7.111e-05	0.00338526
ENSG00000225746	MEG8	maternally expressed 8, small nucleolar RNA host gene	0.847597	4.34398	7.2567e-05	0.00344183
ENSG00000164023	SGMS2	sphingomyelin synthase 2	-0.711581	6.23814	7.77648e-05	0.00367474
ENSG00000152256	PDK1	pyruvate dehydrogenase kinase 1	1.20363	1.69833	7.84976e-05	0.00369574
ENSG00000169122	FAM110B	family with sequence similarity 110 member B	0.894114	3.74485	7.88874e-05	0.00370048
ENSG00000103145	HCFC1R1	host cell factor C1 regulator 1	-0.684771	6.92921	7.94578e-05	0.00371364
LRG_476	COL6A2	collagen type VI alpha 2 chain	0.702391	6.35133	8.34683e-05	0.00388689
ENSG00000185697	MYBL1	MYB proto-oncogene like 1	0.950193	3.25029	8.48389e-05	0.0039364
ENSG00000288605		novel transcript	-1.32876	0.699784	8.57054e-05	0.00396225
LRG_372	TRPV4	transient receptor potential cation channel subfamily V member 4	-1.01413	2.79367	8.86087e-05	0.00408174
ENSG00000189184	PCDH18	protocadherin 18	0.947461	3.35342	9.02246e-05	0.00411977
ENSG00000157240	FZD1	frizzled class receptor 1	0.812228	4.61527	9.03125e-05	0.00411977
ENSG00000079931	MOXD1	monooxygenase DBH like 1	-0.872915	3.78695	9.03995e-05	0.00411977
ENSG00000176887	SOX11	SRY-box transcription factor 11	0.854264	4.05922	9.18284e-05	0.00417005
ENSG00000117480	FAAH	fatty acid amide hydrolase	-0.913736	3.44756	9.40676e-05	0.00425664
ENSG00000112096	SOD2	superoxide dismutase 2	0.664544	8.02575	9.4627e-05	0.00426688
ENSG00000066468	FGFR2	fibroblast growth factor receptor 2	0.976243	3.15248	9.50936e-05	0.00427287
ENSG00000203875	SNHG5	small nucleolar RNA host gene 5	0.663215	7.99508	9.57509e-05	0.00427628
ENSG00000112941	TENT4A	terminal nucleotidyltransferase 4A	1.02056	2.76538	9.58372e-05	0.00427628
ENSG00000181195	PENK	proenkephalin	-0.683291	10.7291	9.65135e-05	0.0042915
ENSG00000260260	SNHG19	small nucleolar RNA host gene 19	0.886752	3.71665	9.74485e-05	0.00431808
ENSG00000173846	PLK3	polo like kinase 3	-0.898782	3.55948	9.94983e-05	0.00438319
ENSG00000232022	FAAHP1	fatty acid amide hydrolase pseudogene 1	-0.961143	3.107	9.96024e-05	0.00438319
ENSG00000111276	CDKN1B	cyclin dependent kinase inhibitor 1B	0.785437	4.87211	0.000102543	0.00449713
ENSG00000129911	KLF16	Kruppel like factor 16	0.967428	3.11449	0.000103343	0.00451678
ENSG00000185650	ZFP36L1	ZFP36 ring finger protein like 1	0.659834	8.11573	0.000104471	0.00455055
ENSG00000111206	FOXM1	forkhead box M1	0.887528	3.59135	0.000115187	0.00500027
ENSG00000286070		novel protein	-1.10625	1.90121	0.000115704	0.00500578
ENSG00000108100	CCNY	cyclin Y	0.744678	5.41254	0.000117652	0.0050729
ENSG00000131389	SLC6A6	solute carrier family 6 member 6	0.973299	3.00105	0.000119804	0.00514836
ENSG00000179918	SEPHS2	selenophosphate synthetase 2	-0.789337	4.65047	0.000121099	0.0051866
ENSG00000167524	RSKR	ribosomal protein S6 kinase related	1.20188	1.39164	0.000128117	0.00546887
ENSG00000120885	CLU	clusterin	-0.649623	8.19672	0.000129848	0.00550823
ENSG00000215845	TSTD1	thiosulfate sulfurtransferase like domain containing 1	-0.818957	4.0412	0.000129899	0.00550823
ENSG00000137880	GCHFR	GTP cyclohydrolase I feedback regulator	-0.829863	3.88084	0.00013224	0.00558898
ENSG00000162496	DHRS3	dehydrogenase/reductase 3	-1.15081	1.55865	0.000132879	0.00559753
ENSG00000168078	PBK	PDZ binding kinase	0.800907	4.3435	0.00013621	0.00571905
ENSG00000087245	MMP2	matrix metallopeptidase 2	0.647446	8.31284	0.000141473	0.00590265
ENSG00000180233	ZNRF2	zinc and ring finger 2	1.03304	2.48875	0.000141505	0.00590265
ENSG00000213178	RPL22P1	ribosomal protein L22 pseudogene 1	0.77857	4.74603	0.000141987	0.00590353
ENSG00000100650	SRSF5	serine and arginine rich splicing factor 5	-0.662498	6.8424	0.000144051	0.00596997
ENSG00000204388	HSPA1B	heat shock protein family A (Hsp70) member 1B	0.793336	4.57575	0.000147896	0.00610955
ENSG00000223705	NSUN5P1	NSUN5 pseudogene 1	-0.88128	3.50305	0.000149941	0.00617411
ENSG00000205362	MT1A	metallothionein 1A	1.02193	2.4869	0.000152368	0.00625394
ENSG00000163520	FBLN2	fibulin 2	0.978602	2.78762	0.000153825	0.00629358
ENSG00000266402	SNHG25	small nucleolar RNA host gene 25	0.821493	4.02276	0.000155774	0.00635301
ENSG00000272990		novel transcript, antisense to KCNAB1	1.22649	1.06882	0.000156286	0.00635366
ENSG00000167772	ANGPTL4	angiopoietin like 4	-0.785406	4.5888	0.000157081	0.00636574
ENSG00000132329	RAMP1	receptor activity modifying protein 1	-0.643449	8.64269	0.000158495	0.0064028
ENSG00000137804	NUSAP1	nucleolar and spindle associated protein 1	0.747132	4.98868	0.000163163	0.00657064
ENSG00000111328	CDK2AP1	cyclin dependent kinase 2 associated protein 1	0.640711	8.15629	0.000165151	0.00662984
ENSG00000101057	MYBL2	MYB proto-oncogene like 2	1.01023	2.52507	0.000169646	0.00678904
ENSG00000213316	LTC4S	leukotriene C4 synthase	-0.680308	6.09736	0.000176537	0.00703956
ENSG00000092964	DPYSL2	dihydropyrimidinase like 2	0.678523	6.17102	0.000177006	0.00703956
ENSG00000164708	PGAM2	phosphoglycerate mutase 2	-0.738579	5.07739	0.000178834	0.00708631
ENSG00000163584	RPL22L1	ribosomal protein L22 like 1	0.636801	8.29666	0.000179288	0.00708631
LRG_737	COL5A1	collagen type V alpha 1 chain	0.661837	6.58574	0.000180965	0.00713059
ENSG00000178852	EFCAB13	EF-hand calcium binding domain 13	-1.16156	1.25213	0.000184365	0.00724228
ENSG00000182774	RPS17	ribosomal protein S17	0.644112	9.70703	0.000186803	0.00731558
ENSG00000162231	NXF1	nuclear RNA export factor 1	0.832788	3.83693	0.00019123	0.00746614
ENSG00000184887	BTBD6	BTB domain containing 6	0.722461	5.37729	0.000194069	0.00755393
ENSG00000103811	CTSH	cathepsin H	0.753632	4.89494	0.000199412	0.00772089
ENSG00000166446	CDYL2	chromodomain Y like 2	1.01262	2.5898	0.000199564	0.00772089
ENSG00000168621	GDNF	glial cell derived neurotrophic factor	1.14572	1.62236	0.000200431	0.00773107
ENSG00000244398		ribosomal protein L36a (RPL36A) pseudogene	0.751231	4.85407	0.000203037	0.00780807
ENSG00000106829	TLE4	TLE family member 4, transcriptional corepressor	0.72845	5.22949	0.000205409	0.00787564
ENSG00000143570	SLC39A1	solute carrier family 39 member 1	0.732435	5.12962	0.000207	0.00791294
ENSG00000130635	COL5A1	collagen type V alpha 1 chain	0.651469	6.70978	0.000207733	0.00791582
ENSG00000131747	TOP2A	DNA topoisomerase II alpha	0.724219	5.16763	0.000208793	0.00791582
ENSG00000116786	PLEKHM2	pleckstrin homology and RUN domain containing M2	0.778352	4.49539	0.000209506	0.00791582
ENSG00000164188	RANBP3L	RAN binding protein 3 like	-0.71507	5.3836	0.000209547	0.00791582
ENSG00000163879	DNALI1	dynein axonemal light intermediate chain 1	-0.815847	3.81502	0.000212392	0.00797632
ENSG00000169750	RAC3	Rac family small GTPase 3	0.724217	5.21715	0.000212395	0.00797632
ENSG00000164106	SCRG1	stimulator of chondrogenesis 1	-0.652715	11.2095	0.000216657	0.0081126
ENSG00000109320	NFKB1	nuclear factor kappa B subunit 1	0.767811	4.61832	0.000225035	0.00840173
ENSG00000111199	TRPV4	transient receptor potential cation channel subfamily V member 4	-0.949039	2.8257	0.00022705	0.00845233
ENSG00000117399	CDC20	cell division cycle 20	0.785609	4.07706	0.00022996	0.00853585
ENSG00000158050	DUSP2	dual specificity phosphatase 2	-0.669329	6.05947	0.000231585	0.00857133
ENSG00000115380	EFEMP1	EGF containing fibulin extracellular matrix protein 1	0.880689	3.40907	0.000233136	0.00860387
ENSG00000215861		phosphodiesterase 4D interacting protein (myomegalin) (PDE4DIP) pseudogene	-0.893884	3.13128	0.000233956	0.0086093
ENSG00000250644		novel protein	-0.725781	5.09224	0.000243751	0.00894406
ENSG00000205809	KLRC2	killer cell lectin like receptor C2	-0.890176	3.15399	0.000244909	0.00896086
ENSG00000188662	H1-9P	H1.9 linker histone, pseudogene	-1.03351	2.08897	0.000251921	0.00919117
ENSG00000176697	BDNF	brain derived neurotrophic factor	0.987312	2.46278	0.000256058	0.00931555
ENSG00000108622	ICAM2	intercellular adhesion molecule 2	-1.04078	2.03019	0.000258389	0.00937375
ENSG00000137331	IER3	immediate early response 3	0.629506	9.71751	0.000260556	0.00941798
ENSG00000140945	CDH13	cadherin 13	0.965208	2.66277	0.000261079	0.00941798
ENSG00000188483	IER5L	immediate early response 5 like	0.693707	5.54999	0.000262155	0.00943021
ENSG00000118523	CCN2	cellular communication network factor 2	-0.628203	9.6745	0.000265296	0.00951648
ENSG00000123415	SMUG1	single-strand-selective monofunctional uracil-DNA glycosylase 1	-0.772796	4.25678	0.000266273	0.00952485
ENSG00000154146	NRGN	neurogranin	-0.946249	2.76573	0.000271792	0.00969519
ENSG00000285851		novel transcript	-0.617439	7.35394	0.000282203	0.0100177
ENSG00000062582	MRPS24	mitochondrial ribosomal protein S24	0.617769	7.56745	0.000282399	0.0100177
ENSG00000132481	TRIM47	tripartite motif containing 47	-0.765343	4.33554	0.000284505	0.0100646
ENSG00000125812	GZF1	GDNF inducible zinc finger protein 1	-0.819898	3.65808	0.000287283	0.0101349
ENSG00000112081	SRSF3	serine and arginine rich splicing factor 3	0.615839	7.96664	0.000292226	0.0102809
ENSG00000006634	DBF4	DBF4 zinc finger	0.756055	4.50426	0.00029437	0.0103279
ENSG00000162755	KLHDC9	kelch domain containing 9	-1.11374	1.17382	0.000306719	0.0107318
ENSG00000249884	RNF103-CHMP3	RNF103-CHMP3 readthrough	-1.12329	1.20186	0.000308562	0.0107669
ENSG00000287562		novel transcript	1.16674	1.21568	0.000310748	0.0107861
ENSG00000125384	PTGER2	prostaglandin E receptor 2	0.7546	4.52884	0.000310797	0.0107861
ENSG00000181284	TMEM102	transmembrane protein 102	-1.11343	1.22201	0.00031744	0.0109773
ENSG00000265257		novel transcript	-0.682352	5.5602	0.000318021	0.0109773
ENSG00000223745	CCDC18-AS1	CCDC18 antisense RNA 1	-0.819667	3.60175	0.000321273	0.0110383
ENSG00000095794	CREM	cAMP responsive element modulator	0.643984	6.33444	0.000321512	0.0110383
ENSG00000197756	RPL37A	ribosomal protein L37a	0.631263	10.9552	0.000328328	0.0112235
ENSG00000026036	RTEL1-TNFRSF6B	RTEL1-TNFRSF6B readthrough (NMD candidate)	-0.758116	4.31891	0.00032866	0.0112235
ENSG00000257354		novel transcript	1.02303	2.12084	0.000337157	0.0114567
ENSG00000006210	CX3CL1	C-X3-C motif chemokine ligand 1	-0.860539	3.22341	0.000337665	0.0114567
ENSG00000127528	KLF2	Kruppel like factor 2	-0.609567	7.35414	0.000338171	0.0114567
ENSG00000272273	IER3-AS1	IER3 antisense RNA 1	-1.09466	1.3327	0.000344602	0.0116437
ENSG00000110721	CHKA	choline kinase alpha	0.835314	3.55254	0.000346156	0.0116655
ENSG00000185201	IFITM2	interferon induced transmembrane protein 2	0.606763	7.67423	0.000355853	0.0119608
ENSG00000259781	HMGB1P6	high mobility group box 1 pseudogene 6	0.737732	4.59985	0.000367832	0.0123311
ENSG00000125266	EFNB2	ephrin B2	0.97594	2.26015	0.000370032	0.0123724
ENSG00000198918	RPL39	ribosomal protein L39	0.626531	11.2058	0.000383114	0.0127465
ENSG00000170962	PDGFD	platelet derived growth factor D	-0.978084	2.16465	0.000383946	0.0127465
ENSG00000145824	CXCL14	C-X-C motif chemokine ligand 14	-0.630388	11.9359	0.000384205	0.0127465
ENSG00000139174	PRICKLE1	prickle planar cell polarity protein 1	-0.736987	4.54272	0.000387312	0.0128163
ENSG00000159403	C1R	complement C1r	0.667366	5.65366	0.000391429	0.0129015
ENSG00000186594	MIR22HG	MIR22 host gene	0.683881	5.43178	0.0003919	0.0129015
ENSG00000243176		novel transcript	-1.05971	1.49239	0.000402054	0.0132018
ENSG00000152785	BMP3	bone morphogenetic protein 3	-0.844814	3.24055	0.000407823	0.013357
ENSG00000187608	ISG15	ISG15 ubiquitin like modifier	-0.663224	5.68859	0.000414549	0.013492
LRG_1231	ISG15	ISG15 ubiquitin like modifier	-0.663224	5.68859	0.000414549	0.013492
ENSG00000167779	IGFBP6	insulin like growth factor binding protein 6	-0.694364	5.09548	0.000416097	0.013492
ENSG00000240695		DnaJ (Hsp40) homolog, subfamily C, member 8 (DNAJC8) pseudogene	1.09695	1.4159	0.000416161	0.013492
ENSG00000181472	ZBTB2	zinc finger and BTB domain containing 2	0.916814	2.80926	0.000418896	0.0135164
ENSG00000100526	CDKN3	cyclin dependent kinase inhibitor 3	0.677039	5.42827	0.000419025	0.0135164
ENSG00000153487	ING1	inhibitor of growth family member 1	0.718774	4.78212	0.000422287	0.0135875
ENSG00000162413	KLHL21	kelch like family member 21	0.708417	4.96438	0.000427	0.0137047
ENSG00000142453	CARM1	coactivator associated arginine methyltransferase 1	0.764782	3.97748	0.000433253	0.0138706
ENSG00000115468	EFHD1	EF-hand domain family member D1	-0.691012	5.13998	0.000446113	0.0142467
ENSG00000167749	KLK4	kallikrein related peptidase 4	-0.75396	4.03602	0.000448454	0.0142858
ENSG00000197415	VEPH1	ventricular zone expressed PH domain containing 1	0.895466	3.00377	0.000453099	0.014398
ENSG00000034510	TMSB10	thymosin beta 10	0.620964	11.6709	0.000455191	0.0144287
ENSG00000244486	SCARF2	scavenger receptor class F member 2	0.642003	5.95359	0.000458385	0.014494
ENSG00000251357		novel protein	-0.891838	2.81809	0.000469064	0.0147951
ENSG00000243649	CFB	complement factor B	-1.11036	0.937566	0.000470261	0.0147965
ENSG00000080573	COL5A3	collagen type V alpha 3 chain	1.02379	1.84469	0.00047811	0.0150066
ENSG00000170312	CDK1	cyclin dependent kinase 1	0.71066	4.65889	0.000484654	0.0151748
ENSG00000150347	ARID5B	AT-rich interaction domain 5B	0.593734	7.55838	0.000487809	0.0152363
ENSG00000143369	ECM1	extracellular matrix protein 1	0.721377	4.55529	0.00048943	0.0152497
ENSG00000143367	TUFT1	tuftelin 1	1.05156	1.81817	0.000492452	0.0153066
ENSG00000173432	SAA1	serum amyloid A1	-0.890855	2.73078	0.000494081	0.0153201
ENSG00000134871	COL4A2	collagen type IV alpha 2 chain	0.682259	5.20716	0.000500184	0.0154475
ENSG00000083782	EPYC	epiphycan	-0.672848	5.41966	0.000500602	0.0154475
LRG_458	NPM1	nucleophosmin 1	-0.604559	6.87965	0.000502234	0.0154606
ENSG00000254445	HSPB2-C11orf52	HSPB2-C11orf52 readthrough (NMD candidate)	-1.05008	1.36685	0.000505155	0.0155132
ENSG00000143878	RHOB	ras homolog family member B	-0.606596	6.77101	0.000529921	0.0162348
ENSG00000263212		novel transcript	-0.984641	2.02348	0.000544227	0.0166334
ENSG00000106819	ASPN	asporin	0.588386	7.77098	0.000546196	0.0166538
ENSG00000186832	KRT16	keratin 16	-0.630955	5.93046	0.000559418	0.0170164
ENSG00000074800	ENO1	enolase 1	0.589749	9.16347	0.000561829	0.0170492
ENSG00000034152	MAP2K3	mitogen-activated protein kinase kinase 3	0.663581	5.43418	0.000566111	0.0171386
ENSG00000132530	XAF1	XIAP associated factor 1	-0.751229	3.93698	0.000573822	0.017331
ENSG00000158008	EXTL1	exostosin like glycosyltransferase 1	-1.02728	1.53725	0.000580116	0.0174799
ENSG00000105926	MPP6	membrane palmitoylated protein 6	-0.650487	5.5781	0.000588552	0.0176925
ENSG00000236675	MTX1P1	metaxin 1 pseudogene 1	-0.922296	2.46134	0.000604751	0.0181001
ENSG00000041982	TNC	tenascin C	0.58262	7.96856	0.000604938	0.0181001
ENSG00000166012	TAF1D	TATA-box binding protein associated factor, RNA polymerase I subunit D	0.603629	6.64086	0.000613781	0.0183219
ENSG00000130449	ZSWIM6	zinc finger SWIM-type containing 6	0.714237	4.57447	0.000615971	0.0183445
ENSG00000143353	LYPLAL1	lysophospholipase like 1	-0.650754	5.5253	0.000621012	0.0184517
ENSG00000185808	PIGP	phosphatidylinositol glycan anchor biosynthesis class P	-0.623088	6.01477	0.000630644	0.0186945
ENSG00000100266	PACSIN2	protein kinase C and casein kinase substrate in neurons 2	-0.695733	4.74099	0.000638553	0.0188853
ENSG00000138744	NAAA	N-acylethanolamine acid amidase	-0.821505	3.2446	0.000640836	0.0189091
ENSG00000137959	IFI44L	interferon induced protein 44 like	-0.895461	2.73878	0.000650384	0.0191467
ENSG00000260007		novel protein	0.901101	2.62349	0.000656734	0.0192893
ENSG00000169047	IRS1	insulin receptor substrate 1	0.708903	4.59557	0.000658601	0.0192999
ENSG00000117308	GALE	UDP-galactose-4-epimerase	-0.716907	4.38477	0.000672486	0.0196618
ENSG00000176422	SPRYD4	SPRY domain containing 4	-0.776876	3.62126	0.00067662	0.0197376
ENSG00000119699	TGFB3	transforming growth factor beta 3	0.698996	4.61939	0.000696111	0.02026
ENSG00000235750	KIAA0040	KIAA0040	-0.853906	2.86631	0.000728755	0.021162
ENSG00000228219	NPM1P30	nucleophosmin 1 pseudogene 30	-0.981477	1.80736	0.000732368	0.0212111
ENSG00000164463	CREBRF	CREB3 regulatory factor	0.629097	5.76792	0.00073376	0.0212111
ENSG00000210196	MT-TP	mitochondrially encoded tRNA-Pro (CCN)	0.996406	1.86465	0.000739854	0.0213391
ENSG00000135679	MDM2	MDM2 proto-oncogene	-0.599296	6.44814	0.000742874	0.0213781
ENSG00000160570	DEDD2	death effector domain containing 2	0.774398	3.6604	0.00075357	0.0216329
ENSG00000145779	TNFAIP8	TNF alpha induced protein 8	0.613346	6.08278	0.000755106	0.0216329
ENSG00000162430	SELENON	selenoprotein N	0.66343	5.13779	0.000779096	0.0222689
ENSG00000141664	ZCCHC2	zinc finger CCHC-type containing 2	0.981424	1.91975	0.000780784	0.0222689
ENSG00000232346		ribosomal protein S17 (RPS17) pseudogene	0.819662	3.21266	0.000799589	0.0227545
ENSG00000188739	RBM34	RNA binding motif protein 34	-0.842619	2.95394	0.00080516	0.0228623
ENSG00000137449	CPEB2	cytoplasmic polyadenylation element binding protein 2	0.713528	4.2462	0.00081336	0.023044
ENSG00000156976	EIF4A2	eukaryotic translation initiation factor 4A2	-0.586144	6.70698	0.000825924	0.0233483
ENSG00000077274	CAPN6	calpain 6	-0.696052	4.56807	0.000829961	0.0233615
ENSG00000246451		novel transcript, antisense to KLC1	-0.926015	2.18296	0.000830039	0.0233615
ENSG00000260916	CCPG1	cell cycle progression 1	-0.568445	8.57719	0.000832971	0.0233926
ENSG00000168273	SMIM4	small integral membrane protein 4	0.624347	5.72286	0.000837556	0.0234699
ENSG00000121957	GPSM2	G protein signaling modulator 2	-0.607893	5.99829	0.000846516	0.0236692
ENSG00000107796	ACTA2	actin alpha 2, smooth muscle	0.604619	6.16219	0.000871166	0.0243054
ENSG00000132326	PER2	period circadian regulator 2	-0.742319	3.75435	0.000884008	0.0245794
ENSG00000270757	HSPE1-MOB4	HSPE1-MOB4 readthrough	-1.05587	0.970732	0.000886594	0.0245794
ENSG00000125845	BMP2	bone morphogenetic protein 2	0.601625	6.18085	0.00088755	0.0245794
ENSG00000168405	CMAHP	cytidine monophospho-N-acetylneuraminic acid hydroxylase, pseudogene	-0.868203	2.69099	0.000888665	0.0245794
LRG_662	MET	MET proto-oncogene, receptor tyrosine kinase	0.890661	2.61333	0.000911307	0.0251513
ENSG00000160785	SLC25A44	solute carrier family 25 member 44	0.888316	2.62612	0.000920165	0.0253346
ENSG00000132031	MATN3	matrilin 3	-0.563113	8.39947	0.000921904	0.0253346
ENSG00000247516	MIR4458HG	MIR4458 host gene	0.770678	3.54915	0.000934111	0.025615
ENSG00000157456	CCNB2	cyclin B2	0.70408	4.10384	0.00093825	0.0256297
ENSG00000188257	PLA2G2A	phospholipase A2 group IIA	-0.629882	5.58524	0.000939678	0.0256297
ENSG00000144476	ACKR3	atypical chemokine receptor 3	0.732146	3.87003	0.000940649	0.0256297
ENSG00000197063	MAFG	MAF bZIP transcription factor G	0.606535	5.9618	0.000945642	0.025711
ENSG00000255642	PABPC1P4	poly(A) binding protein cytoplasmic 1 pseudogene 4	-1.02662	1.19344	0.000968137	0.0262669
ENSG00000164109	MAD2L1	mitotic arrest deficient 2 like 1	0.665397	4.81046	0.000973807	0.0263649
ENSG00000130349	MTRES1	mitochondrial transcription rescue factor 1	-0.669087	4.76076	0.000985444	0.0265807
ENSG00000253203	GUSBP3	GUSB pseudogene 3	-0.964378	1.70094	0.000985932	0.0265807
ENSG00000211459	MT-RNR1	mitochondrially encoded 12S rRNA	0.580158	11.1805	0.000996094	0.0267983
ENSG00000137825	ITPKA	inositol-trisphosphate 3-kinase A	0.970812	1.9737	0.00099965	0.0268376
ENSG00000176912	TYMSOS	TYMS opposite strand	0.872389	2.6268	0.0010088	0.0270266
ENSG00000124795	DEK	DEK proto-oncogene	0.558286	7.59404	0.00101544	0.0271099
ENSG00000118263	KLF7	Kruppel like factor 7	0.745588	3.72035	0.00101614	0.0271099
LRG_136	CFB	complement factor B	-1.07262	0.754622	0.00102072	0.0271753
ENSG00000000003	TSPAN6	tetraspanin 6	-0.594262	6.09943	0.0010347	0.0274903
ENSG00000105664	COMP	cartilage oligomeric matrix protein	0.574118	10.7742	0.00104476	0.0277001
ENSG00000204525	HLA-C	major histocompatibility complex, class I, C	0.561672	7.20625	0.00104924	0.0277583
ENSG00000115163	CENPA	centromere protein A	0.81891	2.93478	0.00105129	0.0277583
ENSG00000185437	SH3BGR	SH3 domain binding glutamate rich protein	-0.902498	2.35552	0.00107404	0.0283006
ENSG00000145362	ANK2	ankyrin 2	-0.787348	3.22915	0.00107724	0.0283268
ENSG00000176890	TYMS	thymidylate synthetase	0.652375	4.91233	0.00108868	0.028569
ENSG00000108854	SMURF2	SMAD specific E3 ubiquitin protein ligase 2	-0.633356	5.28357	0.00111247	0.0291335
ENSG00000181751	MACIR	macrophage immunometabolism regulator	0.978054	1.64932	0.0011209	0.0292943
ENSG00000204228	HSD17B8	hydroxysteroid 17-beta dehydrogenase 8	-0.884616	2.32874	0.0011244	0.0292954
ENSG00000146197	SCUBE3	signal peptide, CUB domain and EGF like domain containing 3	-0.848286	2.74067	0.00112551	0.0292954
ENSG00000133243	BTBD2	BTB domain containing 2	0.755025	3.54747	0.00113255	0.0294186
ENSG00000244255		novel complement component 2 (C2) and complement factor B (CFB) protein	-1.08268	0.652978	0.00114576	0.0297016
ENSG00000224982	TMEM233	transmembrane protein 233	-0.683184	4.37851	0.00115014	0.0297548
ENSG00000145715	RASA1	RAS p21 protein activator 1	-0.626457	5.38702	0.0011571	0.0298745
ENSG00000074416	MGLL	monoglyceride lipase	-0.72653	3.79745	0.00116538	0.0300248
ENSG00000225630	MTND2P28	MT-ND2 pseudogene 28	-0.661403	4.68468	0.00116761	0.0300248
ENSG00000092969	TGFB2	transforming growth factor beta 2	-0.613252	5.55748	0.00118469	0.0304031
ENSG00000176619	LMNB2	lamin B2	0.728963	3.73359	0.00119337	0.0305646
ENSG00000130255	RPL36	ribosomal protein L36	0.569067	10.9903	0.00120085	0.0306269
ENSG00000095752	IL11	interleukin 11	-0.671505	4.55234	0.0012011	0.0306269
ENSG00000253073	RN7SKP295	RN7SK pseudogene 295	-0.802314	3.04696	0.00120298	0.0306269
ENSG00000117479	SLC19A2	solute carrier family 19 member 2	0.816491	3.01179	0.00120849	0.0307063
ENSG00000109475	RPL34	ribosomal protein L34	0.57005	11.248	0.00122802	0.0311406
ENSG00000104783	KCNN4	potassium calcium-activated channel subfamily N member 4	-0.590956	5.91426	0.00125771	0.0317848
ENSG00000170540	ARL6IP1	ADP ribosylation factor like GTPase 6 interacting protein 1	0.57029	6.53301	0.00126049	0.0317848
ENSG00000261040	WFDC21P	WAP four-disulfide core domain 21, pseudogene	-0.628453	5.29671	0.00126087	0.0317848
ENSG00000166292	TMEM100	transmembrane protein 100	-0.87566	2.32434	0.00126893	0.0318938
ENSG00000165029	ABCA1	ATP binding cassette subfamily A member 1	0.734985	3.67733	0.00127017	0.0318938
ENSG00000163380	LMOD3	leiomodin 3	-0.951189	1.69047	0.00127318	0.0319068
ENSG00000222041	CYTOR	cytoskeleton regulator RNA	0.547733	7.42328	0.00127787	0.0319618
ENSG00000141582	CBX4	chromobox 4	0.692691	4.07967	0.00128585	0.0320986
ENSG00000100625	SIX4	SIX homeobox 4	0.716656	3.84942	0.00129103	0.0321652
ENSG00000210082	MT-RNR2	mitochondrially encoded 16S rRNA	0.575929	12.9747	0.00129721	0.0322564
ENSG00000234899	SOX9-AS1	SOX9 antisense RNA 1	-0.935888	1.81575	0.00131235	0.0325696
ENSG00000284292		novel protein, ARPC1A and ARPC1B readthrough	-0.95437	1.59179	0.00133008	0.0329459
ENSG00000170370	EMX2	empty spiracles homeobox 2	0.91868	2.32324	0.00137027	0.0338757
ENSG00000261771	DNAAF4-CCPG1	DNAAF4-CCPG1 readthrough (NMD candidate)	-0.569557	6.38109	0.00138263	0.0340681
ENSG00000118515	SGK1	serum/glucocorticoid regulated kinase 1	0.562245	6.67508	0.00138337	0.0340681
ENSG00000124479	NDP	norrin cystine knot growth factor NDP	-0.936392	1.46056	0.00140915	0.0345575
ENSG00000116962	NID1	nidogen 1	0.798642	3.04823	0.00140955	0.0345575
ENSG00000035862	TIMP2	TIMP metallopeptidase inhibitor 2	0.542375	7.93207	0.00141134	0.0345575
ENSG00000185920	PTCH1	patched 1	-0.67399	4.18422	0.00142967	0.0349397
ENSG00000003989	SLC7A2	solute carrier family 7 member 2	0.672071	4.43412	0.0014329	0.0349519
ENSG00000109339	MAPK10	mitogen-activated protein kinase 10	-0.965219	1.4085	0.00144179	0.0351018
ENSG00000127399	LRRC61	leucine rich repeat containing 61	-0.926841	1.69337	0.0014583	0.0354364
ENSG00000259332	ST20-MTHFS	ST20-MTHFS readthrough	-0.854171	2.47669	0.0014714	0.0356871
ENSG00000166068	SPRED1	sprouty related EVH1 domain containing 1	-0.579682	5.95741	0.00148369	0.035917
LRG_2	COL1A2	collagen type I alpha 2 chain	0.555201	10.6725	0.00149463	0.0361135
ENSG00000116985	BMP8B	bone morphogenetic protein 8b	-0.677812	4.11897	0.00150457	0.0362854
ENSG00000091844	RGS17	regulator of G protein signaling 17	0.723157	3.60324	0.00151511	0.0364709
ENSG00000206503	HLA-A	major histocompatibility complex, class I, A	0.538723	7.74538	0.00152282	0.0365876
ENSG00000105516	DBP	D-box binding PAR bZIP transcription factor	-0.798493	2.87133	0.00153203	0.0367399
ENSG00000145685	LHFPL2	LHFPL tetraspan subfamily member 2	0.656319	4.57348	0.00154591	0.0370036
ENSG00000279692		TEC	-0.936051	1.57356	0.00156037	0.03728
ENSG00000153234	NR4A2	nuclear receptor subfamily 4 group A member 2	0.536764	7.39959	0.00156807	0.0373656
ENSG00000102359	SRPX2	sushi repeat containing protein X-linked 2	-0.585096	5.80763	0.0015717	0.0373656
ENSG00000188921	HACD4	3-hydroxyacyl-CoA dehydratase 4	-0.67946	3.97511	0.0015727	0.0373656
ENSG00000198642	KLHL9	kelch like family member 9	-0.680872	4.01103	0.001593	0.0377778
ENSG00000244313		ribosomal protein S10 (RPS10) pseudogene	0.562167	6.4111	0.00161346	0.0381921
ENSG00000184436	THAP7	THAP domain containing 7	-0.667039	4.26052	0.00162005	0.0382774
ENSG00000158869	FCER1G	Fc fragment of IgE receptor Ig	-0.757933	3.31182	0.00167404	0.0394802
ENSG00000267561		novel protein	-0.993563	0.958057	0.00168719	0.0396661
ENSG00000183682	BMP8A	bone morphogenetic protein 8a	-0.670916	4.1415	0.00168812	0.0396661
LRG_617	SF1	splicing factor 1	0.712767	3.73265	0.00169624	0.039784
ENSG00000107281	NPDC1	neural proliferation, differentiation and control 1	-0.601945	5.41832	0.00170111	0.0398253
ENSG00000120278	PLEKHG1	pleckstrin homology and RhoGEF domain containing G1	-0.911262	1.71638	0.00172925	0.0404101
ENSG00000165501	LRR1	leucine rich repeat protein 1	0.686904	3.88409	0.0017356	0.0404281
ENSG00000145365	TIFA	TRAF interacting protein with forkhead associated domain	0.641704	4.72089	0.00173633	0.0404281
ENSG00000233927	RPS28	ribosomal protein S28	0.551727	11.1871	0.00174182	0.0404824
ENSG00000173166	RAPH1	Ras association (RalGDS/AF-6) and pleckstrin homology domains 1	-0.576955	5.85357	0.00174798	0.0405163
ENSG00000279838		TEC	-0.790671	2.91379	0.00174961	0.0405163
ENSG00000164694	FNDC1	fibronectin type III domain containing 1	0.54526	6.82999	0.00176554	0.0408114
ENSG00000197785	ATAD3A	ATPase family AAA domain containing 3A	0.634449	4.80233	0.00177028	0.0408472
ENSG00000149591	TAGLN	transgelin	0.540722	10.0959	0.0018017	0.0414973
ENSG00000165434	PGM2L1	phosphoglucomutase 2 like 1	0.623774	4.95274	0.00182043	0.0418537
ENSG00000107404	DVL1	dishevelled segment polarity protein 1	0.670854	4.11151	0.00182424	0.041866
ENSG00000183876	ARSI	arylsulfatase family member I	-0.929913	1.6444	0.00183303	0.0419594
ENSG00000139597	N4BP2L1	NEDD4 binding protein 2 like 1	0.920165	1.7733	0.00183486	0.0419594
ENSG00000066279	ASPM	assembly factor for spindle microtubules	0.631816	4.69177	0.0018403	0.0420086
ENSG00000276043	UHRF1	ubiquitin like with PHD and ring finger domains 1	0.793951	2.8582	0.00187973	0.0428324
ENSG00000226806	LCT-AS1	LCT antisense RNA 1	-0.905925	1.9008	0.00189911	0.0431972
ENSG00000221930	DENND10P1	DENND10 pseudogene 1	-1.01446	0.785079	0.00193142	0.0437615
ENSG00000157184	CPT2	carnitine palmitoyltransferase 2	-0.824988	2.54207	0.00193145	0.0437615
ENSG00000131471	AOC3	amine oxidase copper containing 3	-0.790397	2.78992	0.00193417	0.0437615
ENSG00000071082	RPL31	ribosomal protein L31	0.527723	8.70409	0.00193822	0.0437756
ENSG00000105617	LENG1	leukocyte receptor cluster member 1	-0.665494	4.04108	0.00196269	0.0442504
ENSG00000116679	IVNS1ABP	influenza virus NS1A binding protein	-0.534419	6.98631	0.00196979	0.0442572
ENSG00000107249	GLIS3	GLIS family zinc finger 3	0.642732	4.63165	0.0019699	0.0442572
ENSG00000178104	PDE4DIP	phosphodiesterase 4D interacting protein	-0.591767	5.45604	0.00199527	0.0447485
ENSG00000197892	KIF13B	kinesin family member 13B	-0.664449	3.98194	0.0019988	0.0447493
ENSG00000053438	NNAT	neuronatin	-0.817574	2.59106	0.00201051	0.0449329
ENSG00000105655	ISYNA1	inositol-3-phosphate synthase 1	-0.705828	3.60266	0.00201443	0.0449422
ENSG00000135828	RNASEL	ribonuclease L	-0.810457	2.63317	0.0020281	0.0451684
ENSG00000122257	RBBP6	RB binding protein 6, ubiquitin ligase	0.557658	6.17528	0.00204066	0.0453195
ENSG00000272870	SAP30-DT	SAP30 divergent transcript	0.869194	2.16154	0.00204196	0.0453195
ENSG00000117632	STMN1	stathmin 1	0.524902	7.25576	0.00207861	0.0460177
ENSG00000183971	NPW	neuropeptide W	-0.617383	4.89109	0.00208061	0.0460177
ENSG00000139410	SDSL	serine dehydratase like	-0.741761	3.2644	0.00210581	0.0464949
ENSG00000280046		TEC	0.814513	2.7441	0.00212981	0.0468301
ENSG00000132718	SYT11	synaptotagmin 11	-0.677388	3.8118	0.0021303	0.0468301
ENSG00000135452	TSPAN31	tetraspanin 31	-0.632611	4.6161	0.00213197	0.0468301
ENSG00000172183	ISG20	interferon stimulated exonuclease gene 20	-0.727615	3.352	0.00213875	0.0468987
ENSG00000188026	RILPL1	Rab interacting lysosomal protein like 1	0.679992	3.8384	0.0021721	0.047479
ENSG00000177283	FZD8	frizzled class receptor 8	0.601934	5.17261	0.00217263	0.047479
ENSG00000171848	RRM2	ribonucleotide reductase regulatory subunit M2	0.659077	3.95138	0.00217899	0.0475369
ENSG00000126787	DLGAP5	DLG associated protein 5	0.648937	4.12833	0.00219663	0.0478322
ENSG00000137673	MMP7	matrix metallopeptidase 7	0.536022	6.75945	0.0022	0.0478322
ENSG00000180769	WDFY3-AS2	WDFY3 antisense RNA 2	-0.801375	2.63351	0.00224839	0.0488014
ENSG00000232653	GOLGA8N	golgin A8 family member N	0.684825	3.83706	0.00225447	0.0488506
ENSG00000171940	ZNF217	zinc finger protein 217	0.644965	4.4125	0.00226296	0.0489519
ENSG00000134602	STK26	serine/threonine kinase 26	-0.547716	6.25432	0.00228324	0.0492647
ENSG00000160741	CRTC2	CREB regulated transcription coactivator 2	0.838785	2.37639	0.00228512	0.0492647

## Sheet: ch Cluster 1 st vs dyn
GeneId	Symbol	GeneName	log2FC	log2A	P.Value	adj.P.Val
ENSG00000229344	MTCO2P12	MT-CO2 pseudogene 12	-5.22776	6.48062	1.14194955168654e-24	1.1909391874539e-20
ENSG00000202198	7SK	7SK RNA	2.62138	5.91514	5.2208821618967e-19	2.72242900332103e-15
ENSG00000181195	PENK	proenkephalin	-3.13639	10.7352	2.45146837481314e-15	8.52212122697542e-12
ENSG00000187837	H1-2	H1.2 linker histone, cluster member	-2.6422	7.80055	3.23153706753714e-12	8.42542501933621e-09
ENSG00000213058		ribosomal protein S14 (RPS14) pseudogene	-8.05733	3.04871	5.53905848917623e-12	1.15533681967238e-08
ENSG00000137731	FXYD2	FXYD domain containing ion transport regulator 2	-2.78453	4.99514	1.21842026427363e-11	2.11781748935161e-08
ENSG00000196754	S100A2	S100 calcium binding protein A2	-2.57646	6.03479	4.96544565255503e-11	7.39780467292806e-08
ENSG00000117616	RSRP1	arginine and serine rich protein 1	1.83184	7.27962	4.64744597091351e-10	6.05852675383213e-07
ENSG00000255245	FXYD6-FXYD2	FXYD6-FXYD2 readthrough	-2.57883	4.56351	1.57310334281081e-09	1.8228771957971e-06
ENSG00000273088		novel protein	-2.52926	4.47242	4.30811628289065e-09	4.49293447142666e-06
ENSG00000128016	ZFP36	ZFP36 ring finger protein	1.712	7.28889	6.9795084035432e-09	6.61720846732291e-06
ENSG00000164188	RANBP3L	RAN binding protein 3 like	-2.41829	4.18266	3.38652060460228e-08	2.81029764271226e-05
ENSG00000170345	FOS	Fos proto-oncogene, AP-1 transcription factor subunit	1.73304	9.58686	3.50310378322556e-08	2.81029764271226e-05
ENSG00000233117	LINC00702	long intergenic non-protein coding RNA 702	1.82376	3.73594	8.55610572241764e-08	6.3736876127924e-05
ENSG00000085662	AKR1B1	aldo-keto reductase family 1 member B	-1.7897	7.23831	1.25651025950615e-07	8.73609699759306e-05
ENSG00000151632	AKR1C2	aldo-keto reductase family 1 member C2	-1.8114	7.99542	1.38362819295082e-07	9.01866151517757e-05
ENSG00000153234	NR4A2	nuclear receptor subfamily 4 group A member 2	1.50783	7.54456	2.57686316280644e-07	0.000151786
ENSG00000103888	CEMIP	cell migration inducing hyaluronidase 1	-2.03612	5.26467	2.61975333948237e-07	0.000151786
ENSG00000203706	SERTAD4-AS1	SERTAD4 antisense RNA 1	-2.13759	4.20476	4.29722689419473e-07	0.000226858
ENSG00000228219	NPM1P30	nucleophosmin 1 pseudogene 30	-3.2081	3.02036	4.35051440094548e-07	0.000226858
ENSG00000125730	C3	complement C3	1.67567	4.15903	5.82466844026398e-07	0.000289264
ENSG00000146674	IGFBP3	insulin like growth factor binding protein 3	-1.76572	5.97006	7.01671873883045e-07	0.000324358
LRG_27	C3	complement C3	1.66852	4.1407	7.15334497593027e-07	0.000324358
ENSG00000135919	SERPINE2	serpin family E member 2	-1.83089	11.4713	7.53991149997231e-07	0.000327641
ENSG00000112149	CD83	CD83 molecule	1.62217	4.2502	9.95434688246934e-07	0.00041294
ENSG00000116690	PRG4	proteoglycan 4	1.51452	9.20695	1.04517544572583e-06	0.00041294
ENSG00000038427	VCAN	versican	1.51113	8.89167	1.082988817408e-06	0.00041294
ENSG00000004776	HSPB6	heat shock protein family B (small) member 6	1.47963	5.30518	1.13560469347717e-06	0.00041294
ENSG00000081041	CXCL2	C-X-C motif chemokine ligand 2	1.48308	8.49712	1.14826405867409e-06	0.00041294
ENSG00000137745	MMP13	matrix metallopeptidase 13	1.41959	4.78106	1.33986476313893e-06	0.00045443
ENSG00000182600	SNORC	secondary ossification center associated regulator of chondrocyte maturation	1.48002	8.90062	1.36538194997466e-06	0.00045443
ENSG00000196656		ribosomal protein S26 (RPS26) pseudogene	1.40608	6.81461	1.39435749698945e-06	0.00045443
ENSG00000105825	TFPI2	tissue factor pathway inhibitor 2	-2.18645	3.89748	1.64152211299154e-06	0.000518771
ENSG00000160862	AZGP1	alpha-2-glycoprotein 1, zinc-binding	1.7064	3.48745	1.7020731429848e-06	0.000522086
ENSG00000157150	TIMP4	TIMP metallopeptidase inhibitor 4	1.37041	7.30459	1.82083223783648e-06	0.000542556
ENSG00000210082	MT-RNR2	mitochondrially encoded 16S rRNA	1.5712	13.1241	2.03101959145169e-06	0.000588375
ENSG00000225972	MTND1P23	MT-ND1 pseudogene 23	1.49327	5.9423	3.34418629746992e-06	0.000942609
ENSG00000132326	PER2	period circadian regulator 2	-1.67877	5.00099	4.41367120825513e-06	0.00121132
ENSG00000284969		novel protein	-2.731	3.18742	6.60583351388683e-06	0.00174146
ENSG00000160678	S100A1	S100 calcium binding protein A1	-1.55367	8.84894	6.67931180829867e-06	0.00174146
ENSG00000138135	CH25H	cholesterol 25-hydroxylase	1.80795	3.36194	7.07123563142649e-06	0.00179868
ENSG00000260428	SCX	scleraxis bHLH transcription factor	-1.57979	5.786	9.78909643770687e-06	0.00243073
ENSG00000137673	MMP7	matrix metallopeptidase 7	1.40763	10.4483	1.1500604665366e-05	0.0027893
ENSG00000118515	SGK1	serum/glucocorticoid regulated kinase 1	1.30917	7.75715	1.19779963314565e-05	0.00283906
ENSG00000171223	JUNB	JunB proto-oncogene, AP-1 transcription factor subunit	1.38254	9.74617	1.26068071237663e-05	0.00291506
ENSG00000242265	PEG10	paternally expressed 10	1.52806	4.24028	1.28577017989017e-05	0.00291506
ENSG00000185432	METTL7A	methyltransferase like 7A	1.30861	4.68243	1.63389818186482e-05	0.00357914
ENSG00000119714	GPR68	G protein-coupled receptor 68	-1.96904	3.87753	1.64731783625027e-05	0.00357914
ENSG00000173917	HOXB2	homeobox B2	-2.87211	2.5307	2.47696449937188e-05	0.00518245
ENSG00000163734	CXCL3	C-X-C motif chemokine ligand 3	1.24431	7.37728	2.51969213554965e-05	0.00518245
ENSG00000164379	FOXQ1	forkhead box Q1	-1.95838	3.64144	2.53432464836717e-05	0.00518245
ENSG00000265972	TXNIP	thioredoxin interacting protein	1.326	5.55635	3.21207593414196e-05	0.00644207
ENSG00000152413	HOMER1	homer scaffold protein 1	1.36657	3.99334	3.82062900800989e-05	0.00751799
ENSG00000154277	UCHL1	ubiquitin C-terminal hydrolase L1	-1.63671	4.47685	4.14257134977079e-05	0.00800053
ENSG00000175592	FOSL1	FOS like 1, AP-1 transcription factor subunit	-1.32067	6.78359	5.6498251061833e-05	0.0107131
ENSG00000135245	HILPDA	hypoxia inducible lipid droplet associated	-1.54831	4.34854	6.22801385339572e-05	0.0115986
ENSG00000112715	VEGFA	vascular endothelial growth factor A	-1.4372	5.03501	6.64120149142099e-05	0.0118314
ENSG00000211459	MT-RNR1	mitochondrially encoded 12S rRNA	1.2959	11.1502	6.66834079981789e-05	0.0118314
ENSG00000143942	CHAC2	ChaC glutathione specific gamma-glutamylcyclotransferase 2	1.55858	3.08651	6.69339908169441e-05	0.0118314
ENSG00000107317	PTGDS	prostaglandin D2 synthase	1.20397	4.5848	6.99584326559377e-05	0.0121599
ENSG00000187193	MT1X	metallothionein 1X	1.23904	9.47262	7.65749199444124e-05	0.0130918
ENSG00000134020	PEBP4	phosphatidylethanolamine binding protein 4	1.66767	2.49194	9.54635299806205e-05	0.0160579
ENSG00000203812	H2AC18	H2A clustered histone 18	-1.366	5.99914	0.000106278	0.0173718
ENSG00000211445	GPX3	glutathione peroxidase 3	1.13627	6.84485	0.000107339	0.0173718
ENSG00000049540	ELN	elastin	-1.43355	5.22283	0.000108272	0.0173718
ENSG00000152409	JMY	junction mediating and regulatory protein, p53 cofactor	1.43317	3.60962	0.000114023	0.0180173
ENSG00000047457	CP	ceruloplasmin	-1.33945	5.11098	0.000117021	0.0182152
ENSG00000152518	ZFP36L2	ZFP36 ring finger protein like 2	1.13121	7.18779	0.000124887	0.0191536
ENSG00000132823	OSER1	oxidative stress responsive serine rich 1	1.18139	5.87703	0.00013984	0.0211361
ENSG00000241343	RPL36A	ribosomal protein L36a	1.19618	9.67816	0.000154611	0.0227256
ENSG00000177954	RPS27	ribosomal protein S27	1.23135	11.2632	0.00015658	0.0227256
ENSG00000141543	EIF4A3	eukaryotic translation initiation factor 4A3	1.12901	7.74521	0.000156894	0.0227256
ENSG00000117472	TSPAN1	tetraspanin 1	-2.44664	2.44951	0.00016854	0.0240782
ENSG00000269821	KCNQ1OT1	KCNQ1 opposite strand/antisense transcript 1	1.1464	6.21136	0.000196755	0.0277291
ENSG00000215375	MYL5	myosin light chain 5	1.36576	3.50039	0.000215706	0.0299946
ENSG00000189306	RRP7A	ribosomal RNA processing 7 homolog A	-1.40493	4.54235	0.000220241	0.0302222
ENSG00000257529	RPL36A-HNRNPH2	RPL36A-HNRNPH2 readthrough	-1.26513	6.57289	0.00024135	0.0324241
ENSG00000188488	SERPINA5	serpin family A member 5	-1.18196	7.30876	0.000242504	0.0324241
ENSG00000004799	PDK4	pyruvate dehydrogenase kinase 4	1.53132	3.18262	0.000245669	0.0324315
ENSG00000100036	SLC35E4	solute carrier family 35 member E4	-1.81822	3.29895	0.000254839	0.0332214
ENSG00000106089	STX1A	syntaxin 1A	-1.72455	3.48174	0.00034751	0.044743

## Sheet: ch Cluster 2 st vs dyn
GeneId	Symbol	GeneName	log2FC	log2A	P.Value	adj.P.Val
ENSG00000181195	PENK	proenkephalin	-3.19209	8.38429	1.53387494863352e-44	1.65106299470912e-40
ENSG00000202198	7SK	7SK RNA	2.28389	6.36239	1.16054643929745e-26	6.24606093629886e-23
ENSG00000135919	SERPINE2	serpin family E member 2	-2.13165	9.66496	2.2249734238273e-21	7.98320464469236e-18
ENSG00000160678	S100A1	S100 calcium binding protein A1	-2.0543	4.32958	3.87726413189501e-17	1.04337177789295e-13
ENSG00000116661	FBXO2	F-box protein 2	-1.90941	5.91097	9.7709972195587e-17	2.1035002814266e-13
ENSG00000204389	HSPA1A	heat shock protein family A (Hsp70) member 1A	1.66732	7.28734	8.92434215570847e-16	1.6010269827341e-12
ENSG00000187837	H1-2	H1.2 linker histone, cluster member	-1.70904	6.84929	1.07544154235569e-15	1.65372182313095e-12
ENSG00000006128	TAC1	tachykinin precursor 1	-2.30118	3.42926	1.87599708981263e-15	2.52415408434289e-12
ENSG00000141582	CBX4	chromobox 4	1.82244	4.3365	2.31767883626691e-15	2.77194388817523e-12
ENSG00000197249	SERPINA1	serpin family A member 1	-1.62635	7.26675	7.86178573221687e-15	8.46242616215824e-12
ENSG00000007944	MYLIP	myosin regulatory light chain interacting protein	2.01466	3.42003	3.36088565989633e-14	3.28877938573855e-11
ENSG00000204388	HSPA1B	heat shock protein family A (Hsp70) member 1B	1.69808	5.5396	3.0267990714527e-13	2.71503876709307e-10
ENSG00000170345	FOS	Fos proto-oncogene, AP-1 transcription factor subunit	1.5966	9.86939	4.4891414774061e-13	3.71700914329225e-10
ENSG00000172183	ISG20	interferon stimulated exonuclease gene 20	-1.70126	4.66959	5.53753628308712e-13	4.25757432508213e-10
ENSG00000128016	ZFP36	ZFP36 ring finger protein	1.44697	7.19513	1.89059088129018e-12	1.33921236606949e-09
ENSG00000197061	H4C3	H4 clustered histone 3	1.61002	5.67837	1.99065383287921e-12	1.33921236606949e-09
ENSG00000182600	SNORC	secondary ossification center associated regulator of chondrocyte maturation	1.56937	5.30338	5.16217857908192e-12	3.26857001324928e-09
ENSG00000117616	RSRP1	arginine and serine rich protein 1	1.41547	7.38878	6.73905724770655e-12	4.02995623412852e-09
ENSG00000104332	SFRP1	secreted frizzled related protein 1	-1.61288	4.78149	7.5799067892625e-12	4.2942166673485e-09
ENSG00000160888	IER2	immediate early response 2	1.44344	8.78273	1.62474423054321e-11	8.74437344878354e-09
ENSG00000165949	IFI27	interferon alpha inducible protein 27	-1.6327	4.14313	2.14999523103307e-11	1.10202612699238e-08
ENSG00000198535	C2CD4A	C2 calcium dependent domain containing 4A	-1.76056	3.63514	2.64561426225899e-11	1.29442690540708e-08
ENSG00000269821	KCNQ1OT1	KCNQ1 opposite strand/antisense transcript 1	1.30672	7.04841	1.56363326480743e-10	7.31780367929877e-08
ENSG00000251357		novel protein	-1.51303	5.1169	2.16070055567899e-10	9.69074199222025e-08
ENSG00000164442	CITED2	Cbp/p300 interacting transactivator with Glu/Asp rich carboxy-terminal domain 2	1.39651	5.97011	2.34157088574004e-10	1.00818676056423e-07
ENSG00000173641	HSPB7	heat shock protein family B (small) member 7	-1.96238	3.06076	3.9835455322876e-10	1.64918785036707e-07
ENSG00000188783	PRELP	proline and arginine rich end leucine rich repeat protein	-1.36498	6.16539	4.15798271038518e-10	1.65764910720689e-07
ENSG00000028137	TNFRSF1B	TNF receptor superfamily member 1B	-2.06704	2.60554	6.17530668385456e-10	2.37396432660752e-07
LRG_1	COL1A1	collagen type I alpha 1 chain	1.35704	10.1037	6.54758910366409e-10	2.43028445213242e-07
ENSG00000132326	PER2	period circadian regulator 2	-1.42673	4.54661	1.09247982939018e-09	3.91981762785196e-07
ENSG00000186834	HEXIM1	HEXIM P-TEFb complex subunit 1	1.34559	4.7287	2.16317721493338e-09	7.51110952952997e-07
ENSG00000188488	SERPINA5	serpin family A member 5	-1.41657	4.80249	2.41949599225345e-09	8.13857964394254e-07
ENSG00000174010	KLHL15	kelch like family member 15	1.29549	4.09915	1.78212503453571e-08	5.81296783992194e-06
ENSG00000047457	CP	ceruloplasmin	-1.71297	3.1157	2.06131181614143e-08	6.52587070263129e-06
ENSG00000102802	MEDAG	mesenteric estrogen dependent adipogenesis	-1.63049	3.30014	2.22695674105738e-08	6.74056881057206e-06
ENSG00000162616	DNAJB4	DnaJ heat shock protein family (Hsp40) member B4	1.23927	5.91261	2.25437083965621e-08	6.74056881057206e-06
ENSG00000196611	MMP1	matrix metallopeptidase 1	-1.20882	5.98325	3.13529101322139e-08	9.02887331366303e-06
ENSG00000187634	SAMD11	sterile alpha motif domain containing 11	-1.53452	3.4127	3.18745063098472e-08	9.02887331366303e-06
ENSG00000256525	POLG2	DNA polymerase gamma 2, accessory subunit	1.46117	3.36395	3.51377728047256e-08	9.69802529410426e-06
ENSG00000273088		novel protein	-1.32616	4.16618	3.66933917616754e-08	9.87419172306685e-06
ENSG00000108688	CCL7	C-C motif chemokine ligand 7	-1.4288	3.67981	4.3636951177749e-08	1.14562961579827e-05
ENSG00000148671	ADIRF	adipogenesis regulatory factor	-1.28256	4.79487	4.47679114479344e-08	1.14733761625135e-05
ENSG00000255245	FXYD6-FXYD2	FXYD6-FXYD2 readthrough	-1.28132	4.38279	6.91715883360842e-08	1.731541806627e-05
ENSG00000265972	TXNIP	thioredoxin interacting protein	1.22479	5.09936	7.24882091876328e-08	1.77332519021745e-05
ENSG00000134363	FST	follistatin	1.23185	4.87858	7.97532567772799e-08	1.90769790211254e-05
ENSG00000175592	FOSL1	FOS like 1, AP-1 transcription factor subunit	-1.15848	6.18903	8.69272897792569e-08	2.03409858083461e-05
ENSG00000183508	TENT5C	terminal nucleotidyltransferase 5C	1.24825	4.08924	9.6574849230663e-08	2.2117695257848e-05
ENSG00000130513	GDF15	growth differentiation factor 15	1.1565	6.03461	1.0829403281176e-07	2.42849368580372e-05
ENSG00000106328	FSCN3	fascin actin-bundling protein 3	-1.3237	3.88158	1.32206573897806e-07	2.90422767639997e-05
ENSG00000117594	HSD11B1	hydroxysteroid 11-beta dehydrogenase 1	1.1564	4.70634	1.40826546352644e-07	3.03171388987973e-05
ENSG00000137731	FXYD2	FXYD domain containing ion transport regulator 2	-1.23909	4.9073	1.57265123561591e-07	3.31921919611169e-05
ENSG00000120738	EGR1	early growth response 1	1.08797	8.0785	1.87408948929947e-07	3.8793652428499e-05
ENSG00000210082	MT-RNR2	mitochondrially encoded 16S rRNA	1.15192	13.1821	2.91558919798854e-07	5.9213966277639e-05
ENSG00000132002	DNAJB1	DnaJ heat shock protein family (Hsp40) member B1	1.02596	7.18127	4.70342196131289e-07	9.37548777621703e-05
ENSG00000134107	BHLHE40	basic helix-loop-helix family member e40	-1.05556	6.42028	4.81328352102258e-07	9.42003342187038e-05
ENSG00000181019	NQO1	NAD(P)H quinone dehydrogenase 1	-1.16604	4.4776	5.10763587497655e-07	9.81760581397278e-05
ENSG00000145779	TNFAIP8	TNF alpha induced protein 8	-1.01839	7.10745	5.81736738465335e-07	0.000109856
ENSG00000160785	SLC25A44	solute carrier family 25 member 44	1.14918	4.04528	6.48817025029085e-07	0.000120411
ENSG00000276168	RN7SL1	RNA component of signal recognition particle 7SL1	1.14114	4.074	7.43659246045474e-07	0.000135468
ENSG00000215845	TSTD1	thiosulfate sulfurtransferase like domain containing 1	-1.22871	3.83613	7.63814315943739e-07	0.000135468
ENSG00000243742	RPLP0P2	ribosomal protein lateral stalk subunit P0 pseudogene 2	1.2665	3.51699	7.67700844990545e-07	0.000135468
ENSG00000267519	MIR23AHG	miR-23a/27a/24-2 cluster host gene	1.12642	4.98318	8.04321732477259e-07	0.000139641
ENSG00000206573	THUMPD3-AS1	THUMPD3 antisense RNA 1	1.11396	5.7054	8.44935191223952e-07	0.000140984
ENSG00000105088	OLFM2	olfactomedin 2	1.10181	4.8627	8.47884633085125e-07	0.000140984
ENSG00000100292	HMOX1	heme oxygenase 1	-1.0232	7.78846	8.5135042822799e-07	0.000140984
ENSG00000177606	JUN	Jun proto-oncogene, AP-1 transcription factor subunit	1.03712	8.6368	9.41268697982668e-07	0.000153512
ENSG00000130518	IQCN	IQ motif containing N	1.3991	2.8415	9.61738580576658e-07	0.00015451
ENSG00000106829	TLE4	TLE family member 4, transcriptional corepressor	1.10088	5.74555	1.03751917494347e-06	0.000164233
ENSG00000108821	COL1A1	collagen type I alpha 1 chain	1.05973	9.75558	1.07165484494063e-06	0.000167178
ENSG00000010278	CD9	CD9 molecule	-0.990812	6.91198	1.18486629765805e-06	0.000179429
ENSG00000164188	RANBP3L	RAN binding protein 3 like	-1.31522	3.51866	1.19396844752295e-06	0.000179429
ENSG00000163331	DAPL1	death associated protein like 1	-1.34432	3.29748	1.21478294753651e-06	0.000179429
ENSG00000138131	LOXL4	lysyl oxidase like 4	1.11342	4.06704	1.21686361837338e-06	0.000179429
ENSG00000168675	LDLRAD4	low density lipoprotein receptor class A domain containing 4	-1.35867	3.32083	1.39438580700165e-06	0.000202827
ENSG00000163739	CXCL1	C-X-C motif chemokine ligand 1	1.05652	4.6067	1.4576205388355e-06	0.000209198
ENSG00000257341		novel protein	-1.44662	3.0616	1.53416234485933e-06	0.000217286
ENSG00000180914	OXTR	oxytocin receptor	1.3468	2.9886	1.6227674419111e-06	0.00022685
ENSG00000135245	HILPDA	hypoxia inducible lipid droplet associated	-1.18297	4.0835	1.7071403394588e-06	0.000235585
ENSG00000254139		novel transcript	1.30837	3.16604	1.94670388031433e-06	0.000265245
ENSG00000204323	SMIM5	small integral membrane protein 5	1.18279	3.45093	2.52995867101905e-06	0.000340406
ENSG00000196189	SEMA4A	semaphorin 4A	1.24122	3.28274	2.7895084697623e-06	0.000370695
ENSG00000188257	PLA2G2A	phospholipase A2 group IIA	1.05518	5.22462	3.13048896546635e-06	0.000409019
ENSG00000154277	UCHL1	ubiquitin C-terminal hydrolase L1	-1.26154	3.65097	3.17083923037245e-06	0.000409019
ENSG00000086619	ERO1B	endoplasmic reticulum oxidoreductase 1 beta	1.32202	2.83591	3.19190026249684e-06	0.000409019
ENSG00000116717	GADD45A	growth arrest and DNA damage inducible alpha	0.979278	8.48046	3.30555314507976e-06	0.0004186
ENSG00000280046		TEC	1.19375	3.45836	3.45892941127996e-06	0.000432929
ENSG00000148926	ADM	adrenomedullin	0.954073	6.50478	3.57947715861536e-06	0.000442868
ENSG00000211459	MT-RNR1	mitochondrially encoded 12S rRNA	1.02224	11.2545	3.90687229648394e-06	0.000477882
ENSG00000145824	CXCL14	C-X-C motif chemokine ligand 14	-1.4463	2.63495	4.65773640463691e-06	0.000563324
ENSG00000119938	PPP1R3C	protein phosphatase 1 regulatory subunit 3C	-1.06921	5.33633	4.81597783467944e-06	0.000573732
ENSG00000183496	MEX3B	mex-3 RNA binding family member B	1.35394	2.42859	4.85038713773004e-06	0.000573732
ENSG00000113369	ARRDC3	arrestin domain containing 3	-1.06609	5.35746	6.02265104712568e-06	0.00070465
ENSG00000241343	RPL36A	ribosomal protein L36a	0.974242	9.91171	7.38845456869116e-06	0.000855154
ENSG00000196154	S100A4	S100 calcium binding protein A4	-0.973099	9.75494	7.48446472221608e-06	0.000856344
ENSG00000229344	MTCO2P12	MT-CO2 pseudogene 12	-0.977008	6.46574	7.55784766848446e-06	0.000856344
ENSG00000134294	SLC38A2	solute carrier family 38 member 2	0.92018	8.10606	9.74087844722626e-06	0.0010915
ENSG00000162231	NXF1	nuclear RNA export factor 1	0.984695	4.60859	9.93664408895009e-06	0.0010915
ENSG00000204287	HLA-DRA	major histocompatibility complex, class II, DR alpha	-1.16348	3.51203	9.93749541963186e-06	0.0010915
ENSG00000143341	HMCN1	hemicentin 1	0.995808	4.79922	1.06286933702165e-05	0.00115563
ENSG00000169429	CXCL8	C-X-C motif chemokine ligand 8	1.02373	5.35142	1.08050192103488e-05	0.00116305
ENSG00000213316	LTC4S	leukotriene C4 synthase	-1.03329	4.18707	1.12314239302153e-05	0.00119698
ENSG00000137880	GCHFR	GTP cyclohydrolase I feedback regulator	-1.1194	3.64167	1.16199995561387e-05	0.00122625
ENSG00000197989	SNHG12	small nucleolar RNA host gene 12	0.984163	4.72494	1.22605331491998e-05	0.00128129
ENSG00000173559	NABP1	nucleic acid binding protein 1	1.068	3.75689	1.24580392447203e-05	0.00128941
ENSG00000188486	H2AX	H2A.X variant histone	0.964399	4.50805	1.31314383605727e-05	0.00134329
ENSG00000175315	CST6	cystatin E/M	-1.39113	2.34918	1.32282675553395e-05	0.00134329
ENSG00000168389	MFSD2A	major facilitator superfamily domain containing 2A	-0.994591	4.30798	1.49659886399603e-05	0.00150555
ENSG00000100234	TIMP3	TIMP metallopeptidase inhibitor 3	-0.878185	6.74854	1.65186413168871e-05	0.00164636
ENSG00000205189	ZBTB10	zinc finger and BTB domain containing 10	0.970175	4.93789	1.67405075658812e-05	0.00165316
ENSG00000122257	RBBP6	RB binding protein 6, ubiquitin ligase	0.866724	6.93889	1.7491273336327e-05	0.0017116
ENSG00000126709	IFI6	interferon alpha inducible protein 6	-0.873831	6.69288	2.23979112047133e-05	0.00216468
ENSG00000117525	F3	coagulation factor III, tissue factor	-1.3563	2.64215	2.26310859860095e-05	0.00216468
ENSG00000147174	GCNA	germ cell nuclear acidic peptidase	1.22896	2.68596	2.28708239081833e-05	0.00216468
ENSG00000272655	POLR2J4	RNA polymerase II subunit J4, pseudogene	-1.45002	2.1068	2.29258628933302e-05	0.00216468
ENSG00000186594	MIR22HG	MIR22 host gene	0.850837	6.83388	2.3258316635096e-05	0.00217698
ENSG00000101096	NFATC2	nuclear factor of activated T cells 2	-0.974929	4.35603	2.3752035821365e-05	0.00220403
ENSG00000100650	SRSF5	serine and arginine rich splicing factor 5	-0.857853	7.00351	2.64308579790929e-05	0.00243164
ENSG00000149968	MMP3	matrix metallopeptidase 3	-0.873247	8.13535	2.72898042480807e-05	0.00248939
ENSG00000188483	IER5L	immediate early response 5 like	0.934996	4.68232	2.76693425566222e-05	0.0025028
ENSG00000257529	RPL36A-HNRNPH2	RPL36A-HNRNPH2 readthrough	-0.877709	6.33506	3.03939019489694e-05	0.00272633
ENSG00000255717	SNHG1	small nucleolar RNA host gene 1	0.955648	4.11418	3.46122456460648e-05	0.00307906
ENSG00000244398		ribosomal protein L36a (RPL36A) pseudogene	0.907692	4.63499	3.78834087302714e-05	0.00334243
ENSG00000164161	HHIP	hedgehog interacting protein	0.939855	4.14372	3.8713663174622e-05	0.00338792
ENSG00000118515	SGK1	serum/glucocorticoid regulated kinase 1	0.848385	7.83021	3.98841407334654e-05	0.0034622
ENSG00000102760	RGCC	regulator of cell cycle	-0.843167	7.17107	4.07527436735719e-05	0.0035093
ENSG00000148053	NTRK2	neurotrophic receptor tyrosine kinase 2	-1.16169	3.15721	4.49514642787379e-05	0.00384014
ENSG00000196754	S100A2	S100 calcium binding protein A2	-0.950707	4.96511	4.55116935455061e-05	0.00385738
ENSG00000142871	CCN1	cellular communication network factor 1	0.86599	9.05888	4.84056070600679e-05	0.00407061
ENSG00000177954	RPS27	ribosomal protein S27	0.89256	11.0053	5.04061202116534e-05	0.00420598
ENSG00000100625	SIX4	SIX homeobox 4	1.06737	3.32064	5.23284868799845e-05	0.0043328
ENSG00000237232	ZNF295-AS1	ZNF295 antisense RNA 1	0.943701	4.1028	5.42533096792128e-05	0.00445788
LRG_476	COL6A2	collagen type VI alpha 2 chain	0.812465	7.11014	5.76300920116327e-05	0.00469248
ENSG00000099953	MMP11	matrix metallopeptidase 11	1.02092	3.55879	5.79802804836187e-05	0.00469248
ENSG00000233117	LINC00702	long intergenic non-protein coding RNA 702	1.11111	3.07431	6.13973988917456e-05	0.00493195
ENSG00000085662	AKR1B1	aldo-keto reductase family 1 member B	-0.828737	6.52974	6.26135827465386e-05	0.00499239
LRG_1140	RPL11	ribosomal protein L11	-0.842205	8.60714	6.53167465863441e-05	0.00516963
ENSG00000156030	MIDEAS	mitotic deacetylase associated SANT domain protein	-0.933289	5.29466	6.69703268070732e-05	0.00526181
ENSG00000156113	KCNMA1	potassium calcium-activated channel subfamily M alpha 1	-0.816863	7.44611	6.89235155538308e-05	0.00537603
ENSG00000051108	HERPUD1	homocysteine inducible ER protein with ubiquitin like domain 1	0.824506	8.05191	7.02984363869337e-05	0.00544383
ENSG00000108551	RASD1	ras related dexamethasone induced 1	-0.935921	5.35402	7.15871642154116e-05	0.00550403
ENSG00000285437	POLR2J3	RNA polymerase II subunit J3	-0.901804	4.58153	7.34969903676669e-05	0.00561079
ENSG00000112149	CD83	CD83 molecule	0.967277	3.69815	7.55389762871298e-05	0.00572607
ENSG00000204256	BRD2	bromodomain containing 2	0.860445	5.9823	7.87005333135479e-05	0.005924
ENSG00000189184	PCDH18	protocadherin 18	0.931328	3.98964	8.25813511045981e-05	0.00617296
ENSG00000163536	SERPINI1	serpin family I member 1	-0.968061	3.84794	8.36653762929738e-05	0.00621086
ENSG00000182580	EPHB3	EPH receptor B3	1.14463	2.54137	8.81362558048022e-05	0.00649794
ENSG00000054967	RELT	RELT TNF receptor	-1.25255	2.34342	9.07038082325829e-05	0.00664174
ENSG00000121671	CRY2	cryptochrome circadian regulator 2	-1.15305	2.96758	9.87728132165586e-05	0.00718372
ENSG00000205502	C2CD4B	C2 calcium dependent domain containing 4B	-0.892165	5.37117	0.00010196	0.00734444
ENSG00000167157	PRRX2	paired related homeobox 2	-0.889158	5.01445	0.000102347	0.00734444
ENSG00000136295	TTYH3	tweety family member 3	0.860262	4.70357	0.000107108	0.00763514
ENSG00000168542	COL3A1	collagen type III alpha 1 chain	0.845567	10.5491	0.000110413	0.00780275
ENSG00000236824	BCYRN1	brain cytoplasmic RNA 1	-0.910882	4.42957	0.000110909	0.00780275
ENSG00000174348	PODN	podocan	0.965664	3.53857	0.000118742	0.00829959
ENSG00000170836	PPM1D	protein phosphatase, Mg2+/Mn2+ dependent 1D	1.15319	2.37791	0.000119627	0.00830748
ENSG00000103742	IGDCC4	immunoglobulin superfamily DCC subclass member 4	0.917932	3.84645	0.000127608	0.00880497
ENSG00000159200	RCAN1	regulator of calcineurin 1	0.77954	7.32141	0.000129073	0.00884933
ENSG00000175426	PCSK1	proprotein convertase subtilisin/kexin type 1	-1.21846	2.48591	0.000133258	0.00907839
ENSG00000175745	NR2F1	nuclear receptor subfamily 2 group F member 1	0.955723	3.55192	0.000137746	0.00932517
ENSG00000146674	IGFBP3	insulin like growth factor binding protein 3	-0.836918	5.91864	0.000146127	0.00982148
ENSG00000095752	IL11	interleukin 11	-0.773836	7.06679	0.000146902	0.00982148
ENSG00000184497	TMEM255B	transmembrane protein 255B	-0.776269	6.70817	0.000148706	0.00988071
ENSG00000258674		novel protein	-0.884792	5.31638	0.000153641	0.010146
ENSG00000188739	RBM34	RNA binding motif protein 34	-1.05786	3.29819	0.000155265	0.0101907
ENSG00000120694	HSPH1	heat shock protein family H (Hsp110) member 1	0.7592	6.974	0.000169349	0.0110477
ENSG00000198355	PIM3	Pim-3 proto-oncogene, serine/threonine kinase	-0.759154	6.93389	0.000176996	0.011477
ENSG00000105339	DENND3	DENN domain containing 3	-1.23402	2.24915	0.000179154	0.0115474
ENSG00000121769	FABP3	fatty acid binding protein 3	-0.843994	5.71703	0.00018392	0.011784
LRG_770	PPM1D	protein phosphatase, Mg2+/Mn2+ dependent 1D	1.11973	2.35279	0.000191493	0.0121966
ENSG00000285641		novel protein	-1.00365	3.37605	0.000203161	0.0128478
ENSG00000281383		novel transcript, similar to YY1 associated myogenesis RNA 1 YAM1	-0.798716	6.14533	0.000204103	0.0128478
ENSG00000184557	SOCS3	suppressor of cytokine signaling 3	0.833776	4.72453	0.000209163	0.0130897
ENSG00000242114	MTFP1	mitochondrial fission process 1	-1.17646	2.38389	0.000213093	0.0132219
LRG_619	SOCS3	suppressor of cytokine signaling 3	0.832555	4.72504	0.000213731	0.0132219
ENSG00000249590		novel SEC14-like 2 (S. cerevisiae) (SEC14L2) and mitochondrial protein 18 kDa (MTP18) protein	-1.231	2.08604	0.000215848	0.0132765
ENSG00000084070	SMAP2	small ArfGAP2	-0.840367	4.52484	0.000227478	0.0139123
ENSG00000157227	MMP14	matrix metallopeptidase 14	0.758214	7.81913	0.00022989	0.0139804
ENSG00000127528	KLF2	Kruppel like factor 2	-0.78454	6.16827	0.000237602	0.0142885
ENSG00000128272	ATF4	activating transcription factor 4	0.743296	7.09014	0.00023761	0.0142885
ENSG00000203875	SNHG5	small nucleolar RNA host gene 5	0.744906	7.29904	0.000242355	0.0144928
ENSG00000187193	MT1X	metallothionein 1X	0.752436	7.69631	0.000246169	0.0146395
ENSG00000162413	KLHL21	kelch like family member 21	0.819986	4.92832	0.000252445	0.014925
LRG_1215	B2M	beta-2-microglobulin	-0.772353	8.70349	0.000253742	0.014925
ENSG00000153487	ING1	inhibitor of growth family member 1	0.830225	5.16452	0.000258547	0.015125
ENSG00000128342	LIF	LIF interleukin 6 family cytokine	-0.76486	6.32847	0.000260547	0.0151596
ENSG00000288640		novel protein	0.88822	3.74837	0.000262133	0.0151699
ENSG00000102786	INTS6	integrator complex subunit 6	0.837103	5.3178	0.000269781	0.0155042
ENSG00000108506	INTS2	integrator complex subunit 2	1.02149	2.92407	0.000270791	0.0155042
ENSG00000284292		novel protein, ARPC1A and ARPC1B readthrough	-0.883273	4.05481	0.000279942	0.0159434
ENSG00000140379	BCL2A1	BCL2 related protein A1	-1.09888	2.78044	0.000284039	0.0160916
ENSG00000129757	CDKN1C	cyclin dependent kinase inhibitor 1C	0.743101	6.49029	0.000294178	0.0165787
ENSG00000158792	SPATA2L	spermatogenesis associated 2 like	-1.13349	2.59438	0.000298008	0.0166921
ENSG00000242265	PEG10	paternally expressed 10	0.840145	4.01494	0.000300746	0.0166921
ENSG00000122641	INHBA	inhibin subunit beta A	-0.749577	8.05927	0.000300843	0.0166921
ENSG00000160307	S100B	S100 calcium binding protein B	-0.749318	6.3269	0.000305062	0.0168394
ENSG00000092621	PHGDH	phosphoglycerate dehydrogenase	0.83152	5.2828	0.000318041	0.0174663
ENSG00000198417	MT1F	metallothionein 1F	0.860252	3.75618	0.000322333	0.0176121
ENSG00000213741	RPS29	ribosomal protein S29	0.781099	10.1723	0.000326803	0.0177662
ENSG00000125347	IRF1	interferon regulatory factor 1	-0.734066	6.66886	0.000334447	0.0180904
ENSG00000112837	TBX18	T-box transcription factor 18	0.91294	3.44119	0.000339866	0.0181732
ENSG00000133110	POSTN	periostin	0.79584	12.367	0.000341511	0.0181732
ENSG00000107957	SH3PXD2A	SH3 and PX domains 2A	0.822153	5.48804	0.000342649	0.0181732
ENSG00000196656		ribosomal protein S26 (RPS26) pseudogene	0.732658	6.39333	0.000342731	0.0181732
ENSG00000099992	TBC1D10A	TBC1 domain family member 10A	-0.836138	4.23534	0.000348121	0.0183497
ENSG00000099875	MKNK2	MAPK interacting serine/threonine kinase 2	0.841715	3.99147	0.00034947	0.0183497
ENSG00000196843	ARID5A	AT-rich interaction domain 5A	-0.788937	4.50558	0.00038624	0.0201036
LRG_1125	RPL26	ribosomal protein L26	-0.739786	8.10283	0.000386608	0.0201036
ENSG00000184985	SORCS2	sortilin related VPS10 domain containing receptor 2	1.05994	2.60232	0.000393655	0.0203717
ENSG00000133243	BTBD2	BTB domain containing 2	0.930124	3.31556	0.000412435	0.0211979
ENSG00000226221	RPL26P19	ribosomal protein L26 pseudogene 19	0.857146	3.74257	0.00041356	0.0211979
ENSG00000241061	RPL5P1	ribosomal protein L5 pseudogene 1	0.994931	2.95832	0.000443279	0.0226135
ENSG00000114529	C3orf52	chromosome 3 open reading frame 52	-0.832109	4.07198	0.000445818	0.0226156
LRG_3	COL3A1	collagen type III alpha 1 chain	0.76517	10.3933	0.000447521	0.0226156
ENSG00000177410	ZFAS1	ZNFX1 antisense RNA 1	0.740966	8.85613	0.000460514	0.0231634
ENSG00000198576	ARC	activity regulated cytoskeleton associated protein	-0.817489	5.38718	0.000466676	0.0232351
ENSG00000254726	MEX3A	mex-3 RNA binding family member A	0.816254	3.94142	0.00046828	0.0232351
ENSG00000165312	OTUD1	OTU deubiquitinase 1	-0.84798	4.09086	0.000468415	0.0232351
ENSG00000103888	CEMIP	cell migration inducing hyaluronidase 1	-0.798316	5.7382	0.000491969	0.0242915
ENSG00000152409	JMY	junction mediating and regulatory protein, p53 cofactor	0.82069	3.90181	0.00049885	0.0245019
ENSG00000151388	ADAMTS12	ADAM metallopeptidase with thrombospondin type 1 motif 12	0.927591	3.25727	0.000500782	0.0245019
ENSG00000049192	ADAMTS6	ADAM metallopeptidase with thrombospondin type 1 motif 6	-0.802951	4.24425	0.000525048	0.0255729
ENSG00000146592	CREB5	cAMP responsive element binding protein 5	-0.786022	5.67115	0.000527974	0.0255996
ENSG00000130707	ASS1	argininosuccinate synthase 1	0.785652	5.57007	0.000538598	0.0257617
ENSG00000185885	IFITM1	interferon induced transmembrane protein 1	-0.70437	7.03303	0.000539185	0.0257617
ENSG00000100266	PACSIN2	protein kinase C and casein kinase substrate in neurons 2	-0.792315	4.35069	0.000540432	0.0257617
ENSG00000104856	RELB	RELB proto-oncogene, NF-kB subunit	-0.785167	4.74516	0.00054089	0.0257617
ENSG00000288711		novel protein	-1.02536	2.95887	0.000544701	0.0258289
ENSG00000164032	H2AZ1	H2A.Z variant histone 1	0.729212	8.85842	0.000566939	0.0267655
ENSG00000168874	ATOH8	atonal bHLH transcription factor 8	-0.856197	3.76478	0.000571884	0.026881
ENSG00000204569	PPP1R10	protein phosphatase 1 regulatory subunit 10	0.757529	5.87821	0.000576734	0.0269911
ENSG00000112715	VEGFA	vascular endothelial growth factor A	-0.791658	4.98427	0.00063552	0.0296136
ENSG00000125740	FOSB	FosB proto-oncogene, AP-1 transcription factor subunit	0.728571	9.26864	0.000652614	0.0301683
ENSG00000162430	SELENON	selenoprotein N	0.767787	5.0325	0.000655787	0.0301683
ENSG00000122862	SRGN	serglycin	-0.786856	5.13495	0.000655833	0.0301683
ENSG00000132329	RAMP1	receptor activity modifying protein 1	-0.790291	5.04678	0.000664955	0.0304578
ENSG00000163960	UBXN7	UBX domain protein 7	0.754069	4.58559	0.000676252	0.030844
ENSG00000250644		novel protein	-0.976638	3.20716	0.000688582	0.0312738
ENSG00000126368	NR1D1	nuclear receptor subfamily 1 group D member 1	-0.818124	4.02412	0.000701729	0.031737
ENSG00000145592	RPL37	ribosomal protein L37	0.739086	10.8337	0.00074536	0.0335693
ENSG00000111341	MGP	matrix Gla protein	-0.746876	12.0159	0.000754653	0.0338462
ENSG00000163815	CLEC3B	C-type lectin domain family 3 member B	-0.767758	5.51084	0.000766153	0.034169
LRG_2	COL1A2	collagen type I alpha 2 chain	0.736769	10.7913	0.000768199	0.034169
ENSG00000185950	IRS2	insulin receptor substrate 2	0.75456	4.90339	0.000802162	0.0355328
ENSG00000169750	RAC3	Rac family small GTPase 3	0.737198	4.53745	0.000845495	0.0372988
ENSG00000184260	H2AC20	H2A clustered histone 20	0.790764	3.89623	0.000853272	0.0374882
ENSG00000154479	CCDC173	coiled-coil domain containing 173	-1.06462	2.2835	0.000858825	0.0375788
ENSG00000164932	CTHRC1	collagen triple helix repeat containing 1	0.696767	8.6068	0.000907626	0.0395534
ENSG00000109610	SOD3	superoxide dismutase 3	-0.723024	10.4733	0.000917958	0.0398424
ENSG00000134531	EMP1	epithelial membrane protein 1	-0.683225	7.81928	0.000932876	0.0402895
ENSG00000185585	OLFML2A	olfactomedin like 2A	0.817854	3.585	0.000935746	0.0402895
ENSG00000283154	IQCJ-SCHIP1	IQCJ-SCHIP1 readthrough	-0.786245	4.09127	0.000958243	0.0410937
ENSG00000142669	SH3BGRL3	SH3 domain binding glutamate rich protein like 3	-0.709755	9.47185	0.00096219	0.0410992
ENSG00000102317	RBM3	RNA binding motif protein 3	0.673716	7.63095	0.00099848	0.0423578
ENSG00000087842	PIR	pirin	-1.00439	2.66231	0.000999525	0.0423578
ENSG00000124831	LRRFIP1	LRR binding FLII interacting protein 1	-0.665297	7.15316	0.00105417	0.0444984
ENSG00000132823	OSER1	oxidative stress responsive serine rich 1	0.727338	5.78669	0.00108953	0.045556
ENSG00000211829	TRDC	T cell receptor delta constant	0.79758	3.60418	0.00109055	0.045556
ENSG00000106462	EZH2	enhancer of zeste 2 polycomb repressive complex 2 subunit	0.819003	3.55959	0.00109192	0.045556
ENSG00000168273	SMIM4	small integral membrane protein 4	0.73793	5.65128	0.00110382	0.0458745
ENSG00000148344	PTGES	prostaglandin E synthase	-1.02281	2.56997	0.00111388	0.0461145
ENSG00000171223	JUNB	JunB proto-oncogene, AP-1 transcription factor subunit	0.705189	9.95298	0.00113028	0.0466121
ENSG00000176887	SOX11	SRY-box transcription factor 11	0.821707	3.55814	0.00113456	0.0466121
ENSG00000090924	PLEKHG2	pleckstrin homology and RhoGEF domain containing G2	0.937445	2.76464	0.00114083	0.0466918
ENSG00000164692	COL1A2	collagen type I alpha 2 chain	0.709606	10.8089	0.00119359	0.048657
ENSG00000172986	GXYLT2	glucoside xylosyltransferase 2	0.696359	6.06408	0.00119789	0.048657
ENSG00000119699	TGFB3	transforming growth factor beta 3	0.747974	5.43721	0.00120761	0.0487416
ENSG00000161010	MRNIP	MRN complex interacting protein	0.817506	3.55719	0.00120903	0.0487416

## Sheet: ch Cluster 3 st vs dyn
GeneId	Symbol	GeneName	log2FC	log2A	P.Value	adj.P.Val
ENSG00000181195	PENK	proenkephalin	-3.21074	8.18459	1.47427518892494e-70	1.7835781235614e-66
ENSG00000202198	7SK	7SK RNA	3.29267	7.31132	3.64706568849873e-68	2.20611003497288e-64
ENSG00000185745	IFIT1	interferon induced protein with tetratricopeptide repeats 1	-2.58259	4.54496	3.45398612915651e-36	1.39287747301785e-32
ENSG00000116661	FBXO2	F-box protein 2	-2.31796	4.80502	4.49394539774268e-33	1.35919378554727e-29
ENSG00000135919	SERPINE2	serpin family E member 2	-1.8771	8.99017	1.84722847397739e-28	4.46955401563568e-25
ENSG00000157601	MX1	MX dynamin like GTPase 1	-2.19676	3.95847	1.44858398617473e-22	2.92082817745697e-19
LRG_1231	ISG15	ISG15 ubiquitin like modifier	-1.72498	5.88518	5.25862595999163e-22	9.08840812342553e-19
ENSG00000187608	ISG15	ISG15 ubiquitin like modifier	-1.71226	5.88843	1.0105979082488e-21	1.52827668674924e-18
ENSG00000119917	IFIT3	interferon induced protein with tetratricopeptide repeats 3	-1.96755	4.2675	1.42955026649158e-20	1.92163323600169e-17
ENSG00000204388	HSPA1B	heat shock protein family A (Hsp70) member 1B	1.6955	5.571	1.41361746638835e-19	1.71019441083662e-16
ENSG00000187837	H1-2	H1.2 linker histone, cluster member	-1.54657	6.57595	8.18446100833589e-19	9.00141902534978e-16
ENSG00000188488	SERPINA5	serpin family A member 5	-1.96952	3.61714	2.33320687446064e-17	2.35226139726873e-14
ENSG00000204389	HSPA1A	heat shock protein family A (Hsp70) member 1A	1.35116	7.27888	3.70582123919578e-15	3.44869425783004e-12
ENSG00000165949	IFI27	interferon alpha inducible protein 27	-1.68772	4.01958	1.63409072157394e-14	1.41208782497154e-11
ENSG00000085662	AKR1B1	aldo-keto reductase family 1 member B	-1.31653	6.46769	4.28786977025862e-14	3.45830989870592e-11
ENSG00000210082	MT-RNR2	mitochondrially encoded 16S rRNA	1.22272	13.0308	5.62336709156127e-14	4.25196844210676e-11
ENSG00000104332	SFRP1	secreted frizzled related protein 1	-1.65323	3.87547	1.99699435471817e-13	1.42115515902238e-10
ENSG00000197061	H4C3	H4 clustered histone 3	1.29504	6.18554	5.13089386030984e-13	3.44853077344603e-10
ENSG00000162998	FRZB	frizzled related protein	-1.26967	5.35338	1.69956279334595e-12	1.0821742459947e-09
LRG_1125	RPL26	ribosomal protein L26	-1.18703	7.37601	2.41728689111507e-12	1.46221684043551e-09
ENSG00000137731	FXYD2	FXYD domain containing ion transport regulator 2	-1.53819	3.80522	9.11548935355162e-12	5.25139000948893e-09
ENSG00000285188		novel protein	3.0118	1.67265	1.68126575734551e-11	9.24543324198452e-09
ENSG00000197249	SERPINA1	serpin family A member 1	-1.21562	5.27428	2.58180617539041e-11	1.35803004825536e-08
ENSG00000251357		novel protein	-1.44909	3.88103	8.23727051111272e-11	4.15227077681007e-08
LRG_476	COL6A2	collagen type VI alpha 2 chain	1.11134	6.98	9.22639739872924e-11	4.46483822919306e-08
ENSG00000111341	MGP	matrix Gla protein	-1.03996	11.0975	1.91996178175808e-10	8.93372985988818e-08
ENSG00000135245	HILPDA	hypoxia inducible lipid droplet associated	-1.38771	3.78776	5.06835999891733e-10	2.27100071358896e-07
ENSG00000255245	FXYD6-FXYD2	FXYD6-FXYD2 readthrough	-1.45564	3.37559	5.76784331212757e-10	2.49212029964712e-07
ENSG00000276168	RN7SL1	RNA component of signal recognition particle 7SL1	1.17158	5.00571	8.38311061883457e-10	3.49720249195382e-07
ENSG00000211459	MT-RNR1	mitochondrially encoded 12S rRNA	0.998159	11.1105	9.74426857869544e-10	3.92953870883525e-07
ENSG00000163017	ACTG2	actin gamma 2, smooth muscle	1.10056	5.76896	1.06268354653224e-09	4.14720824062806e-07
ENSG00000099617	EFNA2	ephrin A2	2.68165	1.51521	1.50600337147508e-09	5.69363399628297e-07
ENSG00000185885	IFITM1	interferon induced transmembrane protein 1	-1.03229	6.74192	1.56761419565021e-09	5.7469686481746e-07
ENSG00000278677	H2AC17	H2A clustered histone 17	2.37209	1.86266	2.14199112777763e-09	7.62170843054524e-07
ENSG00000258674		novel protein	-1.19122	4.48663	2.70634656427182e-09	9.35468020987442e-07
ENSG00000245317		novel transcript	2.15422	2.11544	4.07820851899343e-09	1.37050462952174e-06
ENSG00000273088		novel protein	-1.45877	3.09254	4.53878396444465e-09	1.48405968653652e-06
ENSG00000137959	IFI44L	interferon induced protein 44 like	-1.36747	3.33936	4.7747010742786e-09	1.52011404201638e-06
ENSG00000233117	LINC00702	long intergenic non-protein coding RNA 702	1.69385	2.72846	3.11143204873188e-08	9.65182177578419e-06
ENSG00000100292	HMOX1	heme oxygenase 1	-0.918571	7.61492	4.80459759545997e-08	1.45315054274687e-05
ENSG00000257529	RPL36A-HNRNPH2	RPL36A-HNRNPH2 readthrough	-0.958738	5.85115	5.23317350870516e-08	1.5441691002028e-05
ENSG00000137673	MMP7	matrix metallopeptidase 7	0.962954	6.06888	5.75861696694711e-08	1.65875590633634e-05
ENSG00000153002	CPB1	carboxypeptidase B1	-1.36163	3.06073	6.20444002315931e-08	1.74561198605073e-05
ENSG00000164442	CITED2	Cbp/p300 interacting transactivator with Glu/Asp rich carboxy-terminal domain 2	0.97666	5.42293	1.03488241966083e-07	2.84545625296743e-05
ENSG00000241343	RPL36A	ribosomal protein L36a	0.86942	9.94066	1.15369665690451e-07	3.10164936782907e-05
ENSG00000106328	FSCN3	fascin actin-bundling protein 3	-1.44049	2.69646	1.27656526188638e-07	3.35736663876117e-05
ENSG00000126709	IFI6	interferon alpha inducible protein 6	-0.915268	6.37322	1.30724592054391e-07	3.364906626966e-05
ENSG00000130513	GDF15	growth differentiation factor 15	0.942755	5.71115	1.51557914976247e-07	3.81989094871383e-05
ENSG00000186352	ANKRD37	ankyrin repeat domain 37	-1.0639	4.30123	2.78423627377179e-07	6.8433456050525e-05
ENSG00000128422	KRT17	keratin 17	-1.31793	2.9617	2.82829624940176e-07	6.8433456050525e-05
ENSG00000102317	RBM3	RNA binding motif protein 3	0.858524	8.17448	3.02932770324346e-07	7.1150766801257e-05
ENSG00000019582	CD74	CD74 molecule	-1.41565	2.63139	3.05822439549129e-07	7.1150766801257e-05
ENSG00000117616	RSRP1	arginine and serine rich protein 1	0.859226	7.24714	4.09012509848024e-07	9.33628932856867e-05
ENSG00000213741	RPS29	ribosomal protein S29	0.827638	10.2566	4.1915520428174e-07	9.3906290025935e-05
ENSG00000213139	CRYGS	crystallin gamma S	-0.883921	6.05459	4.66717427077874e-07	0.000102661
ENSG00000164106	SCRG1	stimulator of chondrogenesis 1	-0.817365	10.988	5.12518555103598e-07	0.000110722
ENSG00000204257	HLA-DMA	major histocompatibility complex, class II, DM alpha	-1.12671	3.49695	7.89186991428201e-07	0.000167501
ENSG00000177954	RPS27	ribosomal protein S27	0.797677	11.0304	9.52085813519645e-07	0.000196659
ENSG00000172183	ISG20	interferon stimulated exonuclease gene 20	-1.08425	3.83709	9.59073469561409e-07	0.000196659
ENSG00000243742	RPLP0P2	ribosomal protein lateral stalk subunit P0 pseudogene 2	0.918752	4.92465	1.22025589500295e-06	0.000246044
ENSG00000115457	IGFBP2	insulin like growth factor binding protein 2	0.87885	5.55389	1.30880249414128e-06	0.000259572
ENSG00000143196	DPT	dermatopontin	-0.783482	9.59841	1.78612049641149e-06	0.000348524
ENSG00000160307	S100B	S100 calcium binding protein B	-0.991171	4.26114	1.90481142880257e-06	0.000365784
ENSG00000186834	HEXIM1	HEXIM P-TEFb complex subunit 1	0.894758	4.81494	2.87270642911662e-06	0.000543031
ENSG00000124813	RUNX2	RUNX family transcription factor 2	0.840484	5.63284	3.02986530870807e-06	0.000563928
ENSG00000156030	MIDEAS	mitotic deacetylase associated SANT domain protein	-0.851753	5.02072	3.31405822997841e-06	0.000607477
ENSG00000206573	THUMPD3-AS1	THUMPD3 antisense RNA 1	0.83183	5.69818	3.55890951737758e-06	0.000642622
ENSG00000158050	DUSP2	dual specificity phosphatase 2	-0.779833	7.07667	3.72942238992053e-06	0.000663508
ENSG00000128342	LIF	LIF interleukin 6 family cytokine	-0.841095	5.07728	3.86927355021881e-06	0.000678413
ENSG00000281383		novel transcript, similar to YY1 associated myogenesis RNA 1 YAM1	-0.806581	5.66501	5.05145370980433e-06	0.000873036
ENSG00000249992	TMEM158	transmembrane protein 158	0.801985	6.10462	5.33329543733801e-06	0.000908763
LRG_1	COL1A1	collagen type I alpha 1 chain	0.735993	11.8632	5.50941853823378e-06	0.000925735
ENSG00000196611	MMP1	matrix metallopeptidase 1	-0.772583	6.67821	5.80751651674773e-06	0.000962457
ENSG00000125730	C3	complement C3	1.70112	1.75441	6.17053526402871e-06	0.0010088
ENSG00000269821	KCNQ1OT1	KCNQ1 opposite strand/antisense transcript 1	0.760777	6.93912	8.00984104008096e-06	0.00129204
ENSG00000154277	UCHL1	ubiquitin C-terminal hydrolase L1	-0.852904	4.68288	8.71919007045899e-06	0.00138796
ENSG00000099953	MMP11	matrix metallopeptidase 11	0.794238	5.8404	8.98128553690238e-06	0.00141111
ENSG00000008394	MGST1	microsomal glutathione S-transferase 1	-0.810038	5.10592	9.89928540866782e-06	0.0015354
ENSG00000134245	WNT2B	Wnt family member 2B	1.64068	1.73401	1.02551073981452e-05	0.00157046
ENSG00000112761	CCN6	cellular communication network factor 6	-0.807297	4.92447	1.19346774219706e-05	0.00180482
ENSG00000168389	MFSD2A	major facilitator superfamily domain containing 2A	-1.20568	2.62521	1.28668259605093e-05	0.00192176
ENSG00000185585	OLFML2A	olfactomedin like 2A	1.03734	3.50583	1.3212432952121e-05	0.00194932
LRG_1140	RPL11	ribosomal protein L11	-0.721671	8.16988	1.51880626249293e-05	0.00219283
ENSG00000164188	RANBP3L	RAN binding protein 3 like	-0.920184	4.13084	1.52254831922646e-05	0.00219283
LRG_27	C3	complement C3	1.62267	1.69539	1.75561576209491e-05	0.00249876
ENSG00000106483	SFRP4	secreted frizzled related protein 4	-0.892907	4.33215	1.82940492089054e-05	0.0025735
ENSG00000133816	MICAL2	microtubule associated monooxygenase, calponin and LIM domain containing 2	0.753192	5.8577	2.21676823251507e-05	0.00308258
ENSG00000255717	SNHG1	small nucleolar RNA host gene 1	0.909507	4.26922	2.41089958762372e-05	0.00331444
ENSG00000145794	MEGF10	multiple EGF like domains 10	1.02588	3.40328	2.54322002359684e-05	0.00345706
ENSG00000260836		novel protein	-0.778364	4.85552	2.59675835592708e-05	0.00349062
ENSG00000141582	CBX4	chromobox 4	0.871697	4.45584	2.66489694585611e-05	0.00354285
ENSG00000239617	RPL32P27	ribosomal protein L32 pseudogene 27	1.66379	1.48123	2.86553394112195e-05	0.00376818
ENSG00000152256	PDK1	pyruvate dehydrogenase kinase 1	-1.12216	2.70231	3.18421918210012e-05	0.00414222
ENSG00000145592	RPL37	ribosomal protein L37	0.673892	10.8909	3.39839651593095e-05	0.00437381
ENSG00000010932	FMO1	flavin containing dimethylaniline monoxygenase 1	1.34755	2.26743	3.5880814596559e-05	0.00456933
ENSG00000105227	PRX	periaxin	1.49389	1.82934	3.66063558460941e-05	0.00461316
ENSG00000141505	ASGR1	asialoglycoprotein receptor 1	1.3577	2.22709	3.73652438402677e-05	0.00466025
ENSG00000154553	PDLIM3	PDZ and LIM domain 3	0.872115	4.32859	3.88530730259995e-05	0.00479637
ENSG00000165474	GJB2	gap junction protein beta 2	0.704783	6.69766	3.98443402457286e-05	0.00486906
ENSG00000156113	KCNMA1	potassium calcium-activated channel subfamily M alpha 1	-0.697492	6.74129	4.12651157732033e-05	0.00499225
ENSG00000121931	LRIF1	ligand dependent nuclear receptor interacting factor 1	0.836068	4.49453	4.28706775759298e-05	0.00513514
ENSG00000080573	COL5A3	collagen type V alpha 3 chain	0.861702	4.34805	4.70855610853869e-05	0.00558472
ENSG00000228536	LYPLAL1-AS1	LYPLAL1 antisense RNA 1	1.40728	1.98111	4.78599028966188e-05	0.00562145
ENSG00000205413	SAMD9	sterile alpha motif domain containing 9	-0.855074	4.13956	5.18633539750725e-05	0.0060331
ENSG00000187193	MT1X	metallothionein 1X	0.674374	8.19272	5.44416198801487e-05	0.00627271
ENSG00000146250	PRSS35	serine protease 35	-0.896521	3.62611	5.96364412487139e-05	0.00680643
ENSG00000115267	IFIH1	interferon induced with helicase C domain 1	-1.32219	1.45041	6.17553857396274e-05	0.0069824
ENSG00000272398	CD24	CD24 molecule	-0.990225	3.1053	6.56468254641827e-05	0.00735366
ENSG00000106484	MEST	mesoderm specific transcript	1.14619	2.74757	6.71120942759881e-05	0.00744883
ENSG00000136999	CCN3	cellular communication network factor 3	0.938236	3.68579	6.8887687905772e-05	0.00754371
ENSG00000117480	FAAH	fatty acid amide hydrolase	-1.13841	2.47634	6.92140266926224e-05	0.00754371
ENSG00000125148	MT2A	metallothionein 2A	0.648646	9.96772	7.19196347471195e-05	0.0077686
ENSG00000168273	SMIM4	small integral membrane protein 4	0.701685	5.7955	8.05275145203481e-05	0.00862143
ENSG00000184209	SNRNP35	small nuclear ribonucleoprotein U11/U12 subunit 35	-0.723571	4.95734	8.13778982391518e-05	0.00863605
ENSG00000115107	STEAP3	STEAP3 metalloreductase	-0.792206	4.45106	8.42364572033412e-05	0.00886168
ENSG00000145632	PLK2	polo like kinase 2	0.737739	4.94227	8.52463332634557e-05	0.0088906
ENSG00000171858	RPS21	ribosomal protein S21	0.640533	10.1496	8.68947649466962e-05	0.00898507
ENSG00000205502	C2CD4B	C2 calcium dependent domain containing 4B	-0.920258	3.31643	8.76954523402597e-05	0.00899101
ENSG00000160785	SLC25A44	solute carrier family 25 member 44	0.861922	4.10623	8.94909313055711e-05	0.00909799
ENSG00000183971	NPW	neuropeptide W	-0.85718	3.90152	9.08159672601666e-05	0.00915576
ENSG00000138207	RBP4	retinol binding protein 4	-0.693891	5.49438	9.50825123972236e-05	0.00950668
ENSG00000154734	ADAMTS1	ADAM metallopeptidase with thrombospondin type 1 motif 1	0.715974	5.30405	9.70827945421542e-05	0.00962711
ENSG00000257341		novel protein	-0.959452	3.10492	0.000106472	0.0104723
ENSG00000107957	SH3PXD2A	SH3 and PX domains 2A	0.678892	6.21729	0.000109589	0.010562
ENSG00000105655	ISYNA1	inositol-3-phosphate synthase 1	-0.90057	3.37834	0.000111088	0.010562
ENSG00000101230	ISM1	isthmin 1	0.92002	3.60306	0.000111431	0.010562
ENSG00000154721	JAM2	junctional adhesion molecule 2	-0.750475	4.59932	0.000111548	0.010562
ENSG00000184260	H2AC20	H2A clustered histone 20	0.828119	4.26766	0.000111748	0.010562
ENSG00000198417	MT1F	metallothionein 1F	0.815694	4.35159	0.000114734	0.0107565
ENSG00000145022	TCTA	T cell leukemia translocation altered	-0.868701	3.65478	0.000115584	0.0107565
ENSG00000277957	SENP3-EIF4A1	SENP3-EIF4A1 readthrough (NMD candidate)	-0.745267	4.62767	0.00011739	0.0108411
ENSG00000145423	SFRP2	secreted frizzled related protein 2	-0.877266	3.54192	0.000119005	0.010845
ENSG00000288656		novel protein	-0.643814	7.91024	0.000119225	0.010845
ENSG00000135407	AVIL	advillin	1.17297	2.55076	0.000125108	0.0112952
ENSG00000260317		novel transcript	1.37966	1.79672	0.000127815	0.0114541
ENSG00000197019	SERTAD1	SERTA domain containing 1	-0.639233	7.69885	0.000135297	0.0120355
ENSG00000184985	SORCS2	sortilin related VPS10 domain containing receptor 2	0.888952	3.74168	0.000139474	0.0123165
ENSG00000217801		protein tyrosine phosphatase family pseudogene	-1.09625	2.37555	0.000141833	0.012434
LRG_1215	B2M	beta-2-microglobulin	-0.630564	8.14107	0.000154658	0.0134146
ENSG00000188064	WNT7B	Wnt family member 7B	0.930602	3.31126	0.000155236	0.0134146
ENSG00000196136	SERPINA3	serpin family A member 3	-0.811505	4.05491	0.000170409	0.0146214
ENSG00000109846	CRYAB	crystallin alpha B	-0.628842	7.88001	0.000172733	0.014647
ENSG00000196656		ribosomal protein S26 (RPS26) pseudogene	0.653424	6.43681	0.000173129	0.014647
ENSG00000179743	FLJ37453	uncharacterized LOC729614	1.40651	1.5945	0.00018746	0.0157492
ENSG00000168209	DDIT4	DNA damage inducible transcript 4	-0.648996	6.148	0.000190126	0.0158631
ENSG00000169715	MT1E	metallothionein 1E	0.624225	7.92172	0.000197226	0.0163427
ENSG00000125965	GDF5	growth differentiation factor 5	-0.83073	3.65122	0.000206044	0.0169573
ENSG00000142252	GEMIN7	gem nuclear organelle associated protein 7	-0.861664	3.3701	0.000212219	0.0173474
ENSG00000104312	RIPK2	receptor interacting serine/threonine kinase 2	-0.699509	4.72717	0.00021606	0.0175429
ENSG00000276223		novel transcript, sense intronic to KCNK15	-1.04749	2.49544	0.000220021	0.0177455
ENSG00000184497	TMEM255B	transmembrane protein 255B	-0.630713	6.513	0.000238513	0.0191095
ENSG00000020181	ADGRA2	adhesion G protein-coupled receptor A2	0.841568	3.82312	0.000255974	0.0203735
ENSG00000172809	RPL38	ribosomal protein L38	0.597061	9.3078	0.000279424	0.0219789
ENSG00000122862	SRGN	serglycin	-0.83636	3.414	0.000281007	0.0219789
ENSG00000006210	CX3CL1	C-X3-C motif chemokine ligand 1	-1.14655	1.77045	0.000281595	0.0219789
ENSG00000159388	BTG2	BTG anti-proliferation factor 2	-0.717355	4.49029	0.000293916	0.0227936
ENSG00000244486	SCARF2	scavenger receptor class F member 2	0.625697	6.52544	0.000297308	0.0229097
ENSG00000270562		novel transcript	1.33424	1.66895	0.000300651	0.0230208
ENSG00000157227	MMP14	matrix metallopeptidase 14	0.598611	8.33665	0.000322796	0.0244125
ENSG00000126368	NR1D1	nuclear receptor subfamily 1 group D member 1	-0.641246	5.45228	0.000322863	0.0244125
ENSG00000183087	GAS6	growth arrest specific 6	0.591018	9.08222	0.000333071	0.0250279
ENSG00000105664	COMP	cartilage oligomeric matrix protein	0.582469	10.2122	0.000352294	0.026309
ENSG00000231389	HLA-DPA1	major histocompatibility complex, class II, DP alpha 1	-1.12174	1.79801	0.000358018	0.0265724
ENSG00000165124	SVEP1	sushi, von Willebrand factor type A, EGF and pentraxin domain containing 1	0.968345	2.94075	0.000392547	0.0289575
ENSG00000138135	CH25H	cholesterol 25-hydroxylase	0.726471	4.43237	0.000396844	0.0290971
ENSG00000284292		novel protein, ARPC1A and ARPC1B readthrough	-0.864745	3.14416	0.00040919	0.0298216
ENSG00000107731	UNC5B	unc-5 netrin receptor B	0.623831	6.00396	0.000415767	0.0301194
ENSG00000197756	RPL37A	ribosomal protein L37a	0.574124	10.4287	0.000420851	0.0303063
ENSG00000131669	NINJ1	ninjurin 1	-0.646039	4.96899	0.00042499	0.0304233
ENSG00000215845	TSTD1	thiosulfate sulfurtransferase like domain containing 1	-0.888332	3.01678	0.000438637	0.0312155
ENSG00000137161	CNPY3	canopy FGF signaling regulator 3	-0.621789	5.52398	0.000450807	0.0318939
ENSG00000267106	ZNF561-AS1	ZNF561 antisense RNA 1 (head to head)	-0.782995	3.66144	0.000487895	0.0341568
ENSG00000144136	SLC20A1	solute carrier family 20 member 1	0.616699	5.8696	0.000488438	0.0341568
ENSG00000145779	TNFAIP8	TNF alpha induced protein 8	-0.603578	6.25823	0.000500207	0.0347788
ENSG00000162591	MEGF6	multiple EGF like domains 6	0.994527	2.73809	0.000509263	0.0352061
ENSG00000198918	RPL39	ribosomal protein L39	0.563146	11.1907	0.00051247	0.0352265
ENSG00000198355	PIM3	Pim-3 proto-oncogene, serine/threonine kinase	-0.592378	6.65102	0.000521736	0.0356608
ENSG00000170323	FABP4	fatty acid binding protein 4	-0.59817	6.32784	0.000543333	0.0365618
ENSG00000186594	MIR22HG	MIR22 host gene	0.589084	6.84686	0.000543638	0.0365618
ENSG00000213145	CRIP1	cysteine rich protein 1	-0.62732	5.13019	0.000546487	0.0365618
ENSG00000284052		novel transcript	1.16939	2.04845	0.000547006	0.0365618
ENSG00000146376	ARHGAP18	Rho GTPase activating protein 18	0.611201	5.88256	0.000552165	0.0367038
ENSG00000175356	SCUBE2	signal peptide, CUB domain and EGF like domain containing 2	1.20872	1.84308	0.000576517	0.0381132
ENSG00000175592	FOSL1	FOS like 1, AP-1 transcription factor subunit	-0.629057	5.02814	0.000584474	0.0384292
ENSG00000277734	TRAC	T cell receptor alpha constant	1.08754	2.3488	0.000587869	0.0384434
ENSG00000196843	ARID5A	AT-rich interaction domain 5A	-0.761485	3.79856	0.000604091	0.0392919
ENSG00000176208	ATAD5	ATPase family AAA domain containing 5	1.18076	1.84492	0.00063725	0.041227
ENSG00000256028		novel transcript	-0.740365	3.9729	0.000691884	0.0445234
ENSG00000118503	TNFAIP3	TNF alpha induced protein 3	0.619371	5.28807	0.000703161	0.0450097
ENSG00000261857	MIA	MIA SH3 domain containing	-0.566776	7.38419	0.000723603	0.0460745
ENSG00000101096	NFATC2	nuclear factor of activated T cells 2	-0.758283	3.57677	0.000741927	0.0469939
ENSG00000101000	PROCR	protein C receptor	-0.694551	4.33934	0.000754642	0.0473145
ENSG00000124610	H1-1	H1.1 linker histone, cluster member	1.02174	2.49841	0.000754811	0.0473145
ENSG00000288550		novel protein	-0.804781	3.23195	0.000763268	0.047598
ENSG00000211829	TRDC	T cell receptor delta constant	0.804384	3.4536	0.000777818	0.0482566
ENSG00000011347	SYT7	synaptotagmin 7	0.774694	3.71525	0.000784338	0.0484129
ENSG00000111450	STX2	syntaxin 2	0.608751	5.36152	0.000791386	0.0486
ENSG00000163249	CCNYL1	cyclin Y like 1	0.806826	3.43169	0.000818639	0.0497967
ENSG00000134107	BHLHE40	basic helix-loop-helix family member e40	-0.570815	6.62336	0.000819106	0.0497967

[truncated: 4 more sheets: ch Cluster 4 st vs dyn, ch Cluster 5 st vs dyn, Cluster 5 single vs cocu, Cluster 5 st vs dyn GO terms]
